# Supplementary material for: Outcompeting p53-Mutant Cells in the Normal Esophagus by Redox Manipulation
Source: Cell Stem Cell. 2019 Sep 5;25(3):329–341.e6. doi: 10.1016/j.stem.2019.06.011 (PMC6739485; doi:10.1016/j.stem.2019.06.011)
Supplement: Table S3. Individual Mitochondrial Redox Level Quantification, Related to Figure 5 [file mmc2.xlsx]

## Sheet: WT Control
Control 5min	408	488	408/488	Normalized ratio		Control 30min	408	488	408/488	Normalized ratio		Control 60min	408	488	408/488	Normalized ratio				SP8 Leica 40X zoom 3X
	1	47	0.0212766	0.00589198			1	44	0.0227273	0.00629371			1	30	0.0333333	0.00923077				Fig.S5
	1	40	0.025	0.00692308			2	78	0.025641	0.00710059			1	29	0.0344828	0.00954907
	1	39	0.025641	0.00710059			1	38	0.0263158	0.00728745			1	28	0.0357143	0.00989011
	2	77	0.025974	0.00719281			1	38	0.0263158	0.00728745			1	25	0.04	0.0110769
	1	38	0.0263158	0.00728745			1	36	0.0277778	0.00769231			1	24	0.0416667	0.0115385
	2	74	0.027027	0.00748441			1	35	0.0285714	0.00791209			1	23	0.0434783	0.0120401
	1	35	0.0285714	0.00791209			1	30	0.0333333	0.00923077			1	23	0.0434783	0.0120401
	1	34	0.0294118	0.0081448			2	56	0.0357143	0.00989011			1	23	0.0434783	0.0120401
	2	67	0.0298507	0.00826636			1	27	0.037037	0.0102564			1	19	0.0526316	0.0145749
	1	30	0.0333333	0.00923077			1	27	0.037037	0.0102564			1	19	0.0526316	0.0145749
	1	29	0.0344828	0.00954907			3	75	0.04	0.0110769			1	19	0.0526316	0.0145749
	1	28	0.0357143	0.00989011			1	25	0.04	0.0110769			2	37	0.0540541	0.0149688
	0.5	14	0.0357143	0.00989011			1	25	0.04	0.0110769			1	18	0.0555556	0.0153846
	4	105	0.0380952	0.0105495			1	25	0.04	0.0110769			1	18	0.0555556	0.0153846
	1	26	0.0384615	0.0106509			2	49	0.0408163	0.011303			1	18	0.0555556	0.0153846
	1	26	0.0384615	0.0106509			3	70	0.0428571	0.0118681			1	18	0.0555556	0.0153846
	1	25	0.04	0.0110769			2	46	0.0434783	0.0120401			1	18	0.0555556	0.0153846
	1	25	0.04	0.0110769			1	23	0.0434783	0.0120401			1	18	0.0555556	0.0153846
	3	74	0.0405405	0.0112266			2	43	0.0465116	0.0128801			1	18	0.0555556	0.0153846
	2	49	0.0408163	0.011303			2	42	0.047619	0.0131868			1	18	0.0555556	0.0153846
	1	23	0.0434783	0.0120401			2	41	0.0487805	0.0135084			1	18	0.0555556	0.0153846
	1	22	0.0454545	0.0125874			1	20	0.05	0.0138462			1	18	0.0555556	0.0153846
	1	22	0.0454545	0.0125874			5	97	0.0515464	0.0142744			1	17	0.0588235	0.0162896
	4	87	0.045977	0.0127321			2	38	0.0526316	0.0145749			1	17	0.0588235	0.0162896
	1	21	0.047619	0.0131868			1	19	0.0526316	0.0145749			1	16	0.0625	0.0173077
	2	41	0.0487805	0.0135084			3	56	0.0535714	0.0148352			1	16	0.0625	0.0173077
	1	20	0.05	0.0138462			2	37	0.0540541	0.0149688			2	32	0.0625	0.0173077
	3	59	0.0508475	0.0140808			1	18	0.0555556	0.0153846			1	16	0.0625	0.0173077
	3	58	0.0517241	0.0143236			2	36	0.0555556	0.0153846			1	16	0.0625	0.0173077
	4	77	0.0519481	0.0143856			1	18	0.0555556	0.0153846			1	16	0.0625	0.0173077
	2	38	0.0526316	0.0145749			1	18	0.0555556	0.0153846			1	15	0.0666667	0.0184615
	2	38	0.0526316	0.0145749			1	18	0.0555556	0.0153846			1	15	0.0666667	0.0184615
	1	19	0.0526316	0.0145749			3	53	0.0566038	0.0156749			1	15	0.0666667	0.0184615
	3	55	0.0545455	0.0151049			2	35	0.0571429	0.0158242			1	15	0.0666667	0.0184615
	1	18	0.0555556	0.0153846			2	35	0.0571429	0.0158242			1	15	0.0666667	0.0184615
	2	36	0.0555556	0.0153846			4	68	0.0588235	0.0162896			1	15	0.0666667	0.0184615
	1	18	0.0555556	0.0153846			1	17	0.0588235	0.0162896			1	15	0.0666667	0.0184615
	1	18	0.0555556	0.0153846			1	17	0.0588235	0.0162896			1	15	0.0666667	0.0184615
	1	18	0.0555556	0.0153846			2	33	0.0606061	0.0167832			2	29	0.0689655	0.0190981
	1	18	0.0555556	0.0153846			1	16	0.0625	0.0173077			2	28	0.0714286	0.0197802
	2	35	0.0571429	0.0158242			1	16	0.0625	0.0173077			1	14	0.0714286	0.0197802
	2	35	0.0571429	0.0158242			4	63	0.0634921	0.0175824			1	14	0.0714286	0.0197802
	2	35	0.0571429	0.0158242			4	62	0.0645161	0.017866			1	14	0.0714286	0.0197802
	4	69	0.057971	0.0160535			3	46	0.0652174	0.0180602			1	14	0.0714286	0.0197802
	2	34	0.0588235	0.0162896			3	46	0.0652174	0.0180602			1	14	0.0714286	0.0197802
	1	17	0.0588235	0.0162896			1	15	0.0666667	0.0184615			1	14	0.0714286	0.0197802
	1	17	0.0588235	0.0162896			2	30	0.0666667	0.0184615			1	14	0.0714286	0.0197802
	1	17	0.0588235	0.0162896			1	15	0.0666667	0.0184615			1	14	0.0714286	0.0197802
	3	51	0.0588235	0.0162896			1	15	0.0666667	0.0184615			1	14	0.0714286	0.0197802
	1	17	0.0588235	0.0162896			2	30	0.0666667	0.0184615			1	13	0.0769231	0.0213018
	4	67	0.0597015	0.0165327			1	15	0.0666667	0.0184615			1	13	0.0769231	0.0213018
	4	67	0.0597015	0.0165327			4	58	0.0689655	0.0190981			1	13	0.0769231	0.0213018
	3	50	0.06	0.0166154			4	58	0.0689655	0.0190981			1	13	0.0769231	0.0213018
	4	66	0.0606061	0.0167832			4	58	0.0689655	0.0190981			1	13	0.0769231	0.0213018
	1	16	0.0625	0.0173077			3	42	0.0714286	0.0197802			1	13	0.0769231	0.0213018
	1	16	0.0625	0.0173077			2	28	0.0714286	0.0197802			1	13	0.0769231	0.0213018
	1	16	0.0625	0.0173077			2	28	0.0714286	0.0197802			1	13	0.0769231	0.0213018
	3	47	0.0638298	0.0176759			1	14	0.0714286	0.0197802			1	13	0.0769231	0.0213018
	6	92	0.0652174	0.0180602			4	55	0.0727273	0.0201399			1	13	0.0769231	0.0213018
	1	15	0.0666667	0.0184615			7	96	0.0729167	0.0201923			1	13	0.0769231	0.0213018
	1	15	0.0666667	0.0184615			3	40	0.075	0.0207692			1	12	0.0833333	0.0230769
	2	30	0.0666667	0.0184615			3	40	0.075	0.0207692			1	12	0.0833333	0.0230769
	1	15	0.0666667	0.0184615			5	66	0.0757576	0.020979			1	12	0.0833333	0.0230769
	3	45	0.0666667	0.0184615			5	65	0.0769231	0.0213018			1	12	0.0833333	0.0230769
	1	15	0.0666667	0.0184615			1	13	0.0769231	0.0213018			1	12	0.0833333	0.0230769
	1	15	0.0666667	0.0184615			3	39	0.0769231	0.0213018			1	12	0.0833333	0.0230769
	1	15	0.0666667	0.0184615			1	13	0.0769231	0.0213018			2	24	0.0833333	0.0230769
	5	74	0.0675676	0.018711			4	51	0.0784314	0.0217195			1	12	0.0833333	0.0230769
	4	59	0.0677966	0.0187744			4	51	0.0784314	0.0217195			1	12	0.0833333	0.0230769
	4	59	0.0677966	0.0187744			3	38	0.0789474	0.0218623			1	12	0.0833333	0.0230769
	2	29	0.0689655	0.0190981			5	63	0.0793651	0.021978			1	12	0.0833333	0.0230769
	2	29	0.0689655	0.0190981			2	25	0.08	0.0221538			1	12	0.0833333	0.0230769
	2	29	0.0689655	0.0190981			2	25	0.08	0.0221538			1	12	0.0833333	0.0230769
	4	58	0.0689655	0.0190981			4	50	0.08	0.0221538			1	12	0.0833333	0.0230769
	3	43	0.0697674	0.0193202			5	62	0.0806452	0.0223325			1	12	0.0833333	0.0230769
	3	43	0.0697674	0.0193202			5	61	0.0819672	0.0226986			3	35	0.0857143	0.0237363
	1	14	0.0714286	0.0197802			1	12	0.0833333	0.0230769			2	23	0.0869565	0.0240803
	2	28	0.0714286	0.0197802			4	48	0.0833333	0.0230769			1	11	0.0909091	0.0251748
	2	28	0.0714286	0.0197802			2	24	0.0833333	0.0230769			3	33	0.0909091	0.0251748
	1	14	0.0714286	0.0197802			1	12	0.0833333	0.0230769			3	33	0.0909091	0.0251748
	1	14	0.0714286	0.0197802			1	12	0.0833333	0.0230769			3	33	0.0909091	0.0251748
	2	28	0.0714286	0.0197802			1	12	0.0833333	0.0230769			2	22	0.0909091	0.0251748
	1	14	0.0714286	0.0197802			4	48	0.0833333	0.0230769			2	22	0.0909091	0.0251748
	1	14	0.0714286	0.0197802			2	24	0.0833333	0.0230769			2	22	0.0909091	0.0251748
	1	14	0.0714286	0.0197802			1	12	0.0833333	0.0230769			1	11	0.0909091	0.0251748
	3	41	0.0731707	0.0202627			4	47	0.0851064	0.0235679			2	22	0.0909091	0.0251748
	3	41	0.0731707	0.0202627			3	35	0.0857143	0.0237363			2	22	0.0909091	0.0251748
	3	41	0.0731707	0.0202627			3	35	0.0857143	0.0237363			1	11	0.0909091	0.0251748
	3	41	0.0731707	0.0202627			9	104	0.0865385	0.0239645			1	11	0.0909091	0.0251748
	5	68	0.0735294	0.020362			2	23	0.0869565	0.0240803			2	22	0.0909091	0.0251748
	2	27	0.0740741	0.0205128			4	46	0.0869565	0.0240803			1	11	0.0909091	0.0251748
	4	54	0.0740741	0.0205128			2	23	0.0869565	0.0240803			1	11	0.0909091	0.0251748
	2	27	0.0740741	0.0205128			2	23	0.0869565	0.0240803			1	11	0.0909091	0.0251748
	4	54	0.0740741	0.0205128			5	57	0.0877193	0.0242915			1	11	0.0909091	0.0251748
	2	27	0.0740741	0.0205128			3	34	0.0882353	0.0244344			1	11	0.0909091	0.0251748
	4	54	0.0740741	0.0205128			3	34	0.0882353	0.0244344			1	11	0.0909091	0.0251748
	2	27	0.0740741	0.0205128			4	45	0.0888889	0.0246154			1	11	0.0909091	0.0251748
	5	67	0.0746269	0.0206659			4	45	0.0888889	0.0246154			2	22	0.0909091	0.0251748
	4	53	0.0754717	0.0208999			9	101	0.0891089	0.0246763			2	22	0.0909091	0.0251748
	6	78	0.0769231	0.0213018			5	56	0.0892857	0.0247253			1	11	0.0909091	0.0251748
	3	39	0.0769231	0.0213018			6	67	0.0895522	0.0247991			1	11	0.0909091	0.0251748
	3	39	0.0769231	0.0213018			6	67	0.0895522	0.0247991			3	32	0.09375	0.0259615
	0.5	6.5	0.0769231	0.0213018			1	11	0.0909091	0.0251748			2	21	0.0952381	0.0263736
	1	13	0.0769231	0.0213018			2	22	0.0909091	0.0251748			1	10	0.1	0.0276923
	1	13	0.0769231	0.0213018			1	11	0.0909091	0.0251748			0.5	5	0.1	0.0276923
	1	13	0.0769231	0.0213018			5	55	0.0909091	0.0251748			1	10	0.1	0.0276923
	1	13	0.0769231	0.0213018			2	22	0.0909091	0.0251748			1	10	0.1	0.0276923
	3	38	0.0789474	0.0218623			1	11	0.0909091	0.0251748			1	10	0.1	0.0276923
	6	76	0.0789474	0.0218623			2	22	0.0909091	0.0251748			2	20	0.1	0.0276923
	3	38	0.0789474	0.0218623			2	22	0.0909091	0.0251748			1	10	0.1	0.0276923
	5	63	0.0793651	0.021978			1	11	0.0909091	0.0251748			1	10	0.1	0.0276923
	2	25	0.08	0.0221538			5	54	0.0925926	0.025641			1	10	0.1	0.0276923
	2	25	0.08	0.0221538			5	54	0.0925926	0.025641			1	10	0.1	0.0276923
	2	25	0.08	0.0221538			4	43	0.0930233	0.0257603			1	10	0.1	0.0276923
	2	25	0.08	0.0221538			2.5	26.5	0.0943396	0.0261248			2	20	0.1	0.0276923
	2	25	0.08	0.0221538			5	53	0.0943396	0.0261248			1	10	0.1	0.0276923
	2	25	0.08	0.0221538			6	63	0.0952381	0.0263736			1	10	0.1	0.0276923
	5	62	0.0806452	0.0223325			2	21	0.0952381	0.0263736			1	10	0.1	0.0276923
	3	37	0.0810811	0.0224532			6	63	0.0952381	0.0263736			1	10	0.1	0.0276923
	3	37	0.0810811	0.0224532			2	21	0.0952381	0.0263736			1	10	0.1	0.0276923
	3	37	0.0810811	0.0224532			11	115	0.0956522	0.0264883			1	10	0.1	0.0276923
	8	97	0.0824742	0.022839			7	73	0.0958904	0.0265543			1	10	0.1	0.0276923
	3	36	0.0833333	0.0230769			4	41	0.097561	0.0270169			1	10	0.1	0.0276923
	1	12	0.0833333	0.0230769			5	51	0.0980392	0.0271493			1	10	0.1	0.0276923
	6	72	0.0833333	0.0230769			5	51	0.0980392	0.0271493			1	10	0.1	0.0276923
	1	12	0.0833333	0.0230769			6	61	0.0983607	0.0272383			1	10	0.1	0.0276923
	2	24	0.0833333	0.0230769			8	81	0.0987654	0.0273504			1	10	0.1	0.0276923
	9	108	0.0833333	0.0230769			1	10	0.1	0.0276923			0.5	5	0.1	0.0276923
	1	12	0.0833333	0.0230769			2	20	0.1	0.0276923			1	10	0.1	0.0276923
	2	24	0.0833333	0.0230769			10	100	0.1	0.0276923			3	29	0.103448	0.0286472
	3	36	0.0833333	0.0230769			7	70	0.1	0.0276923			4	38	0.105263	0.0291498
	2	24	0.0833333	0.0230769			2	20	0.1	0.0276923			2	19	0.105263	0.0291498
	1	12	0.0833333	0.0230769			1	10	0.1	0.0276923			2	19	0.105263	0.0291498
	1	12	0.0833333	0.0230769			1	10	0.1	0.0276923			2	19	0.105263	0.0291498
	1	12	0.0833333	0.0230769			2	20	0.1	0.0276923			3	28	0.107143	0.0296703
	2	24	0.0833333	0.0230769			6	59	0.101695	0.0281617			3	28	0.107143	0.0296703
	1	12	0.0833333	0.0230769			6	59	0.101695	0.0281617			5	46	0.108696	0.0301003
	1	12	0.0833333	0.0230769			5	49	0.102041	0.0282575			1	9	0.111111	0.0307692
	1	12	0.0833333	0.0230769			5	49	0.102041	0.0282575			1	9	0.111111	0.0307692
	1	12	0.0833333	0.0230769			8	78	0.102564	0.0284024			2	18	0.111111	0.0307692
	0.5	6	0.0833333	0.0230769			4	39	0.102564	0.0284024			1	9	0.111111	0.0307692
	5	59	0.0847458	0.0234681			4	39	0.102564	0.0284024			1	9	0.111111	0.0307692
	4	47	0.0851064	0.0235679			6	58	0.103448	0.0286472			1	9	0.111111	0.0307692
	4	47	0.0851064	0.0235679			3	29	0.103448	0.0286472			1	9	0.111111	0.0307692
	7	82	0.0853659	0.0236398			3	29	0.103448	0.0286472			1	9	0.111111	0.0307692
	3	35	0.0857143	0.0237363			3	29	0.103448	0.0286472			3	27	0.111111	0.0307692
	6	70	0.0857143	0.0237363			3	29	0.103448	0.0286472			1	9	0.111111	0.0307692
	3	35	0.0857143	0.0237363			8	77	0.103896	0.0287712			1	9	0.111111	0.0307692
	3	35	0.0857143	0.0237363			5	48	0.104167	0.0288462			1	9	0.111111	0.0307692
	3	35	0.0857143	0.0237363			7	67	0.104478	0.0289323			2	18	0.111111	0.0307692
	3	35	0.0857143	0.0237363			8	76	0.105263	0.0291498			2	18	0.111111	0.0307692
	9	104	0.0865385	0.0239645			8	76	0.105263	0.0291498			1	9	0.111111	0.0307692
	2	23	0.0869565	0.0240803			4	38	0.105263	0.0291498			2	18	0.111111	0.0307692
	2	23	0.0869565	0.0240803			2	19	0.105263	0.0291498			1	9	0.111111	0.0307692
	2	23	0.0869565	0.0240803			4	38	0.105263	0.0291498			1	9	0.111111	0.0307692
	5	57	0.0877193	0.0242915			4	38	0.105263	0.0291498			1	9	0.111111	0.0307692
	3	34	0.0882353	0.0244344			6	57	0.105263	0.0291498			1	9	0.111111	0.0307692
	3	34	0.0882353	0.0244344			2	19	0.105263	0.0291498			1	9	0.111111	0.0307692
	3	34	0.0882353	0.0244344			9	85	0.105882	0.0293213			1	9	0.111111	0.0307692
	3	34	0.0882353	0.0244344			7	66	0.106061	0.0293706			1	9	0.111111	0.0307692
	3	34	0.0882353	0.0244344			7	66	0.106061	0.0293706			1	9	0.111111	0.0307692
	7	79	0.0886076	0.0245375			7	66	0.106061	0.0293706			1	9	0.111111	0.0307692
	7	79	0.0886076	0.0245375			5	47	0.106383	0.0294599			1	9	0.111111	0.0307692
	4	45	0.0888889	0.0246154			8	75	0.106667	0.0295385			1	9	0.111111	0.0307692
	1	11	0.0909091	0.0251748			3	28	0.107143	0.0296703			1	9	0.111111	0.0307692
	1	11	0.0909091	0.0251748			6	56	0.107143	0.0296703			1	9	0.111111	0.0307692
	1	11	0.0909091	0.0251748			3	28	0.107143	0.0296703			1	9	0.111111	0.0307692
	6	66	0.0909091	0.0251748			3	28	0.107143	0.0296703			1	9	0.111111	0.0307692
	2	22	0.0909091	0.0251748			3	28	0.107143	0.0296703			1	9	0.111111	0.0307692
	1	11	0.0909091	0.0251748			4	37	0.108108	0.0299376			1	9	0.111111	0.0307692
	1	11	0.0909091	0.0251748			4	37	0.108108	0.0299376			1	9	0.111111	0.0307692
	1	11	0.0909091	0.0251748			5	46	0.108696	0.0301003			4	35	0.114286	0.0316484
	1	11	0.0909091	0.0251748			8	73	0.109589	0.0303477			3	26	0.115385	0.0319527
	2	22	0.0909091	0.0251748			2	18	0.111111	0.0307692			3	26	0.115385	0.0319527
	1	11	0.0909091	0.0251748			4	36	0.111111	0.0307692			3	26	0.115385	0.0319527
	1	11	0.0909091	0.0251748			2	18	0.111111	0.0307692			2	17	0.117647	0.0325792
	3	33	0.0909091	0.0251748			5	45	0.111111	0.0307692			4	34	0.117647	0.0325792
	1	11	0.0909091	0.0251748			1	9	0.111111	0.0307692			2	17	0.117647	0.0325792
	2	22	0.0909091	0.0251748			4	36	0.111111	0.0307692			2	17	0.117647	0.0325792
	1	11	0.0909091	0.0251748			1	9	0.111111	0.0307692			2	17	0.117647	0.0325792
	2	22	0.0909091	0.0251748			3	27	0.111111	0.0307692			1	8.5	0.117647	0.0325792
	1	11	0.0909091	0.0251748			0.5	4.5	0.111111	0.0307692			2	17	0.117647	0.0325792
	4	44	0.0909091	0.0251748			1	9	0.111111	0.0307692			7	59	0.118644	0.0328553
	2	22	0.0909091	0.0251748			1	9	0.111111	0.0307692			1.5	12.5	0.12	0.0332308
	1	11	0.0909091	0.0251748			1	9	0.111111	0.0307692			3	25	0.12	0.0332308
	0.5	5.5	0.0909091	0.0251748			4	36	0.111111	0.0307692			3	25	0.12	0.0332308
	6	65	0.0923077	0.0255621			3	27	0.111111	0.0307692			3	25	0.12	0.0332308
	11	119	0.092437	0.0255979			3	27	0.111111	0.0307692			3	25	0.12	0.0332308
	10	108	0.0925926	0.025641			3	27	0.111111	0.0307692			0.5	4	0.125	0.0346154
	2.5	27	0.0925926	0.025641			4	36	0.111111	0.0307692			0.5	4	0.125	0.0346154
	4	43	0.0930233	0.0257603			0.5	4.5	0.111111	0.0307692			3	24	0.125	0.0346154
	7	75	0.0933333	0.0258462			9	80	0.1125	0.0311538			0.5	4	0.125	0.0346154
	3	32	0.09375	0.0259615			9	80	0.1125	0.0311538			0.5	4	0.125	0.0346154
	3	32	0.09375	0.0259615			7	62	0.112903	0.0312655			1	8	0.125	0.0346154
	3	32	0.09375	0.0259615			6	53	0.113208	0.0313498			0.5	4	0.125	0.0346154
	3	32	0.09375	0.0259615			12	106	0.113208	0.0313498			0.5	4	0.125	0.0346154
	4	42	0.0952381	0.0263736			5	44	0.113636	0.0314685			0.5	4	0.125	0.0346154
	4	42	0.0952381	0.0263736			5	44	0.113636	0.0314685			3	24	0.125	0.0346154
	2	21	0.0952381	0.0263736			10	87	0.114943	0.0318302			1	8	0.125	0.0346154
	2	21	0.0952381	0.0263736			6	52	0.115385	0.0319527			4	32	0.125	0.0346154
	2	21	0.0952381	0.0263736			3	26	0.115385	0.0319527			2	16	0.125	0.0346154
	5	52	0.0961538	0.0266272			3	26	0.115385	0.0319527			1	8	0.125	0.0346154
	5	52	0.0961538	0.0266272			7	60	0.116667	0.0323077			1	8	0.125	0.0346154
	6	62	0.0967742	0.026799			9	77	0.116883	0.0323676			1	8	0.125	0.0346154
	3	31	0.0967742	0.026799			8	68	0.117647	0.0325792			1	8	0.125	0.0346154
	3	31	0.0967742	0.026799			2	17	0.117647	0.0325792			1	8	0.125	0.0346154
	6	62	0.0967742	0.026799			2	17	0.117647	0.0325792			1	8	0.125	0.0346154
	3	31	0.0967742	0.026799			6	51	0.117647	0.0325792			1	8	0.125	0.0346154
	10	103	0.0970874	0.0268857			2	17	0.117647	0.0325792			0.5	4	0.125	0.0346154
	4	41	0.097561	0.0270169			10	85	0.117647	0.0325792			1	8	0.125	0.0346154
	4	41	0.097561	0.0270169			4	34	0.117647	0.0325792			1	8	0.125	0.0346154
	4	41	0.097561	0.0270169			2	17	0.117647	0.0325792			1	8	0.125	0.0346154
	4	41	0.097561	0.0270169			9	76	0.118421	0.0327935			1	8	0.125	0.0346154
	9	92	0.0978261	0.0270903			7	59	0.118644	0.0328553			1	8	0.125	0.0346154
	6	61	0.0983607	0.0272383			5	42	0.119048	0.032967			1	8	0.125	0.0346154
	6	61	0.0983607	0.0272383			5	42	0.119048	0.032967			2	16	0.125	0.0346154
	7	71	0.0985915	0.0273023			5	42	0.119048	0.032967			1	8	0.125	0.0346154
	1	10	0.1	0.0276923			6.5	54.5	0.119266	0.0330275			1	8	0.125	0.0346154
	2	20	0.1	0.0276923			14	117	0.119658	0.0331361			1	8	0.125	0.0346154
	1	10	0.1	0.0276923			3	25	0.12	0.0332308			1	8	0.125	0.0346154
	6	60	0.1	0.0276923			3	25	0.12	0.0332308			2	16	0.125	0.0346154
	3	30	0.1	0.0276923			6	50	0.12	0.0332308			1	8	0.125	0.0346154
	3	30	0.1	0.0276923			6	50	0.12	0.0332308			1	8	0.125	0.0346154
	1	10	0.1	0.0276923			3	25	0.12	0.0332308			1	8	0.125	0.0346154
	1	10	0.1	0.0276923			4	33	0.121212	0.0335664			1	8	0.125	0.0346154
	3	30	0.1	0.0276923			4	33	0.121212	0.0335664			1	8	0.125	0.0346154
	3	30	0.1	0.0276923			8	66	0.121212	0.0335664			1	8	0.125	0.0346154
	4	40	0.1	0.0276923			5	41	0.121951	0.0337711			1	8	0.125	0.0346154
	1	10	0.1	0.0276923			2.5	20.5	0.121951	0.0337711			2	16	0.125	0.0346154
	2	20	0.1	0.0276923			11	90	0.122222	0.0338462			1	8	0.125	0.0346154
	2	20	0.1	0.0276923			9	73	0.123288	0.0341412			1	8	0.125	0.0346154
	4	40	0.1	0.0276923			10	81	0.123457	0.034188			1	8	0.125	0.0346154
	1	10	0.1	0.0276923			19	153	0.124183	0.0343891			2	16	0.125	0.0346154
	3	30	0.1	0.0276923			4	32	0.125	0.0346154			1	8	0.125	0.0346154
	1	10	0.1	0.0276923			4	32	0.125	0.0346154			1	8	0.125	0.0346154
	1	10	0.1	0.0276923			1	8	0.125	0.0346154			1	8	0.125	0.0346154
	1	10	0.1	0.0276923			1	8	0.125	0.0346154			1	8	0.125	0.0346154
	1	10	0.1	0.0276923			5	40	0.125	0.0346154			1	8	0.125	0.0346154
	1	10	0.1	0.0276923			0.5	4	0.125	0.0346154			1	8	0.125	0.0346154
	2	20	0.1	0.0276923			6	48	0.125	0.0346154			2	16	0.125	0.0346154
	3	30	0.1	0.0276923			9	72	0.125	0.0346154			0.5	4	0.125	0.0346154
	4	40	0.1	0.0276923			0.5	4	0.125	0.0346154			1	8	0.125	0.0346154
	1	10	0.1	0.0276923			12	96	0.125	0.0346154			1	8	0.125	0.0346154
	1	10	0.1	0.0276923			3	24	0.125	0.0346154			1	8	0.125	0.0346154
	1	10	0.1	0.0276923			1	8	0.125	0.0346154			1	8	0.125	0.0346154
	1	10	0.1	0.0276923			1	8	0.125	0.0346154			1	8	0.125	0.0346154
	1	10	0.1	0.0276923			8	64	0.125	0.0346154			3	23	0.130435	0.0361204
	1	10	0.1	0.0276923			2	16	0.125	0.0346154			3	23	0.130435	0.0361204
	10	99	0.10101	0.027972			3	24	0.125	0.0346154			3	23	0.130435	0.0361204
	8	79	0.101266	0.0280428			2	16	0.125	0.0346154			3	23	0.130435	0.0361204
	8	79	0.101266	0.0280428			4	32	0.125	0.0346154			3	23	0.130435	0.0361204
	6	59	0.101695	0.0281617			8	64	0.125	0.0346154			4	30	0.133333	0.0369231
	5	49	0.102041	0.0282575			1	8	0.125	0.0346154			6	45	0.133333	0.0369231
	10	98	0.102041	0.0282575			1	8	0.125	0.0346154			2	15	0.133333	0.0369231
	4	39	0.102564	0.0284024			4	32	0.125	0.0346154			4	30	0.133333	0.0369231
	4	39	0.102564	0.0284024			1	8	0.125	0.0346154			2	15	0.133333	0.0369231
	4	39	0.102564	0.0284024			1	8	0.125	0.0346154			2	15	0.133333	0.0369231
	4	39	0.102564	0.0284024			1	8	0.125	0.0346154			2	15	0.133333	0.0369231
	4	39	0.102564	0.0284024			7	56	0.125	0.0346154			2	15	0.133333	0.0369231
	10	97	0.103093	0.0285488			1	8	0.125	0.0346154			2	15	0.133333	0.0369231
	3	29	0.103448	0.0286472			1	8	0.125	0.0346154			2	15	0.133333	0.0369231
	3	29	0.103448	0.0286472			3	24	0.125	0.0346154			2	15	0.133333	0.0369231
	3	29	0.103448	0.0286472			1	8	0.125	0.0346154			2	15	0.133333	0.0369231
	6	58	0.103448	0.0286472			1	8	0.125	0.0346154			2	15	0.133333	0.0369231
	6	58	0.103448	0.0286472			1	8	0.125	0.0346154			2	15	0.133333	0.0369231
	14	135	0.103704	0.0287179			1	8	0.125	0.0346154			4	30	0.133333	0.0369231
	5.5	53	0.103774	0.0287373			10	79	0.126582	0.0350536			2	15	0.133333	0.0369231
	15	144	0.104167	0.0288462			8	63	0.126984	0.0351648			2	15	0.133333	0.0369231
	5	48	0.104167	0.0288462			15	118	0.127119	0.0352021			2	15	0.133333	0.0369231
	7	67	0.104478	0.0289323			7	55	0.127273	0.0352448			5	37	0.135135	0.037422
	9	86	0.104651	0.0289803			5	39	0.128205	0.035503			6	44	0.136364	0.0377622
	2	19	0.105263	0.0291498			5	39	0.128205	0.035503			3	22	0.136364	0.0377622
	2	19	0.105263	0.0291498			5	39	0.128205	0.035503			3	22	0.136364	0.0377622
	2	19	0.105263	0.0291498			5	39	0.128205	0.035503			4	29	0.137931	0.0381963
	2	19	0.105263	0.0291498			8	62	0.129032	0.035732			1	7	0.142857	0.0395604
	2	19	0.105263	0.0291498			2	15.5	0.129032	0.035732			1	7	0.142857	0.0395604
	2	19	0.105263	0.0291498			4	31	0.129032	0.035732			1	7	0.142857	0.0395604
	2	19	0.105263	0.0291498			4	31	0.129032	0.035732			1	7	0.142857	0.0395604
	4	38	0.105263	0.0291498			4	31	0.129032	0.035732			2	14	0.142857	0.0395604
	2	19	0.105263	0.0291498			11	85	0.129412	0.0358371			1	7	0.142857	0.0395604
	2	19	0.105263	0.0291498			7	54	0.12963	0.0358974			1.5	10.5	0.142857	0.0395604
	5	47	0.106383	0.0294599			7	54	0.12963	0.0358974			1	7	0.142857	0.0395604
	8	75	0.106667	0.0295385			7	54	0.12963	0.0358974			1	7	0.142857	0.0395604
	3	28	0.107143	0.0296703			10	77	0.12987	0.035964			1	7	0.142857	0.0395604
	6	56	0.107143	0.0296703			6	46	0.130435	0.0361204			1	7	0.142857	0.0395604
	3	28	0.107143	0.0296703			6	46	0.130435	0.0361204			2	14	0.142857	0.0395604
	3	28	0.107143	0.0296703			3	23	0.130435	0.0361204			1	7	0.142857	0.0395604
	3	28	0.107143	0.0296703			3	23	0.130435	0.0361204			1	7	0.142857	0.0395604
	7	65	0.107692	0.0298225			8	61	0.131148	0.0363178			4	28	0.142857	0.0395604
	4	37	0.108108	0.0299376			8	61	0.131148	0.0363178			1	7	0.142857	0.0395604
	4	37	0.108108	0.0299376			2.5	19	0.131579	0.0364372			2	14	0.142857	0.0395604
	4	37	0.108108	0.0299376			15	114	0.131579	0.0364372			2	14	0.142857	0.0395604
	4	37	0.108108	0.0299376			10	76	0.131579	0.0364372			2	14	0.142857	0.0395604
	5	46	0.108696	0.0301003			7	53	0.132075	0.0365747			2	14	0.142857	0.0395604
	5	46	0.108696	0.0301003			2	15	0.133333	0.0369231			2	14	0.142857	0.0395604
	11	101	0.108911	0.0301599			4	30	0.133333	0.0369231			2	14	0.142857	0.0395604
	6	55	0.109091	0.0302098			4	30	0.133333	0.0369231			1	7	0.142857	0.0395604
	7	64	0.109375	0.0302885			4	30	0.133333	0.0369231			1	7	0.142857	0.0395604
	1	9	0.111111	0.0307692			4	30	0.133333	0.0369231			2	14	0.142857	0.0395604
	2	18	0.111111	0.0307692			2	15	0.133333	0.0369231			1	7	0.142857	0.0395604
	1	9	0.111111	0.0307692			2	15	0.133333	0.0369231			2	14	0.142857	0.0395604
	6	54	0.111111	0.0307692			2	15	0.133333	0.0369231			1	7	0.142857	0.0395604
	5	45	0.111111	0.0307692			4	30	0.133333	0.0369231			1	7	0.142857	0.0395604
	3	27	0.111111	0.0307692			2	15	0.133333	0.0369231			1	7	0.142857	0.0395604
	0.5	4.5	0.111111	0.0307692			11	82	0.134146	0.0371482			2	14	0.142857	0.0395604
	1	9	0.111111	0.0307692			7	52	0.134615	0.0372781			2	14	0.142857	0.0395604
	4	36	0.111111	0.0307692			7	52	0.134615	0.0372781			1	7	0.142857	0.0395604
	1	9	0.111111	0.0307692			5	37	0.135135	0.037422			3	21	0.142857	0.0395604
	4	36	0.111111	0.0307692			10	74	0.135135	0.037422			3	21	0.142857	0.0395604
	1	9	0.111111	0.0307692			5	37	0.135135	0.037422			1	7	0.142857	0.0395604
	1	9	0.111111	0.0307692			5	37	0.135135	0.037422			1	7	0.142857	0.0395604
	3	27	0.111111	0.0307692			13	96	0.135417	0.0375			1	7	0.142857	0.0395604
	1	9	0.111111	0.0307692			13	96	0.135417	0.0375			1	7	0.142857	0.0395604
	2	18	0.111111	0.0307692			8	59	0.135593	0.0375489			1	7	0.142857	0.0395604
	1	9	0.111111	0.0307692			3	22	0.136364	0.0377622			1	7	0.142857	0.0395604
	6	54	0.111111	0.0307692			3	22	0.136364	0.0377622			1	7	0.142857	0.0395604
	1	9	0.111111	0.0307692			6	44	0.136364	0.0377622			2	14	0.142857	0.0395604
	4	36	0.111111	0.0307692			3	22	0.136364	0.0377622			1	7	0.142857	0.0395604
	6	54	0.111111	0.0307692			3	22	0.136364	0.0377622			1	7	0.142857	0.0395604
	1	9	0.111111	0.0307692			3	22	0.136364	0.0377622			1	7	0.142857	0.0395604
	3	27	0.111111	0.0307692			3	22	0.136364	0.0377622			1	7	0.142857	0.0395604
	1	9	0.111111	0.0307692			7	51	0.137255	0.038009			2	14	0.142857	0.0395604
	5	45	0.111111	0.0307692			7	51	0.137255	0.038009			2	14	0.142857	0.0395604
	8	72	0.111111	0.0307692			15	109	0.137615	0.0381087			1	7	0.142857	0.0395604
	4	36	0.111111	0.0307692			4	29	0.137931	0.0381963			1	7	0.142857	0.0395604
	1	9	0.111111	0.0307692			8	58	0.137931	0.0381963			1	7	0.142857	0.0395604
	7	63	0.111111	0.0307692			4	29	0.137931	0.0381963			1	7	0.142857	0.0395604
	3	27	0.111111	0.0307692			5	36	0.138889	0.0384615			1	7	0.142857	0.0395604
	1	9	0.111111	0.0307692			5	36	0.138889	0.0384615			1	7	0.142857	0.0395604
	1	9	0.111111	0.0307692			5	36	0.138889	0.0384615			2	14	0.142857	0.0395604
	1	9	0.111111	0.0307692			6	43	0.139535	0.0386404			5	35	0.142857	0.0395604
	1	9	0.111111	0.0307692			7	50	0.14	0.0387692			2	14	0.142857	0.0395604
	3	27	0.111111	0.0307692			8	57	0.140351	0.0388664			3	21	0.142857	0.0395604
	1	9	0.111111	0.0307692			8	57	0.140351	0.0388664			5	35	0.142857	0.0395604
	2	18	0.111111	0.0307692			12	85	0.141176	0.039095			1	7	0.142857	0.0395604
	1	9	0.111111	0.0307692			12	85	0.141176	0.039095			1	7	0.142857	0.0395604
	1	9	0.111111	0.0307692			20	141	0.141844	0.0392799			2	14	0.142857	0.0395604
	0.5	4.5	0.111111	0.0307692			6	42	0.142857	0.0395604			1	7	0.142857	0.0395604
	7	62	0.112903	0.0312655			8	56	0.142857	0.0395604			1	7	0.142857	0.0395604
	7	62	0.112903	0.0312655			3	21	0.142857	0.0395604			1	7	0.142857	0.0395604
	7	62	0.112903	0.0312655			5	35	0.142857	0.0395604			1	7	0.142857	0.0395604
	6	53	0.113208	0.0313498			7	49	0.142857	0.0395604			1	7	0.142857	0.0395604
	9	79	0.113924	0.0315482			6	42	0.142857	0.0395604			1	7	0.142857	0.0395604
	4	35	0.114286	0.0316484			5	35	0.142857	0.0395604			1	7	0.142857	0.0395604
	8	70	0.114286	0.0316484			6	42	0.142857	0.0395604			1	7	0.142857	0.0395604
	3	26	0.115385	0.0319527			10	70	0.142857	0.0395604			1	7	0.142857	0.0395604
	3	26	0.115385	0.0319527			1	7	0.142857	0.0395604			1	7	0.142857	0.0395604
	3	26	0.115385	0.0319527			11	77	0.142857	0.0395604			1	7	0.142857	0.0395604
	3	26	0.115385	0.0319527			1	7	0.142857	0.0395604			1	7	0.142857	0.0395604
	8	69	0.115942	0.032107			5	35	0.142857	0.0395604			1	7	0.142857	0.0395604
	2.5	21.5	0.116279	0.0322004			3	21	0.142857	0.0395604			2	14	0.142857	0.0395604
	12	103	0.116505	0.0322629			6	42	0.142857	0.0395604			2	14	0.142857	0.0395604
	7	60	0.116667	0.0323077			1	7	0.142857	0.0395604			1	7	0.142857	0.0395604
	11	94	0.117021	0.0324059			3	21	0.142857	0.0395604			1	7	0.142857	0.0395604
	6	51	0.117647	0.0325792			5	35	0.142857	0.0395604			1	7	0.142857	0.0395604
	6	51	0.117647	0.0325792			1	7	0.142857	0.0395604			1	7	0.142857	0.0395604
	4	34	0.117647	0.0325792			1	7	0.142857	0.0395604			1	7	0.142857	0.0395604
	2	17	0.117647	0.0325792			1	7	0.142857	0.0395604			1	7	0.142857	0.0395604
	2	17	0.117647	0.0325792			1	7	0.142857	0.0395604			1	7	0.142857	0.0395604
	2	17	0.117647	0.0325792			1	7	0.142857	0.0395604			6	41	0.146341	0.0405253
	1	8.5	0.117647	0.0325792			3	21	0.142857	0.0395604			5	34	0.147059	0.040724
	2	17	0.117647	0.0325792			1	7	0.142857	0.0395604			2.5	17	0.147059	0.040724
	2	17	0.117647	0.0325792			1	7	0.142857	0.0395604			4	27	0.148148	0.0410256
	2	17	0.117647	0.0325792			8	56	0.142857	0.0395604			4	27	0.148148	0.0410256
	2	17	0.117647	0.0325792			1	7	0.142857	0.0395604			3	20	0.15	0.0415385
	2	17	0.117647	0.0325792			1	7	0.142857	0.0395604			3	20	0.15	0.0415385
	2	17	0.117647	0.0325792			2	14	0.142857	0.0395604			1.5	10	0.15	0.0415385
	2	17	0.117647	0.0325792			8	56	0.142857	0.0395604			1.5	10	0.15	0.0415385
	2	17	0.117647	0.0325792			1	7	0.142857	0.0395604			6	40	0.15	0.0415385
	4.5	38	0.118421	0.0327935			1	7	0.142857	0.0395604			5	33	0.151515	0.041958
	9	76	0.118421	0.0327935			1	7	0.142857	0.0395604			7	46	0.152174	0.0421405
	7	59	0.118644	0.0328553			1	7	0.142857	0.0395604			4	26	0.153846	0.0426036
	21	177	0.118644	0.0328553			1	7	0.142857	0.0395604			2	13	0.153846	0.0426036
	5	42	0.119048	0.032967			21	146	0.143836	0.0398314			6	39	0.153846	0.0426036
	10	84	0.119048	0.032967			15	104	0.144231	0.0399408			2	13	0.153846	0.0426036
	15	126	0.119048	0.032967			14	97	0.14433	0.0399683			2	13	0.153846	0.0426036
	5	42	0.119048	0.032967			12	83	0.144578	0.0400371			2	13	0.153846	0.0426036
	5	42	0.119048	0.032967			10	69	0.144928	0.0401338			4	26	0.153846	0.0426036
	13	109	0.119266	0.0330275			9	62	0.145161	0.0401985			4	26	0.153846	0.0426036
	3	25	0.12	0.0332308			8	55	0.145455	0.0402797			2	13	0.153846	0.0426036
	3	25	0.12	0.0332308			7	48	0.145833	0.0403846			2	13	0.153846	0.0426036
	3	25	0.12	0.0332308			7	48	0.145833	0.0403846			4	26	0.153846	0.0426036
	9	75	0.12	0.0332308			12	82	0.146341	0.0405253			2	13	0.153846	0.0426036
	3	25	0.12	0.0332308			6	41	0.146341	0.0405253			2	13	0.153846	0.0426036
	3	25	0.12	0.0332308			5	34	0.147059	0.040724			2	13	0.153846	0.0426036
	10	83	0.120482	0.0333642			5	34	0.147059	0.040724			4	26	0.153846	0.0426036
	7	58	0.12069	0.0334218			10	68	0.147059	0.040724			2	13	0.153846	0.0426036
	7	58	0.12069	0.0334218			10	68	0.147059	0.040724			2	13	0.153846	0.0426036
	8	66	0.121212	0.0335664			8	54	0.148148	0.0410256			4	26	0.153846	0.0426036
	8	66	0.121212	0.0335664			4	27	0.148148	0.0410256			2	13	0.153846	0.0426036
	4	33	0.121212	0.0335664			12	81	0.148148	0.0410256			2	13	0.153846	0.0426036
	8	66	0.121212	0.0335664			4	27	0.148148	0.0410256			2	13	0.153846	0.0426036
	8	66	0.121212	0.0335664			8	54	0.148148	0.0410256			2	13	0.153846	0.0426036
	9	74	0.121622	0.0336798			8	54	0.148148	0.0410256			2	13	0.153846	0.0426036
	5	41	0.121951	0.0337711			23	155	0.148387	0.0410918			2.5	16	0.15625	0.0432692
	10	82	0.121951	0.0337711			7	47	0.148936	0.0412439			2.5	16	0.15625	0.0432692
	5	41	0.121951	0.0337711			7	47	0.148936	0.0412439			3	19	0.157895	0.0437247
	15	123	0.121951	0.0337711			7	47	0.148936	0.0412439			1.5	9.5	0.157895	0.0437247
	5	41	0.121951	0.0337711			7	47	0.148936	0.0412439			3	19	0.157895	0.0437247
	11	90	0.122222	0.0338462			17	114	0.149123	0.0412955			3	19	0.157895	0.0437247
	8	65	0.123077	0.0340828			3	20	0.15	0.0415385			3	19	0.157895	0.0437247
	8	65	0.123077	0.0340828			12	80	0.15	0.0415385			3	19	0.157895	0.0437247
	9	73	0.123288	0.0341412			12	80	0.15	0.0415385			3	19	0.157895	0.0437247
	10	81	0.123457	0.034188			3	20	0.15	0.0415385			3	19	0.157895	0.0437247
	10	81	0.123457	0.034188			3	20	0.15	0.0415385			3	19	0.157895	0.0437247
	1	8	0.125	0.0346154			6	40	0.15	0.0415385			3	19	0.157895	0.0437247
	1	8	0.125	0.0346154			3	20	0.15	0.0415385			4	25	0.16	0.0443077
	2	16	0.125	0.0346154			3	20	0.15	0.0415385			4	25	0.16	0.0443077
	4	32	0.125	0.0346154			8	53	0.150943	0.0417997			9	56	0.160714	0.0445055
	0.5	4	0.125	0.0346154			8	53	0.150943	0.0417997			5	31	0.16129	0.044665
	6	48	0.125	0.0346154			8	53	0.150943	0.0417997			3	18.5	0.162162	0.0449064
	1	8	0.125	0.0346154			5	33	0.151515	0.041958			6	37	0.162162	0.0449064
	2	16	0.125	0.0346154			5	33	0.151515	0.041958			6.5	40	0.1625	0.045
	3	24	0.125	0.0346154			5	33	0.151515	0.041958			1	6	0.166667	0.0461538
	3	24	0.125	0.0346154			10	66	0.151515	0.041958			1	6	0.166667	0.0461538
	2	16	0.125	0.0346154			5	33	0.151515	0.041958			1	6	0.166667	0.0461538
	4	32	0.125	0.0346154			7	46	0.152174	0.0421405			1	6	0.166667	0.0461538
	3	24	0.125	0.0346154			7	46	0.152174	0.0421405			1	6	0.166667	0.0461538
	6	48	0.125	0.0346154			7	46	0.152174	0.0421405			1	6	0.166667	0.0461538
	4	32	0.125	0.0346154			7	46	0.152174	0.0421405			1	6	0.166667	0.0461538
	1.5	12	0.125	0.0346154			9	59	0.152542	0.0422425			1	6	0.166667	0.0461538
	3	24	0.125	0.0346154			4.5	29.5	0.152542	0.0422425			1	6	0.166667	0.0461538
	3	24	0.125	0.0346154			9	59	0.152542	0.0422425			1	6	0.166667	0.0461538
	10	80	0.125	0.0346154			6.5	42.5	0.152941	0.0423529			1	6	0.166667	0.0461538
	4	32	0.125	0.0346154			14	91	0.153846	0.0426036			1	6	0.166667	0.0461538
	5	40	0.125	0.0346154			4	26	0.153846	0.0426036			2	12	0.166667	0.0461538
	2	16	0.125	0.0346154			2	13	0.153846	0.0426036			1	6	0.166667	0.0461538
	2	16	0.125	0.0346154			6	39	0.153846	0.0426036			8	48	0.166667	0.0461538
	7	56	0.125	0.0346154			2	13	0.153846	0.0426036			1	6	0.166667	0.0461538
	2	16	0.125	0.0346154			2	13	0.153846	0.0426036			2	12	0.166667	0.0461538
	1	8	0.125	0.0346154			2	13	0.153846	0.0426036			1	6	0.166667	0.0461538
	3	24	0.125	0.0346154			6	39	0.153846	0.0426036			1	6	0.166667	0.0461538
	4	32	0.125	0.0346154			6	39	0.153846	0.0426036			1	6	0.166667	0.0461538
	1	8	0.125	0.0346154			4	26	0.153846	0.0426036			1	6	0.166667	0.0461538
	3	24	0.125	0.0346154			4	26	0.153846	0.0426036			1	6	0.166667	0.0461538
	1	8	0.125	0.0346154			2	13	0.153846	0.0426036			1	6	0.166667	0.0461538
	1	8	0.125	0.0346154			2	13	0.153846	0.0426036			1	6	0.166667	0.0461538
	1	8	0.125	0.0346154			8	52	0.153846	0.0426036			1	6	0.166667	0.0461538
	1	8	0.125	0.0346154			6	39	0.153846	0.0426036			1	6	0.166667	0.0461538
	8	64	0.125	0.0346154			2	13	0.153846	0.0426036			1	6	0.166667	0.0461538
	3	24	0.125	0.0346154			15	97	0.154639	0.0428232			1	6	0.166667	0.0461538
	1	8	0.125	0.0346154			11	71	0.15493	0.0429036			1	6	0.166667	0.0461538
	4	32	0.125	0.0346154			7	45	0.155556	0.0430769			1	6	0.166667	0.0461538
	3	24	0.125	0.0346154			7	45	0.155556	0.0430769			1	6	0.166667	0.0461538
	4	32	0.125	0.0346154			12	77	0.155844	0.0431568			1	6	0.166667	0.0461538
	2	16	0.125	0.0346154			5	32	0.15625	0.0432692			1	6	0.166667	0.0461538
	1	8	0.125	0.0346154			5	32	0.15625	0.0432692			1	6	0.166667	0.0461538
	1	8	0.125	0.0346154			13	83	0.156627	0.0433735			1	6	0.166667	0.0461538
	1	8	0.125	0.0346154			16	102	0.156863	0.0434389			1	6	0.166667	0.0461538
	1	8	0.125	0.0346154			8	51	0.156863	0.0434389			1	6	0.166667	0.0461538
	1	8	0.125	0.0346154			13.5	86	0.156977	0.0434705			1	6	0.166667	0.0461538
	1	8	0.125	0.0346154			19	121	0.157025	0.0434838			1	6	0.166667	0.0461538
	1	8	0.125	0.0346154			9	57	0.157895	0.0437247			1	6	0.166667	0.0461538
	1	8	0.125	0.0346154			3	19	0.157895	0.0437247			1	6	0.166667	0.0461538
	0.5	4	0.125	0.0346154			3	19	0.157895	0.0437247			1	6	0.166667	0.0461538
	1	8	0.125	0.0346154			3	19	0.157895	0.0437247			1	6	0.166667	0.0461538
	2	16	0.125	0.0346154			12	76	0.157895	0.0437247			1	6	0.166667	0.0461538
	2	16	0.125	0.0346154			6	38	0.157895	0.0437247			1	6	0.166667	0.0461538
	1	8	0.125	0.0346154			13	82	0.158537	0.0439024			1	6	0.166667	0.0461538
	1	8	0.125	0.0346154			13	82	0.158537	0.0439024			1	6	0.166667	0.0461538
	1	8	0.125	0.0346154			7	44	0.159091	0.0440559			1	6	0.166667	0.0461538
	0.5	4	0.125	0.0346154			7	44	0.159091	0.0440559			1	6	0.166667	0.0461538
	12	95	0.126316	0.0349798			7	44	0.159091	0.0440559			1	6	0.166667	0.0461538
	7	55	0.127273	0.0352448			11	69	0.15942	0.0441472			1	6	0.166667	0.0461538
	6	47	0.12766	0.0353519			11	69	0.15942	0.0441472			1	6	0.166667	0.0461538
	6	47	0.12766	0.0353519			11	69	0.15942	0.0441472			1	6	0.166667	0.0461538
	6	47	0.12766	0.0353519			8	50	0.16	0.0443077			1	6	0.166667	0.0461538
	5	39	0.128205	0.035503			4	25	0.16	0.0443077			1	6	0.166667	0.0461538
	4	31	0.129032	0.035732			8	50	0.16	0.0443077			2	12	0.166667	0.0461538
	8	62	0.129032	0.035732			4	25	0.16	0.0443077			1	6	0.166667	0.0461538
	4	31	0.129032	0.035732			4	25	0.16	0.0443077			1	6	0.166667	0.0461538
	4	31	0.129032	0.035732			4	25	0.16	0.0443077			2	12	0.166667	0.0461538
	4	31	0.129032	0.035732			18	112	0.160714	0.0445055			4	24	0.166667	0.0461538
	11	85	0.129412	0.0358371			14	87	0.16092	0.0445623			1	6	0.166667	0.0461538
	7	54	0.12963	0.0358974			5	31	0.16129	0.044665			1	6	0.166667	0.0461538
	16	123	0.130081	0.0360225			5	31	0.16129	0.044665			2	12	0.166667	0.0461538
	6	46	0.130435	0.0361204			5	31	0.16129	0.044665			1	6	0.166667	0.0461538
	3	23	0.130435	0.0361204			16	99	0.161616	0.0447552			1	6	0.166667	0.0461538
	3	23	0.130435	0.0361204			11	68	0.161765	0.0447964			3	18	0.166667	0.0461538
	3	23	0.130435	0.0361204			6	37	0.162162	0.0449064			1	6	0.166667	0.0461538
	3	23	0.130435	0.0361204			6	37	0.162162	0.0449064			1	6	0.166667	0.0461538
	9	69	0.130435	0.0361204			6	37	0.162162	0.0449064			1	6	0.166667	0.0461538
	3	23	0.130435	0.0361204			20	123	0.162602	0.0450281			1	6	0.166667	0.0461538
	6	46	0.130435	0.0361204			7	43	0.162791	0.0450805			2	12	0.166667	0.0461538
	3	23	0.130435	0.0361204			7	43	0.162791	0.0450805			1	6	0.166667	0.0461538
	3	23	0.130435	0.0361204			14	86	0.162791	0.0450805			1	6	0.166667	0.0461538
	6	46	0.130435	0.0361204			7	43	0.162791	0.0450805			2	12	0.166667	0.0461538
	3	23	0.130435	0.0361204			7	43	0.162791	0.0450805			2	12	0.166667	0.0461538
	6	46	0.130435	0.0361204			3.5	21.5	0.162791	0.0450805			1	6	0.166667	0.0461538
	3	23	0.130435	0.0361204			17	104	0.163462	0.0452663			1	6	0.166667	0.0461538
	11	84	0.130952	0.0362637			27	165	0.163636	0.0453147			1	6	0.166667	0.0461538
	8	61	0.131148	0.0363178			18	110	0.163636	0.0453147			1	6	0.166667	0.0461538
	5	38	0.131579	0.0364372			10	61	0.163934	0.0453972			1	6	0.166667	0.0461538
	5	38	0.131579	0.0364372			11	67	0.164179	0.045465			1	6	0.166667	0.0461538
	10	76	0.131579	0.0364372			11	67	0.164179	0.045465			1	6	0.166667	0.0461538
	5	38	0.131579	0.0364372			12	73	0.164384	0.0455216			3	18	0.166667	0.0461538
	14	106	0.132075	0.0365747			13	79	0.164557	0.0455696			2	12	0.166667	0.0461538
	9	68	0.132353	0.0366516			14	85	0.164706	0.0456109			1	6	0.166667	0.0461538
	2	15	0.133333	0.0369231			15	91	0.164835	0.0456467			1	6	0.166667	0.0461538
	2	15	0.133333	0.0369231			18	109	0.165138	0.0457304			1	6	0.166667	0.0461538
	4	30	0.133333	0.0369231			4	24	0.166667	0.0461538			1	6	0.166667	0.0461538
	2	15	0.133333	0.0369231			1	6	0.166667	0.0461538			1	6	0.166667	0.0461538
	4	30	0.133333	0.0369231			2	12	0.166667	0.0461538			3	18	0.166667	0.0461538
	6	45	0.133333	0.0369231			2	12	0.166667	0.0461538			2	12	0.166667	0.0461538
	6	45	0.133333	0.0369231			3	18	0.166667	0.0461538			2	12	0.166667	0.0461538
	2	15	0.133333	0.0369231			6	36	0.166667	0.0461538			2	12	0.166667	0.0461538
	6	45	0.133333	0.0369231			6	36	0.166667	0.0461538			5	30	0.166667	0.0461538
	2	15	0.133333	0.0369231			4	24	0.166667	0.0461538			1	6	0.166667	0.0461538
	2	15	0.133333	0.0369231			1	6	0.166667	0.0461538			2	12	0.166667	0.0461538
	2	15	0.133333	0.0369231			1	6	0.166667	0.0461538			2	12	0.166667	0.0461538
	2	15	0.133333	0.0369231			6	36	0.166667	0.0461538			2	12	0.166667	0.0461538
	2	15	0.133333	0.0369231			1	6	0.166667	0.0461538			1	6	0.166667	0.0461538
	4	30	0.133333	0.0369231			10	60	0.166667	0.0461538			3	18	0.166667	0.0461538
	19	142	0.133803	0.0370531			6	36	0.166667	0.0461538			4	24	0.166667	0.0461538
	19	142	0.133803	0.0370531			1	6	0.166667	0.0461538			2	12	0.166667	0.0461538
	4.5	33.5	0.134328	0.0371986			1	6	0.166667	0.0461538			2	12	0.166667	0.0461538
	7	52	0.134615	0.0372781			1	6	0.166667	0.0461538			1	6	0.166667	0.0461538
	12	89	0.134831	0.0373379			5	30	0.166667	0.0461538			2	12	0.166667	0.0461538
	17	126	0.134921	0.0373626			8	48	0.166667	0.0461538			1	6	0.166667	0.0461538
	5	37	0.135135	0.037422			4	24	0.166667	0.0461538			1	6	0.166667	0.0461538
	5	37	0.135135	0.037422			2	12	0.166667	0.0461538			1	6	0.166667	0.0461538
	8	59	0.135593	0.0375489			1	6	0.166667	0.0461538			1	6	0.166667	0.0461538
	19	140	0.135714	0.0375824			8	48	0.166667	0.0461538			1	6	0.166667	0.0461538
	11	81	0.135802	0.0376068			1	6	0.166667	0.0461538			1	6	0.166667	0.0461538
	17	125	0.136	0.0376615			1	6	0.166667	0.0461538			1	6	0.166667	0.0461538
	6	44	0.136364	0.0377622			5.5	33	0.166667	0.0461538			2	12	0.166667	0.0461538
	3	22	0.136364	0.0377622			3	18	0.166667	0.0461538			1	6	0.166667	0.0461538
	15	110	0.136364	0.0377622			1	6	0.166667	0.0461538			2	12	0.166667	0.0461538
	6	44	0.136364	0.0377622			1	6	0.166667	0.0461538			1	6	0.166667	0.0461538
	3	22	0.136364	0.0377622			6	36	0.166667	0.0461538			2	12	0.166667	0.0461538
	3	22	0.136364	0.0377622			1	6	0.166667	0.0461538			2	12	0.166667	0.0461538
	6	44	0.136364	0.0377622			10	60	0.166667	0.0461538			1	6	0.166667	0.0461538
	3	22	0.136364	0.0377622			1	6	0.166667	0.0461538			1	6	0.166667	0.0461538
	6	44	0.136364	0.0377622			14	84	0.166667	0.0461538			2	12	0.166667	0.0461538
	12	88	0.136364	0.0377622			2	12	0.166667	0.0461538			1	6	0.166667	0.0461538
	3	22	0.136364	0.0377622			6.5	39	0.166667	0.0461538			1	6	0.166667	0.0461538
	6	44	0.136364	0.0377622			2	12	0.166667	0.0461538			1	6	0.166667	0.0461538
	6	44	0.136364	0.0377622			1	6	0.166667	0.0461538			1	6	0.166667	0.0461538
	6	44	0.136364	0.0377622			10	60	0.166667	0.0461538			1	6	0.166667	0.0461538
	3	22	0.136364	0.0377622			1	6	0.166667	0.0461538			1	6	0.166667	0.0461538
	3	22	0.136364	0.0377622			1	6	0.166667	0.0461538			1	6	0.166667	0.0461538
	6	44	0.136364	0.0377622			1	6	0.166667	0.0461538			1	6	0.166667	0.0461538
	3	22	0.136364	0.0377622			1	6	0.166667	0.0461538			1	6	0.166667	0.0461538
	1.5	11	0.136364	0.0377622			1	6	0.166667	0.0461538			1	6	0.166667	0.0461538
	3	22	0.136364	0.0377622			1	6	0.166667	0.0461538			1	6	0.166667	0.0461538
	3	22	0.136364	0.0377622			1	6	0.166667	0.0461538			2	12	0.166667	0.0461538
	3	22	0.136364	0.0377622			1	6	0.166667	0.0461538			6	36	0.166667	0.0461538
	3	22	0.136364	0.0377622			1	6	0.166667	0.0461538			1	6	0.166667	0.0461538
	10	73	0.136986	0.0379347			11	66	0.166667	0.0461538			2	12	0.166667	0.0461538
	7	51	0.137255	0.038009			2	12	0.166667	0.0461538			1	6	0.166667	0.0461538
	7	51	0.137255	0.038009			1	6	0.166667	0.0461538			1	6	0.166667	0.0461538
	2	14.5	0.137931	0.0381963			1	6	0.166667	0.0461538			6	36	0.166667	0.0461538
	13	94	0.138298	0.0382979			1	6	0.166667	0.0461538			4	24	0.166667	0.0461538
	9	65	0.138462	0.0383432			1	6	0.166667	0.0461538			1	6	0.166667	0.0461538
	7	50.5	0.138614	0.0383854			1	6	0.166667	0.0461538			1	6	0.166667	0.0461538
	5	36	0.138889	0.0384615			1	6	0.166667	0.0461538			1	6	0.166667	0.0461538
	5	36	0.138889	0.0384615			1	6	0.166667	0.0461538			1	6	0.166667	0.0461538
	5	36	0.138889	0.0384615			2	12	0.166667	0.0461538			1	6	0.166667	0.0461538
	11	79	0.139241	0.0385589			1	6	0.166667	0.0461538			1	6	0.166667	0.0461538
	6	43	0.139535	0.0386404			2	12	0.166667	0.0461538			1	6	0.166667	0.0461538
	6	43	0.139535	0.0386404			2	12	0.166667	0.0461538			1	6	0.166667	0.0461538
	7	50	0.14	0.0387692			4	24	0.166667	0.0461538			1	6	0.166667	0.0461538
	8	57	0.140351	0.0388664			1	6	0.166667	0.0461538			1	6	0.166667	0.0461538
	8	57	0.140351	0.0388664			1	6	0.166667	0.0461538			1	6	0.166667	0.0461538
	18	128	0.140625	0.0389423			2	12	0.166667	0.0461538			1	6	0.166667	0.0461538
	9	64	0.140625	0.0389423			11	66	0.166667	0.0461538			1	6	0.166667	0.0461538
	9	64	0.140625	0.0389423			8	48	0.166667	0.0461538			1	6	0.166667	0.0461538
	10	71	0.140845	0.0390033			1	6	0.166667	0.0461538			1	6	0.166667	0.0461538
	11	78	0.141026	0.0390533			7	42	0.166667	0.0461538			1	6	0.166667	0.0461538
	11	78	0.141026	0.0390533			3	18	0.166667	0.0461538			1	6	0.166667	0.0461538
	12	85	0.141176	0.039095			1	6	0.166667	0.0461538			1	6	0.166667	0.0461538
	12	85	0.141176	0.039095			1	6	0.166667	0.0461538			1	6	0.166667	0.0461538
	0.5	3.5	0.142857	0.0395604			2	12	0.166667	0.0461538			1	6	0.166667	0.0461538
	0.5	3.5	0.142857	0.0395604			4	24	0.166667	0.0461538			1	6	0.166667	0.0461538
	1	7	0.142857	0.0395604			7	42	0.166667	0.0461538			1	6	0.166667	0.0461538
	0.5	3.5	0.142857	0.0395604			1	6	0.166667	0.0461538			2	12	0.166667	0.0461538
	1	7	0.142857	0.0395604			3	18	0.166667	0.0461538			2	12	0.166667	0.0461538
	0.5	3.5	0.142857	0.0395604			6	36	0.166667	0.0461538			1	6	0.166667	0.0461538
	0.5	3.5	0.142857	0.0395604			8	48	0.166667	0.0461538			1	6	0.166667	0.0461538
	1	7	0.142857	0.0395604			5	30	0.166667	0.0461538			1	6	0.166667	0.0461538
	2	14	0.142857	0.0395604			2	12	0.166667	0.0461538			1	6	0.166667	0.0461538
	2	14	0.142857	0.0395604			1	6	0.166667	0.0461538			2	12	0.166667	0.0461538
	9	63	0.142857	0.0395604			1	6	0.166667	0.0461538			2	12	0.166667	0.0461538
	7	49	0.142857	0.0395604			1	6	0.166667	0.0461538			1	6	0.166667	0.0461538
	11	77	0.142857	0.0395604			1	6	0.166667	0.0461538			1	6	0.166667	0.0461538
	3	21	0.142857	0.0395604			1	6	0.166667	0.0461538			1	6	0.166667	0.0461538
	4	28	0.142857	0.0395604			1	6	0.166667	0.0461538			1	6	0.166667	0.0461538
	1	7	0.142857	0.0395604			1	6	0.166667	0.0461538			1	6	0.166667	0.0461538
	2	14	0.142857	0.0395604			2	12	0.166667	0.0461538			1	6	0.166667	0.0461538
	6	42	0.142857	0.0395604			1	6	0.166667	0.0461538			2	12	0.166667	0.0461538
	0.5	3.5	0.142857	0.0395604			1	6	0.166667	0.0461538			1	6	0.166667	0.0461538
	8	56	0.142857	0.0395604			1	6	0.166667	0.0461538			1	6	0.166667	0.0461538
	5	35	0.142857	0.0395604			17	101	0.168317	0.0466108			1	6	0.166667	0.0461538
	1	7	0.142857	0.0395604			13	77	0.168831	0.0467532			1	6	0.166667	0.0461538
	1	7	0.142857	0.0395604			13	77	0.168831	0.0467532			2	12	0.166667	0.0461538
	1	7	0.142857	0.0395604			25	148	0.168919	0.0467775			1	6	0.166667	0.0461538
	1	7	0.142857	0.0395604			12	71	0.169014	0.0468039			1	6	0.166667	0.0461538
	1	7	0.142857	0.0395604			12	71	0.169014	0.0468039			1	6	0.166667	0.0461538
	1	7	0.142857	0.0395604			10	59	0.169492	0.0469361			6	35	0.171429	0.0474725
	1	7	0.142857	0.0395604			10	59	0.169492	0.0469361			4	23	0.173913	0.0481605
	1.5	10.5	0.142857	0.0395604			10	59	0.169492	0.0469361			4	23	0.173913	0.0481605
	7	49	0.142857	0.0395604			9	53	0.169811	0.0470247			4	23	0.173913	0.0481605
	3	21	0.142857	0.0395604			8.5	50	0.17	0.0470769			4	23	0.173913	0.0481605
	0.5	3.5	0.142857	0.0395604			12.5	73.5	0.170068	0.0470958			4	23	0.173913	0.0481605
	1.5	10.5	0.142857	0.0395604			8	47	0.170213	0.0471358			4	23	0.173913	0.0481605
	2	14	0.142857	0.0395604			8	47	0.170213	0.0471358			7	40	0.175	0.0484615
	4	28	0.142857	0.0395604			7	41	0.170732	0.0472795			3.5	20	0.175	0.0484615
	1	7	0.142857	0.0395604			7	41	0.170732	0.0472795			6	34	0.176471	0.0488688
	12	84	0.142857	0.0395604			7	41	0.170732	0.0472795			6	34	0.176471	0.0488688
	2	14	0.142857	0.0395604			7	41	0.170732	0.0472795			3	17	0.176471	0.0488688
	2	14	0.142857	0.0395604			6	35	0.171429	0.0474725			6	34	0.176471	0.0488688
	6	42	0.142857	0.0395604			6	35	0.171429	0.0474725			3	17	0.176471	0.0488688
	2	14	0.142857	0.0395604			6	35	0.171429	0.0474725			3	17	0.176471	0.0488688
	1	7	0.142857	0.0395604			23	134	0.171642	0.0475316			3	17	0.176471	0.0488688
	5	35	0.142857	0.0395604			11	64	0.171875	0.0475962			3	17	0.176471	0.0488688
	3	21	0.142857	0.0395604			5	29	0.172414	0.0477454			3	17	0.176471	0.0488688
	1	7	0.142857	0.0395604			10	58	0.172414	0.0477454			3	17	0.176471	0.0488688
	1	7	0.142857	0.0395604			10	58	0.172414	0.0477454			3	17	0.176471	0.0488688
	2	14	0.142857	0.0395604			19	110	0.172727	0.0478322			3	17	0.176471	0.0488688
	1	7	0.142857	0.0395604			14	81	0.17284	0.0478632			3	17	0.176471	0.0488688
	1	7	0.142857	0.0395604			4.5	26	0.173077	0.047929			5	28	0.178571	0.0494505
	1	7	0.142857	0.0395604			13	75	0.173333	0.048			5	28	0.178571	0.0494505
	1	7	0.142857	0.0395604			17	98	0.173469	0.0480377			5	28	0.178571	0.0494505
	2	14	0.142857	0.0395604			4	23	0.173913	0.0481605			4	22	0.181818	0.0503497
	3	21	0.142857	0.0395604			24	138	0.173913	0.0481605			2	11	0.181818	0.0503497
	1	7	0.142857	0.0395604			4	23	0.173913	0.0481605			2	11	0.181818	0.0503497
	4	28	0.142857	0.0395604			10	57.5	0.173913	0.0481605			2	11	0.181818	0.0503497
	3	21	0.142857	0.0395604			8	46	0.173913	0.0481605			2	11	0.181818	0.0503497
	3	21	0.142857	0.0395604			4	23	0.173913	0.0481605			4	22	0.181818	0.0503497
	2	14	0.142857	0.0395604			4	23	0.173913	0.0481605			2	11	0.181818	0.0503497
	1	7	0.142857	0.0395604			4	23	0.173913	0.0481605			2	11	0.181818	0.0503497
	1	7	0.142857	0.0395604			12	69	0.173913	0.0481605			2	11	0.181818	0.0503497
	1	7	0.142857	0.0395604			4	23	0.173913	0.0481605			2	11	0.181818	0.0503497
	0.5	3.5	0.142857	0.0395604			8	46	0.173913	0.0481605			1	5.5	0.181818	0.0503497
	1	7	0.142857	0.0395604			4	23	0.173913	0.0481605			2	11	0.181818	0.0503497
	1	7	0.142857	0.0395604			11	63	0.174603	0.0483516			2	11	0.181818	0.0503497
	1	7	0.142857	0.0395604			7	40	0.175	0.0484615			2	11	0.181818	0.0503497
	1	7	0.142857	0.0395604			7	40	0.175	0.0484615			2	11	0.181818	0.0503497
	1	7	0.142857	0.0395604			7	40	0.175	0.0484615			2	11	0.181818	0.0503497
	2	14	0.142857	0.0395604			3.5	20	0.175	0.0484615			3	16.5	0.181818	0.0503497
	1	7	0.142857	0.0395604			17	97	0.175258	0.0485329			2	11	0.181818	0.0503497
	2	14	0.142857	0.0395604			10	57	0.175439	0.048583			2	11	0.181818	0.0503497
	1	7	0.142857	0.0395604			13	74	0.175676	0.0486486			2	11	0.181818	0.0503497
	2	14	0.142857	0.0395604			13	74	0.175676	0.0486486			2	11	0.181818	0.0503497
	2	14	0.142857	0.0395604			3	17	0.176471	0.0488688			2	11	0.181818	0.0503497
	1	7	0.142857	0.0395604			9	51	0.176471	0.0488688			2	11	0.181818	0.0503497
	2	14	0.142857	0.0395604			15	85	0.176471	0.0488688			2	11	0.181818	0.0503497
	0.5	3.5	0.142857	0.0395604			6	34	0.176471	0.0488688			2	11	0.181818	0.0503497
	1	7	0.142857	0.0395604			6	34	0.176471	0.0488688			2	11	0.181818	0.0503497
	1	7	0.142857	0.0395604			9	51	0.176471	0.0488688			2	11	0.181818	0.0503497
	1	7	0.142857	0.0395604			15	85	0.176471	0.0488688			2	11	0.181818	0.0503497
	14	97	0.14433	0.0399683			6	34	0.176471	0.0488688			2	11	0.181818	0.0503497
	13	90	0.144444	0.04			9	51	0.176471	0.0488688			2	11	0.181818	0.0503497
	10	69	0.144928	0.0401338			3	17	0.176471	0.0488688			2	11	0.181818	0.0503497
	10	69	0.144928	0.0401338			6	34	0.176471	0.0488688			6	33	0.181818	0.0503497
	10	69	0.144928	0.0401338			3	17	0.176471	0.0488688			2	11	0.181818	0.0503497
	8	55	0.145455	0.0402797			3	17	0.176471	0.0488688			5	27	0.185185	0.0512821
	7.5	51.5	0.145631	0.0403286			6	34	0.176471	0.0488688			5	27	0.185185	0.0512821
	7	48	0.145833	0.0403846			3	17	0.176471	0.0488688			3	16	0.1875	0.0519231
	7	48	0.145833	0.0403846			6	34	0.176471	0.0488688			3	16	0.1875	0.0519231
	6	41	0.146341	0.0405253			11	62	0.177419	0.0491315			3	16	0.1875	0.0519231
	6	41	0.146341	0.0405253			8	45	0.177778	0.0492308			3	16	0.1875	0.0519231
	6	41	0.146341	0.0405253			13	73	0.178082	0.0493151			3	16	0.1875	0.0519231
	5	34	0.147059	0.040724			10	56	0.178571	0.0494505			3	16	0.1875	0.0519231
	10	68	0.147059	0.040724			10	56	0.178571	0.0494505			3	16	0.1875	0.0519231
	2.5	17	0.147059	0.040724			5	28	0.178571	0.0494505			3	16	0.1875	0.0519231
	14	95	0.147368	0.0408097			5	28	0.178571	0.0494505			3	16	0.1875	0.0519231
	9	61	0.147541	0.0408575			29	162	0.179012	0.0495726			3	16	0.1875	0.0519231
	9	61	0.147541	0.0408575			12	67	0.179104	0.0495982			13	69	0.188406	0.0521739
	9	61	0.147541	0.0408575			12	67	0.179104	0.0495982			3.5	18.5	0.189189	0.0523909
	9	61	0.147541	0.0408575			7	39	0.179487	0.0497041			3.5	18.5	0.189189	0.0523909
	9	61	0.147541	0.0408575			7	39	0.179487	0.0497041			7	37	0.189189	0.0523909
	4.5	30.5	0.147541	0.0408575			7	39	0.179487	0.0497041			2	10.5	0.190476	0.0527473
	4	27	0.148148	0.0410256			14	78	0.179487	0.0497041			4	21	0.190476	0.0527473
	4	27	0.148148	0.0410256			16	89	0.179775	0.0497839			4	21	0.190476	0.0527473
	4	27	0.148148	0.0410256			9	50	0.18	0.0498462			4	21	0.190476	0.0527473
	12	81	0.148148	0.0410256			9	50	0.18	0.0498462			4	21	0.190476	0.0527473
	4	27	0.148148	0.0410256			20	111	0.18018	0.049896			4	21	0.190476	0.0527473
	8	54	0.148148	0.0410256			11	61	0.180328	0.0499369			4	21	0.190476	0.0527473
	15	101	0.148515	0.0411272			13	72	0.180556	0.05			4	21	0.190476	0.0527473
	15	101	0.148515	0.0411272			19	105	0.180952	0.0501099			5	26	0.192308	0.0532544
	5.5	37	0.148649	0.0411642			4	22	0.181818	0.0503497			5	26	0.192308	0.0532544
	7	47	0.148936	0.0412439			6	33	0.181818	0.0503497			5	26	0.192308	0.0532544
	17	114	0.149123	0.0412955			12	66	0.181818	0.0503497			2.5	13	0.192308	0.0532544
	10	67	0.149254	0.0413318			1	5.5	0.181818	0.0503497			6	31	0.193548	0.053598
	13	87	0.149425	0.0413793			3	16.5	0.181818	0.0503497			3.5	18	0.194444	0.0538462
	6	40	0.15	0.0415385			4	22	0.181818	0.0503497			7.5	38.5	0.194805	0.0539461
	3	20	0.15	0.0415385			4	22	0.181818	0.0503497			8	41	0.195122	0.0540338
	6	40	0.15	0.0415385			8	44	0.181818	0.0503497			1	5	0.2	0.0553846
	6	40	0.15	0.0415385			4	22	0.181818	0.0503497			1	5	0.2	0.0553846
	3	20	0.15	0.0415385			12	66	0.181818	0.0503497			1	5	0.2	0.0553846
	6	40	0.15	0.0415385			2	11	0.181818	0.0503497			1	5	0.2	0.0553846
	3	20	0.15	0.0415385			4	22	0.181818	0.0503497			1	5	0.2	0.0553846
	3	20	0.15	0.0415385			4	22	0.181818	0.0503497			1	5	0.2	0.0553846
	6	40	0.15	0.0415385			14	77	0.181818	0.0503497			1	5	0.2	0.0553846
	3	20	0.15	0.0415385			18	99	0.181818	0.0503497			1	5	0.2	0.0553846
	3	20	0.15	0.0415385			10	55	0.181818	0.0503497			1	5	0.2	0.0553846
	6	40	0.15	0.0415385			2	11	0.181818	0.0503497			1	5	0.2	0.0553846
	3	20	0.15	0.0415385			2	11	0.181818	0.0503497			1	5	0.2	0.0553846
	14	93	0.150538	0.0416873			1	5.5	0.181818	0.0503497			1	5	0.2	0.0553846
	8	53	0.150943	0.0417997			6	33	0.181818	0.0503497			1	5	0.2	0.0553846
	16	106	0.150943	0.0417997			2	11	0.181818	0.0503497			1	5	0.2	0.0553846
	15	99	0.151515	0.041958			4	22	0.181818	0.0503497			1	5	0.2	0.0553846
	5	33	0.151515	0.041958			8	44	0.181818	0.0503497			1	5	0.2	0.0553846
	5	33	0.151515	0.041958			6	33	0.181818	0.0503497			1	5	0.2	0.0553846
	5	33	0.151515	0.041958			16	88	0.181818	0.0503497			1	5	0.2	0.0553846
	5	33	0.151515	0.041958			1	5.5	0.181818	0.0503497			1	5	0.2	0.0553846
	12	79	0.151899	0.0420643			2	11	0.181818	0.0503497			1	5	0.2	0.0553846
	14	92	0.152174	0.0421405			2	11	0.181818	0.0503497			1	5	0.2	0.0553846
	9	59	0.152542	0.0422425			8	44	0.181818	0.0503497			1	5	0.2	0.0553846
	9	59	0.152542	0.0422425			6	33	0.181818	0.0503497			1	5	0.2	0.0553846
	9	59	0.152542	0.0422425			2	11	0.181818	0.0503497			1	5	0.2	0.0553846
	11	72	0.152778	0.0423077			2	11	0.181818	0.0503497			1	5	0.2	0.0553846
	15	98	0.153061	0.0423862			2	11	0.181818	0.0503497			1	5	0.2	0.0553846
	4	26	0.153846	0.0426036			19	104	0.182692	0.0505917			1	5	0.2	0.0553846
	10	65	0.153846	0.0426036			15	82	0.182927	0.0506567			1	5	0.2	0.0553846
	8	52	0.153846	0.0426036			13	71	0.183099	0.0507042			1	5	0.2	0.0553846
	2	13	0.153846	0.0426036			11	60	0.183333	0.0507692			1	5	0.2	0.0553846
	8	52	0.153846	0.0426036			11	60	0.183333	0.0507692			1	5	0.2	0.0553846
	2	13	0.153846	0.0426036			11	60	0.183333	0.0507692			1	5	0.2	0.0553846
	4	26	0.153846	0.0426036			9	49	0.183673	0.0508634			1	5	0.2	0.0553846
	2	13	0.153846	0.0426036			9	49	0.183673	0.0508634			1	5	0.2	0.0553846
	2	13	0.153846	0.0426036			9	49	0.183673	0.0508634			1	5	0.2	0.0553846
	8	52	0.153846	0.0426036			16	87	0.183908	0.0509284			1	5	0.2	0.0553846
	8	52	0.153846	0.0426036			23	125	0.184	0.0509538			1	5	0.2	0.0553846
	2	13	0.153846	0.0426036			14	76	0.184211	0.0510121			1	5	0.2	0.0553846
	4	26	0.153846	0.0426036			7	38	0.184211	0.0510121			1	5	0.2	0.0553846
	8	52	0.153846	0.0426036			14	76	0.184211	0.0510121			1	5	0.2	0.0553846
	6	39	0.153846	0.0426036			7	38	0.184211	0.0510121			1	5	0.2	0.0553846
	4	26	0.153846	0.0426036			7	38	0.184211	0.0510121			1	5	0.2	0.0553846
	6	39	0.153846	0.0426036			14	76	0.184211	0.0510121			1	5	0.2	0.0553846
	2	13	0.153846	0.0426036			7	38	0.184211	0.0510121			1	5	0.2	0.0553846
	4	26	0.153846	0.0426036			12	65	0.184615	0.0511243			1	5	0.2	0.0553846
	6	39	0.153846	0.0426036			17	92	0.184783	0.0511706			1	5	0.2	0.0553846
	6	39	0.153846	0.0426036			5	27	0.185185	0.0512821			1	5	0.2	0.0553846
	6	39	0.153846	0.0426036			16	86	0.186047	0.0515206			1	5	0.2	0.0553846
	6	39	0.153846	0.0426036			8	43	0.186047	0.0515206			1	5	0.2	0.0553846
	2	13	0.153846	0.0426036			16	86	0.186047	0.0515206			1	5	0.2	0.0553846
	2	13	0.153846	0.0426036			11	59	0.186441	0.0516297			1	5	0.2	0.0553846
	2	13	0.153846	0.0426036			15.5	83	0.186747	0.0517146			1	5	0.2	0.0553846
	4	26	0.153846	0.0426036			23	123	0.186992	0.0517824			1	5	0.2	0.0553846
	6	39	0.153846	0.0426036			21	112	0.1875	0.0519231			1	5	0.2	0.0553846
	2	13	0.153846	0.0426036			9	48	0.1875	0.0519231			1	5	0.2	0.0553846
	4	26	0.153846	0.0426036			3	16	0.1875	0.0519231			1	5	0.2	0.0553846
	2	13	0.153846	0.0426036			15	80	0.1875	0.0519231			1	5	0.2	0.0553846
	2	13	0.153846	0.0426036			6	32	0.1875	0.0519231			1	5	0.2	0.0553846
	2	13	0.153846	0.0426036			3	16	0.1875	0.0519231			1	5	0.2	0.0553846
	2	13	0.153846	0.0426036			12	64	0.1875	0.0519231			1	5	0.2	0.0553846
	4	26	0.153846	0.0426036			3	16	0.1875	0.0519231			1	5	0.2	0.0553846
	23	149	0.154362	0.0427465			15	80	0.1875	0.0519231			1	5	0.2	0.0553846
	27	174	0.155172	0.0429708			6	32	0.1875	0.0519231			12	60	0.2	0.0553846
	9	58	0.155172	0.0429708			6	32	0.1875	0.0519231			10	50	0.2	0.0553846
	7	45	0.155556	0.0430769			6	32	0.1875	0.0519231			1	5	0.2	0.0553846
	7	45	0.155556	0.0430769			9	48	0.1875	0.0519231			7	35	0.2	0.0553846
	7	45	0.155556	0.0430769			12	64	0.1875	0.0519231			1	5	0.2	0.0553846
	17	109	0.155963	0.0431898			3	16	0.1875	0.0519231			2	10	0.2	0.0553846
	5	32	0.15625	0.0432692			6	32	0.1875	0.0519231			1	5	0.2	0.0553846
	5	32	0.15625	0.0432692			6	32	0.1875	0.0519231			1	5	0.2	0.0553846
	15	96	0.15625	0.0432692			3	16	0.1875	0.0519231			1	5	0.2	0.0553846
	10	64	0.15625	0.0432692			3	16	0.1875	0.0519231			1	5	0.2	0.0553846
	5	32	0.15625	0.0432692			22	117	0.188034	0.052071			1	5	0.2	0.0553846
	5	32	0.15625	0.0432692			22	117	0.188034	0.052071			1	5	0.2	0.0553846
	5	32	0.15625	0.0432692			19	101	0.188119	0.0520944			1	5	0.2	0.0553846
	13	83	0.156627	0.0433735			16	85	0.188235	0.0521267			1	5	0.2	0.0553846
	24	153	0.156863	0.0434389			23	122	0.188525	0.0522068			1	5	0.2	0.0553846
	11	70	0.157143	0.0435165			20	106	0.188679	0.0522496			1	5	0.2	0.0553846
	11	70	0.157143	0.0435165			20	106	0.188679	0.0522496			1	5	0.2	0.0553846
	11	70	0.157143	0.0435165			10	53	0.188679	0.0522496			1	5	0.2	0.0553846
	11	70	0.157143	0.0435165			10	53	0.188679	0.0522496			1	5	0.2	0.0553846
	14	89	0.157303	0.0435609			17	90	0.188889	0.0523077			1	5	0.2	0.0553846
	9	57	0.157895	0.0437247			17	90	0.188889	0.0523077			1	5	0.2	0.0553846
	3	19	0.157895	0.0437247			7	37	0.189189	0.0523909			1	5	0.2	0.0553846
	3	19	0.157895	0.0437247			7	37	0.189189	0.0523909			1	5	0.2	0.0553846
	6	38	0.157895	0.0437247			7	37	0.189189	0.0523909			1	5	0.2	0.0553846
	15	95	0.157895	0.0437247			30	158	0.189873	0.0525803			1	5	0.2	0.0553846
	6	38	0.157895	0.0437247			19	100	0.19	0.0526154			1	5	0.2	0.0553846
	6	38	0.157895	0.0437247			20	105	0.190476	0.0527473			1	5	0.2	0.0553846
	3	19	0.157895	0.0437247			8	42	0.190476	0.0527473			1	5	0.2	0.0553846
	3	19	0.157895	0.0437247			16	84	0.190476	0.0527473			1	5	0.2	0.0553846
	9	57	0.157895	0.0437247			12	63	0.190476	0.0527473			1	5	0.2	0.0553846
	3	19	0.157895	0.0437247			8	42	0.190476	0.0527473			1	5	0.2	0.0553846
	18	114	0.157895	0.0437247			4	21	0.190476	0.0527473			1	5	0.2	0.0553846
	6	38	0.157895	0.0437247			4	21	0.190476	0.0527473			1	5	0.2	0.0553846
	6	38	0.157895	0.0437247			12.5	65.5	0.19084	0.0528479			1	5	0.2	0.0553846
	3	19	0.157895	0.0437247			9	47	0.191489	0.0530278			1	5	0.2	0.0553846
	6	38	0.157895	0.0437247			9	47	0.191489	0.0530278			1	5	0.2	0.0553846
	3	19	0.157895	0.0437247			18	94	0.191489	0.0530278			1	5	0.2	0.0553846
	13	82	0.158537	0.0439024			14	73	0.191781	0.0531085			1	5	0.2	0.0553846
	10	63	0.15873	0.043956			15	78	0.192308	0.0532544			1	5	0.2	0.0553846
	10	63	0.15873	0.043956			5	26	0.192308	0.0532544			1	5	0.2	0.0553846
	20	126	0.15873	0.043956			20	104	0.192308	0.0532544			1	5	0.2	0.0553846
	14	88	0.159091	0.0440559			10	52	0.192308	0.0532544			1	5	0.2	0.0553846
	14	88	0.159091	0.0440559			5	26	0.192308	0.0532544			1	5	0.2	0.0553846
	7	44	0.159091	0.0440559			5	26	0.192308	0.0532544			1	5	0.2	0.0553846
	7	44	0.159091	0.0440559			10	52	0.192308	0.0532544			1	5	0.2	0.0553846
	7	44	0.159091	0.0440559			5	26	0.192308	0.0532544			1	5	0.2	0.0553846
	7	44	0.159091	0.0440559			5	26	0.192308	0.0532544			1	5	0.2	0.0553846
	7	44	0.159091	0.0440559			15	78	0.192308	0.0532544			1	5	0.2	0.0553846
	4	25	0.16	0.0443077			21	109	0.192661	0.0533522			1	5	0.2	0.0553846
	4	25	0.16	0.0443077			27	140	0.192857	0.0534066			1	5	0.2	0.0553846
	4	25	0.16	0.0443077			18	93	0.193548	0.053598			1	5	0.2	0.0553846
	4	25	0.16	0.0443077			6	31	0.193548	0.053598			1	5	0.2	0.0553846
	16	100	0.16	0.0443077			6	31	0.193548	0.053598			1	5	0.2	0.0553846
	4	25	0.16	0.0443077			6	31	0.193548	0.053598			1	5	0.2	0.0553846
	4	25	0.16	0.0443077			6	31	0.193548	0.053598			1	5	0.2	0.0553846
	6.5	40.5	0.160494	0.0444444			6	31	0.193548	0.053598			1	5	0.2	0.0553846
	9	56	0.160714	0.0445055			13	67	0.19403	0.0537313			1	5	0.2	0.0553846
	14	87	0.16092	0.0445623			13	67	0.19403	0.0537313			1	5	0.2	0.0553846
	5	31	0.16129	0.044665			13	67	0.19403	0.0537313			1	5	0.2	0.0553846
	10	62	0.16129	0.044665			13	67	0.19403	0.0537313			1	5	0.2	0.0553846
	5	31	0.16129	0.044665			13	67	0.19403	0.0537313			1	5	0.2	0.0553846
	5	31	0.16129	0.044665			14	72	0.194444	0.0538462			1	5	0.2	0.0553846
	10	62	0.16129	0.044665			14	72	0.194444	0.0538462			1	5	0.2	0.0553846
	10	62	0.16129	0.044665			7	36	0.194444	0.0538462			1	5	0.2	0.0553846
	10	62	0.16129	0.044665			7	36	0.194444	0.0538462			1	5	0.2	0.0553846
	11	68	0.161765	0.0447964			7	36	0.194444	0.0538462			1	5	0.2	0.0553846
	11	68	0.161765	0.0447964			15	77	0.194805	0.0539461			1	5	0.2	0.0553846
	7.33333	45.3333	0.161765	0.0447964			8	41	0.195122	0.0540338			1	5	0.2	0.0553846
	6	37	0.162162	0.0449064			8	41	0.195122	0.0540338			1	5	0.2	0.0553846
	6	37	0.162162	0.0449064			25	128	0.195312	0.0540865			1	5	0.2	0.0553846
	12	74	0.162162	0.0449064			17	87	0.195402	0.0541114			1	5	0.2	0.0553846
	6	37	0.162162	0.0449064			9	46	0.195652	0.0541806			1	5	0.2	0.0553846
	12	74	0.162162	0.0449064			9	46	0.195652	0.0541806			1	5	0.2	0.0553846
	6	37	0.162162	0.0449064			9	46	0.195652	0.0541806			1	5	0.2	0.0553846
	13	80	0.1625	0.045			4.5	23	0.195652	0.0541806			1	5	0.2	0.0553846
	28	172	0.162791	0.0450805			19	97	0.195876	0.0542427			1	5	0.2	0.0553846
	7	43	0.162791	0.0450805			19	97	0.195876	0.0542427			1	5	0.2	0.0553846
	7	43	0.162791	0.0450805			20	102	0.196078	0.0542986			1	5	0.2	0.0553846
	7	43	0.162791	0.0450805			10	51	0.196078	0.0542986			1	5	0.2	0.0553846
	9	55	0.163636	0.0453147			20	102	0.196078	0.0542986			1	5	0.2	0.0553846
	9	55	0.163636	0.0453147			10	51	0.196078	0.0542986			1	5	0.2	0.0553846
	9	55	0.163636	0.0453147			10	51	0.196078	0.0542986			1	5	0.2	0.0553846
	9	55	0.163636	0.0453147			10	51	0.196078	0.0542986			1	5	0.2	0.0553846
	10	61	0.163934	0.0453972			11	56	0.196429	0.0543956			1	5	0.2	0.0553846
	11	67	0.164179	0.045465			22	112	0.196429	0.0543956			1	5	0.2	0.0553846
	7	42.5	0.164706	0.0456109			11	56	0.196429	0.0543956			1	5	0.2	0.0553846
	14	85	0.164706	0.0456109			12	61	0.196721	0.0544767			7	35	0.2	0.0553846
	15	91	0.164835	0.0456467			14	71	0.197183	0.0546046			1	5	0.2	0.0553846
	16	97	0.164948	0.045678			16	81	0.197531	0.0547009			1	5	0.2	0.0553846
	16	97	0.164948	0.045678			17	86	0.197674	0.0547406			1	5	0.2	0.0553846
	17	103	0.165049	0.0457058			18	91	0.197802	0.054776			1	5	0.2	0.0553846
	20	121	0.165289	0.0457724			20	101	0.19802	0.0548363			1	5	0.2	0.0553846
	1	6	0.166667	0.0461538			20	101	0.19802	0.0548363			1	5	0.2	0.0553846
	1	6	0.166667	0.0461538			1	5	0.2	0.0553846			1	5	0.2	0.0553846
	1	6	0.166667	0.0461538			1	5	0.2	0.0553846			1	5	0.2	0.0553846
	1	6	0.166667	0.0461538			1	5	0.2	0.0553846			4	20	0.2	0.0553846
	0.5	3	0.166667	0.0461538			2	10	0.2	0.0553846			1	5	0.2	0.0553846
	1	6	0.166667	0.0461538			21	105	0.2	0.0553846			1	5	0.2	0.0553846
	1	6	0.166667	0.0461538			1	5	0.2	0.0553846			1	5	0.2	0.0553846
	3	18	0.166667	0.0461538			1	5	0.2	0.0553846			1	5	0.2	0.0553846
	5	30	0.166667	0.0461538			6	30	0.2	0.0553846			1	5	0.2	0.0553846
	2	12	0.166667	0.0461538			1	5	0.2	0.0553846			1	5	0.2	0.0553846
	3	18	0.166667	0.0461538			1	5	0.2	0.0553846			1	5	0.2	0.0553846
	10	60	0.166667	0.0461538			12	60	0.2	0.0553846			1	5	0.2	0.0553846
	1	6	0.166667	0.0461538			9	45	0.2	0.0553846			1	5	0.2	0.0553846
	1	6	0.166667	0.0461538			1	5	0.2	0.0553846			1	5	0.2	0.0553846
	1	6	0.166667	0.0461538			20	100	0.2	0.0553846			1	5	0.2	0.0553846
	1	6	0.166667	0.0461538			1	5	0.2	0.0553846			1	5	0.2	0.0553846
	7	42	0.166667	0.0461538			7	35	0.2	0.0553846			1	5	0.2	0.0553846
	2	12	0.166667	0.0461538			4	20	0.2	0.0553846			1	5	0.2	0.0553846
	4	24	0.166667	0.0461538			1	5	0.2	0.0553846			1	5	0.2	0.0553846
	1	6	0.166667	0.0461538			2	10	0.2	0.0553846			1	5	0.2	0.0553846
	3	18	0.166667	0.0461538			1	5	0.2	0.0553846			1	5	0.2	0.0553846
	1	6	0.166667	0.0461538			1	5	0.2	0.0553846			1	5	0.2	0.0553846
	1	6	0.166667	0.0461538			1	5	0.2	0.0553846			1	5	0.2	0.0553846
	1	6	0.166667	0.0461538			1	5	0.2	0.0553846			1	5	0.2	0.0553846
	1	6	0.166667	0.0461538			2	10	0.2	0.0553846			1	5	0.2	0.0553846
	5	30	0.166667	0.0461538			6	30	0.2	0.0553846			1	5	0.2	0.0553846
	1	6	0.166667	0.0461538			6	30	0.2	0.0553846			1	5	0.2	0.0553846
	6.5	39	0.166667	0.0461538			3	15	0.2	0.0553846			1	5	0.2	0.0553846
	6	36	0.166667	0.0461538			7	35	0.2	0.0553846			1	5	0.2	0.0553846
	7	42	0.166667	0.0461538			4	20	0.2	0.0553846			1	5	0.2	0.0553846
	3	18	0.166667	0.0461538			1	5	0.2	0.0553846			1	5	0.2	0.0553846
	2	12	0.166667	0.0461538			3	15	0.2	0.0553846			1	5	0.2	0.0553846
	7	42	0.166667	0.0461538			1	5	0.2	0.0553846			1	5	0.2	0.0553846
	1	6	0.166667	0.0461538			1	5	0.2	0.0553846			1	5	0.2	0.0553846
	11	66	0.166667	0.0461538			1	5	0.2	0.0553846			1	5	0.2	0.0553846
	7	42	0.166667	0.0461538			5	25	0.2	0.0553846			1	5	0.2	0.0553846
	5	30	0.166667	0.0461538			5	25	0.2	0.0553846			1	5	0.2	0.0553846
	3	18	0.166667	0.0461538			5	25	0.2	0.0553846			1	5	0.2	0.0553846
	8	48	0.166667	0.0461538			1	5	0.2	0.0553846			1	5	0.2	0.0553846
	13	78	0.166667	0.0461538			1	5	0.2	0.0553846			1	5	0.2	0.0553846
	1	6	0.166667	0.0461538			1	5	0.2	0.0553846			1	5	0.2	0.0553846
	3	18	0.166667	0.0461538			1	5	0.2	0.0553846			1	5	0.2	0.0553846
	1	6	0.166667	0.0461538			1	5	0.2	0.0553846			1	5	0.2	0.0553846
	2	12	0.166667	0.0461538			1	5	0.2	0.0553846			1	5	0.2	0.0553846
	1	6	0.166667	0.0461538			6	30	0.2	0.0553846			1	5	0.2	0.0553846
	1	6	0.166667	0.0461538			13	65	0.2	0.0553846			1	5	0.2	0.0553846
	6	36	0.166667	0.0461538			10	50	0.2	0.0553846			1	5	0.2	0.0553846
	4	24	0.166667	0.0461538			1	5	0.2	0.0553846			1	5	0.2	0.0553846
	1	6	0.166667	0.0461538			1	5	0.2	0.0553846			1	5	0.2	0.0553846
	5	30	0.166667	0.0461538			1	5	0.2	0.0553846			1	5	0.2	0.0553846
	1	6	0.166667	0.0461538			1	5	0.2	0.0553846			1	5	0.2	0.0553846
	1	6	0.166667	0.0461538			1	5	0.2	0.0553846			1	5	0.2	0.0553846
	14	84	0.166667	0.0461538			3	15	0.2	0.0553846			1	5	0.2	0.0553846
	1	6	0.166667	0.0461538			5	25	0.2	0.0553846			1	5	0.2	0.0553846
	9	54	0.166667	0.0461538			9	45	0.2	0.0553846			1	5	0.2	0.0553846
	1	6	0.166667	0.0461538			1	5	0.2	0.0553846			1	5	0.2	0.0553846
	2	12	0.166667	0.0461538			1	5	0.2	0.0553846			1	5	0.2	0.0553846
	3	18	0.166667	0.0461538			1	5	0.2	0.0553846			1	5	0.2	0.0553846
	1	6	0.166667	0.0461538			1	5	0.2	0.0553846			1	5	0.2	0.0553846
	1	6	0.166667	0.0461538			1	5	0.2	0.0553846			1	5	0.2	0.0553846
	3	18	0.166667	0.0461538			1	5	0.2	0.0553846			1	5	0.2	0.0553846
	3	18	0.166667	0.0461538			1	5	0.2	0.0553846			1	5	0.2	0.0553846
	1	6	0.166667	0.0461538			1	5	0.2	0.0553846			1	5	0.2	0.0553846
	5	30	0.166667	0.0461538			1	5	0.2	0.0553846			1	5	0.2	0.0553846
	1	6	0.166667	0.0461538			1	5	0.2	0.0553846			1	5	0.2	0.0553846
	4	24	0.166667	0.0461538			1	5	0.2	0.0553846			1	5	0.2	0.0553846
	1	6	0.166667	0.0461538			1	5	0.2	0.0553846			1	5	0.2	0.0553846
	7	42	0.166667	0.0461538			8	40	0.2	0.0553846			1	5	0.2	0.0553846
	1	6	0.166667	0.0461538			1	5	0.2	0.0553846			1	5	0.2	0.0553846
	1	6	0.166667	0.0461538			1	5	0.2	0.0553846			1	5	0.2	0.0553846
	2	12	0.166667	0.0461538			1	5	0.2	0.0553846			1	5	0.2	0.0553846
	1	6	0.166667	0.0461538			3	15	0.2	0.0553846			1	5	0.2	0.0553846
	1	6	0.166667	0.0461538			2	10	0.2	0.0553846			1	5	0.2	0.0553846
	1	6	0.166667	0.0461538			1	5	0.2	0.0553846			1	5	0.2	0.0553846
	1	6	0.166667	0.0461538			6	30	0.2	0.0553846			1	5	0.2	0.0553846
	1	6	0.166667	0.0461538			1	5	0.2	0.0553846			1	5	0.2	0.0553846
	1	6	0.166667	0.0461538			1	5	0.2	0.0553846			1	5	0.2	0.0553846
	1	6	0.166667	0.0461538			1	5	0.2	0.0553846			1	5	0.2	0.0553846
	1	6	0.166667	0.0461538			1	5	0.2	0.0553846			1	5	0.2	0.0553846
	4	24	0.166667	0.0461538			1	5	0.2	0.0553846			1	5	0.2	0.0553846
	1	6	0.166667	0.0461538			1	5	0.2	0.0553846			1	5	0.2	0.0553846
	2	12	0.166667	0.0461538			1	5	0.2	0.0553846			1	5	0.2	0.0553846
	2	12	0.166667	0.0461538			1	5	0.2	0.0553846			1	5	0.2	0.0553846
	2	12	0.166667	0.0461538			7	35	0.2	0.0553846			1	5	0.2	0.0553846
	3	18	0.166667	0.0461538			4	20	0.2	0.0553846			1	5	0.2	0.0553846
	3	18	0.166667	0.0461538			4	20	0.2	0.0553846			1	5	0.2	0.0553846
	4	24	0.166667	0.0461538			2	10	0.2	0.0553846			1	5	0.2	0.0553846
	3	18	0.166667	0.0461538			2	10	0.2	0.0553846			1	5	0.2	0.0553846
	1	6	0.166667	0.0461538			3	15	0.2	0.0553846			1	5	0.2	0.0553846
	12	72	0.166667	0.0461538			5	25	0.2	0.0553846			1	5	0.2	0.0553846
	3	18	0.166667	0.0461538			1	5	0.2	0.0553846			1	5	0.2	0.0553846
	1	6	0.166667	0.0461538			1	5	0.2	0.0553846			1	5	0.2	0.0553846
	1	6	0.166667	0.0461538			1	5	0.2	0.0553846			1	5	0.2	0.0553846
	1	6	0.166667	0.0461538			1	5	0.2	0.0553846			1	5	0.2	0.0553846
	1	6	0.166667	0.0461538			3	15	0.2	0.0553846			1	5	0.2	0.0553846
	1	6	0.166667	0.0461538			1	5	0.2	0.0553846			1	5	0.2	0.0553846
	2	12	0.166667	0.0461538			1	5	0.2	0.0553846			1	5	0.2	0.0553846
	1	6	0.166667	0.0461538			1	5	0.2	0.0553846			1	5	0.2	0.0553846
	1	6	0.166667	0.0461538			1	5	0.2	0.0553846			1	5	0.2	0.0553846
	1	6	0.166667	0.0461538			1	5	0.2	0.0553846			1	5	0.2	0.0553846
	1	6	0.166667	0.0461538			10	50	0.2	0.0553846			1	5	0.2	0.0553846
	1	6	0.166667	0.0461538			2	10	0.2	0.0553846			1	5	0.2	0.0553846
	2	12	0.166667	0.0461538			1	5	0.2	0.0553846			1	5	0.2	0.0553846
	1	6	0.166667	0.0461538			1	5	0.2	0.0553846			1	5	0.2	0.0553846
	2	12	0.166667	0.0461538			1	5	0.2	0.0553846			1	5	0.2	0.0553846
	1	6	0.166667	0.0461538			1	5	0.2	0.0553846			1	5	0.2	0.0553846
	1	6	0.166667	0.0461538			4	20	0.2	0.0553846			1	5	0.2	0.0553846
	3	18	0.166667	0.0461538			2	10	0.2	0.0553846			1	5	0.2	0.0553846
	2	12	0.166667	0.0461538			1	5	0.2	0.0553846			1	5	0.2	0.0553846
	1	6	0.166667	0.0461538			1	5	0.2	0.0553846			1	5	0.2	0.0553846
	2	12	0.166667	0.0461538			1	5	0.2	0.0553846			1	5	0.2	0.0553846
	1	6	0.166667	0.0461538			8	40	0.2	0.0553846			1	5	0.2	0.0553846
	1	6	0.166667	0.0461538			5.5	27.5	0.2	0.0553846			1	5	0.2	0.0553846
	6	36	0.166667	0.0461538			1	5	0.2	0.0553846			1	5	0.2	0.0553846
	1	6	0.166667	0.0461538			1	5	0.2	0.0553846			1	5	0.2	0.0553846
	3	18	0.166667	0.0461538			1	5	0.2	0.0553846			1	5	0.2	0.0553846
	1	6	0.166667	0.0461538			3	15	0.2	0.0553846			1	5	0.2	0.0553846
	1	6	0.166667	0.0461538			1	5	0.2	0.0553846			1	5	0.2	0.0553846
	1	6	0.166667	0.0461538			1	5	0.2	0.0553846			1	5	0.2	0.0553846
	1	6	0.166667	0.0461538			1	5	0.2	0.0553846			1	5	0.2	0.0553846
	4	24	0.166667	0.0461538			1	5	0.2	0.0553846			1	5	0.2	0.0553846
	1	6	0.166667	0.0461538			1	5	0.2	0.0553846			1	5	0.2	0.0553846
	1	6	0.166667	0.0461538			5	25	0.2	0.0553846			1	5	0.2	0.0553846
	1	6	0.166667	0.0461538			1	5	0.2	0.0553846			1	5	0.2	0.0553846
	1	6	0.166667	0.0461538			1	5	0.2	0.0553846			1	5	0.2	0.0553846
	1	6	0.166667	0.0461538			1	5	0.2	0.0553846			1	5	0.2	0.0553846
	1	6	0.166667	0.0461538			2	10	0.2	0.0553846			1	5	0.2	0.0553846
	1	6	0.166667	0.0461538			1	5	0.2	0.0553846			1	5	0.2	0.0553846
	1	6	0.166667	0.0461538			1	5	0.2	0.0553846			1	5	0.2	0.0553846
	1	6	0.166667	0.0461538			1	5	0.2	0.0553846			1	5	0.2	0.0553846
	4	24	0.166667	0.0461538			1	5	0.2	0.0553846			1	5	0.2	0.0553846
	1	6	0.166667	0.0461538			1	5	0.2	0.0553846			1	5	0.2	0.0553846
	1	6	0.166667	0.0461538			1	5	0.2	0.0553846			1	5	0.2	0.0553846
	1	6	0.166667	0.0461538			4	20	0.2	0.0553846			2	10	0.2	0.0553846
	1	6	0.166667	0.0461538			1	5	0.2	0.0553846			3	15	0.2	0.0553846
	1	6	0.166667	0.0461538			1	5	0.2	0.0553846			1	5	0.2	0.0553846
	1	6	0.166667	0.0461538			1	5	0.2	0.0553846			5	25	0.2	0.0553846
	1	6	0.166667	0.0461538			6	30	0.2	0.0553846			1	5	0.2	0.0553846
	1	6	0.166667	0.0461538			1	5	0.2	0.0553846			5	25	0.2	0.0553846
	12	71	0.169014	0.0468039			1	5	0.2	0.0553846			3	15	0.2	0.0553846
	22	130	0.169231	0.0468639			1	5	0.2	0.0553846			1	5	0.2	0.0553846
	10	59	0.169492	0.0469361			1	5	0.2	0.0553846			4	20	0.2	0.0553846
	10	59	0.169492	0.0469361			12	60	0.2	0.0553846			3	15	0.2	0.0553846
	10	59	0.169492	0.0469361			8	40	0.2	0.0553846			1	5	0.2	0.0553846
	19	112	0.169643	0.046978			1	5	0.2	0.0553846			2	10	0.2	0.0553846
	9	53	0.169811	0.0470247			1	5	0.2	0.0553846			1	5	0.2	0.0553846
	9	53	0.169811	0.0470247			1	5	0.2	0.0553846			3	15	0.2	0.0553846
	13	76.5	0.169935	0.0470588			1	5	0.2	0.0553846			1	5	0.2	0.0553846
	16	94	0.170213	0.0471358			1	5	0.2	0.0553846			1	5	0.2	0.0553846
	8	47	0.170213	0.0471358			1	5	0.2	0.0553846			1	5	0.2	0.0553846
	8	47	0.170213	0.0471358			1	5	0.2	0.0553846			1	5	0.2	0.0553846
	8	47	0.170213	0.0471358			1	5	0.2	0.0553846			1	5	0.2	0.0553846
	7	41	0.170732	0.0472795			4	20	0.2	0.0553846			1	5	0.2	0.0553846
	7	41	0.170732	0.0472795			1	5	0.2	0.0553846			1	5	0.2	0.0553846
	13	76	0.171053	0.0473684			5	25	0.2	0.0553846			1	5	0.2	0.0553846
	9.5	55.5	0.171171	0.0474012			7	35	0.2	0.0553846			1	5	0.2	0.0553846
	6	35	0.171429	0.0474725			1	5	0.2	0.0553846			1	5	0.2	0.0553846
	6	35	0.171429	0.0474725			1	5	0.2	0.0553846			1	5	0.2	0.0553846
	6	35	0.171429	0.0474725			1	5	0.2	0.0553846			1	5	0.2	0.0553846
	6	35	0.171429	0.0474725			1	5	0.2	0.0553846			4	20	0.2	0.0553846
	6	35	0.171429	0.0474725			12	60	0.2	0.0553846			1	5	0.2	0.0553846
	3	17.5	0.171429	0.0474725			1	5	0.2	0.0553846			1	5	0.2	0.0553846
	11	64	0.171875	0.0475962			4	20	0.2	0.0553846			1	5	0.2	0.0553846
	10	58	0.172414	0.0477454			1	5	0.2	0.0553846			2	10	0.2	0.0553846
	10	58	0.172414	0.0477454			1	5	0.2	0.0553846			2	10	0.2	0.0553846
	5	29	0.172414	0.0477454			1	5	0.2	0.0553846			1	5	0.2	0.0553846
	5	29	0.172414	0.0477454			1	5	0.2	0.0553846			2	10	0.2	0.0553846
	20	116	0.172414	0.0477454			1	5	0.2	0.0553846			1	5	0.2	0.0553846
	5	29	0.172414	0.0477454			3	15	0.2	0.0553846			1	5	0.2	0.0553846
	2.5	14.5	0.172414	0.0477454			7	35	0.2	0.0553846			1	5	0.2	0.0553846
	5	29	0.172414	0.0477454			1	5	0.2	0.0553846			1	5	0.2	0.0553846
	14	81	0.17284	0.0478632			1	5	0.2	0.0553846			1	5	0.2	0.0553846
	9	52	0.173077	0.047929			1	5	0.2	0.0553846			1	5	0.2	0.0553846
	9	52	0.173077	0.047929			8	40	0.2	0.0553846			1	5	0.2	0.0553846
	13	75	0.173333	0.048			1	5	0.2	0.0553846			1	5	0.2	0.0553846
	17	98	0.173469	0.0480377			2	10	0.2	0.0553846			2	10	0.2	0.0553846
	4	23	0.173913	0.0481605			1	5	0.2	0.0553846			1	5	0.2	0.0553846
	4	23	0.173913	0.0481605			5	25	0.2	0.0553846			5	25	0.2	0.0553846
	12	69	0.173913	0.0481605			1	5	0.2	0.0553846			1	5	0.2	0.0553846
	4	23	0.173913	0.0481605			1	5	0.2	0.0553846			1	5	0.2	0.0553846
	12	69	0.173913	0.0481605			1	5	0.2	0.0553846			1	5	0.2	0.0553846
	8	46	0.173913	0.0481605			1	5	0.2	0.0553846			2	10	0.2	0.0553846
	4	23	0.173913	0.0481605			1	5	0.2	0.0553846			2	10	0.2	0.0553846
	4	23	0.173913	0.0481605			1	5	0.2	0.0553846			1	5	0.2	0.0553846
	4	23	0.173913	0.0481605			7	35	0.2	0.0553846			1	5	0.2	0.0553846
	4	23	0.173913	0.0481605			2	10	0.2	0.0553846			2.5	12.5	0.2	0.0553846
	8	46	0.173913	0.0481605			1	5	0.2	0.0553846			1	5	0.2	0.0553846
	4	23	0.173913	0.0481605			1	5	0.2	0.0553846			1	5	0.2	0.0553846
	4	23	0.173913	0.0481605			1	5	0.2	0.0553846			1	5	0.2	0.0553846
	11	63	0.174603	0.0483516			1	5	0.2	0.0553846			1	5	0.2	0.0553846
	18	103	0.174757	0.0483943			1	5	0.2	0.0553846			1	5	0.2	0.0553846
	18	103	0.174757	0.0483943			4	20	0.2	0.0553846			1	5	0.2	0.0553846
	14	80	0.175	0.0484615			1	5	0.2	0.0553846			1	5	0.2	0.0553846
	7	40	0.175	0.0484615			1	5	0.2	0.0553846			1	5	0.2	0.0553846
	14	80	0.175	0.0484615			1	5	0.2	0.0553846			1	5	0.2	0.0553846
	7	40	0.175	0.0484615			1	5	0.2	0.0553846			1	5	0.2	0.0553846
	7	40	0.175	0.0484615			1	5	0.2	0.0553846			1	5	0.2	0.0553846
	7	40	0.175	0.0484615			1	5	0.2	0.0553846			1	5	0.2	0.0553846
	7	40	0.175	0.0484615			1	5	0.2	0.0553846			1	5	0.2	0.0553846
	20	114	0.175439	0.048583			1	5	0.2	0.0553846			1	5	0.2	0.0553846
	20	114	0.175439	0.048583			1	5	0.2	0.0553846			1	5	0.2	0.0553846
	20	114	0.175439	0.048583			1	5	0.2	0.0553846			1	5	0.2	0.0553846
	23	131	0.175573	0.0486201			1	5	0.2	0.0553846			1	5	0.2	0.0553846
	16	91	0.175824	0.0486898			1	5	0.2	0.0553846			1	5	0.2	0.0553846
	16	91	0.175824	0.0486898			1	5	0.2	0.0553846			1	5	0.2	0.0553846
	3	17	0.176471	0.0488688			1	5	0.2	0.0553846			1	5	0.2	0.0553846
	6	34	0.176471	0.0488688			1	5	0.2	0.0553846			1	5	0.2	0.0553846
	6	34	0.176471	0.0488688			1	5	0.2	0.0553846			1	5	0.2	0.0553846
	3	17	0.176471	0.0488688			22	109	0.201835	0.0558927			1	5	0.2	0.0553846
	3	17	0.176471	0.0488688			21	104	0.201923	0.0559172			2	10	0.2	0.0553846
	6	34	0.176471	0.0488688			38	188	0.202128	0.0559738			3	15	0.2	0.0553846
	6	34	0.176471	0.0488688			18	89	0.202247	0.0560069			2	10	0.2	0.0553846
	6	34	0.176471	0.0488688			18	89	0.202247	0.0560069			1.5	7.5	0.2	0.0553846
	9	51	0.176471	0.0488688			9	44.5	0.202247	0.0560069			3	15	0.2	0.0553846
	12	68	0.176471	0.0488688			17	84	0.202381	0.056044			2	10	0.2	0.0553846
	12	68	0.176471	0.0488688			17	84	0.202381	0.056044			11	55	0.2	0.0553846
	6	34	0.176471	0.0488688			17	84	0.202381	0.056044			1	5	0.2	0.0553846
	12	68	0.176471	0.0488688			8.5	42	0.202381	0.056044			3	15	0.2	0.0553846
	3	17	0.176471	0.0488688			17	84	0.202381	0.056044			1	5	0.2	0.0553846
	3	17	0.176471	0.0488688			16	79	0.202532	0.0560857			2	10	0.2	0.0553846
	3	17	0.176471	0.0488688			16	79	0.202532	0.0560857			1	5	0.2	0.0553846
	3	17	0.176471	0.0488688			26	128	0.203125	0.05625			1	5	0.2	0.0553846
	6	34	0.176471	0.0488688			12	59	0.20339	0.0563233			1	5	0.2	0.0553846
	3	17	0.176471	0.0488688			24	118	0.20339	0.0563233			1	5	0.2	0.0553846
	9	51	0.176471	0.0488688			11	54	0.203704	0.0564103			1	5	0.2	0.0553846
	3	17	0.176471	0.0488688			11	54	0.203704	0.0564103			1	5	0.2	0.0553846
	9	51	0.176471	0.0488688			11	54	0.203704	0.0564103			1	5	0.2	0.0553846
	3	17	0.176471	0.0488688			21	103	0.203883	0.05646			2	10	0.2	0.0553846
	3	17	0.176471	0.0488688			31	152	0.203947	0.0564777			1	5	0.2	0.0553846
	3	17	0.176471	0.0488688			20	98	0.204082	0.0565149			1	5	0.2	0.0553846
	3	17	0.176471	0.0488688			10	49	0.204082	0.0565149			3	15	0.2	0.0553846
	3	17	0.176471	0.0488688			10	49	0.204082	0.0565149			1	5	0.2	0.0553846
	26	147	0.176871	0.0489796			19	93	0.204301	0.0565757			2	10	0.2	0.0553846
	17	96	0.177083	0.0490385			19	93	0.204301	0.0565757			3	15	0.2	0.0553846
	31	175	0.177143	0.0490549			19	93	0.204301	0.0565757			3	15	0.2	0.0553846
	14	79	0.177215	0.049075			18	88	0.204545	0.0566434			1	5	0.2	0.0553846
	7	39.5	0.177215	0.049075			9	44	0.204545	0.0566434			1	5	0.2	0.0553846
	11	62	0.177419	0.0491315			9	44	0.204545	0.0566434			1	5	0.2	0.0553846
	11	62	0.177419	0.0491315			9	44	0.204545	0.0566434			1	5	0.2	0.0553846
	11	62	0.177419	0.0491315			8	39	0.205128	0.0568047			1	5	0.2	0.0553846
	22	124	0.177419	0.0491315			8	39	0.205128	0.0568047			1	5	0.2	0.0553846
	13.5	76	0.177632	0.0491903			8	39	0.205128	0.0568047			1	5	0.2	0.0553846
	8	45	0.177778	0.0492308			7	34	0.205882	0.0570136			3	15	0.2	0.0553846
	8	45	0.177778	0.0492308			14	68	0.205882	0.0570136			2	10	0.2	0.0553846
	8	45	0.177778	0.0492308			7	34	0.205882	0.0570136			1	5	0.2	0.0553846
	8	45	0.177778	0.0492308			14	68	0.205882	0.0570136			2	10	0.2	0.0553846
	8	45	0.177778	0.0492308			6	29	0.206897	0.0572944			1	5	0.2	0.0553846
	8	45	0.177778	0.0492308			12	58	0.206897	0.0572944			1	5	0.2	0.0553846
	8	45	0.177778	0.0492308			6	29	0.206897	0.0572944			2	10	0.2	0.0553846
	13	73	0.178082	0.0493151			6	29	0.206897	0.0572944			1.5	7.5	0.2	0.0553846
	13	73	0.178082	0.0493151			6	29	0.206897	0.0572944			2	10	0.2	0.0553846
	13	73	0.178082	0.0493151			28	135	0.207407	0.0574359			3	15	0.2	0.0553846
	36	202	0.178218	0.0493526			11	53	0.207547	0.0574746			1	5	0.2	0.0553846
	23	129	0.178295	0.0493739			11	53	0.207547	0.0574746			3	15	0.2	0.0553846
	5	28	0.178571	0.0494505			26	125	0.208	0.0576			2	10	0.2	0.0553846
	5	28	0.178571	0.0494505			20	96	0.208333	0.0576923			2	10	0.2	0.0553846
	5	28	0.178571	0.0494505			15	72	0.208333	0.0576923			2	10	0.2	0.0553846
	5	28	0.178571	0.0494505			15	72	0.208333	0.0576923			1	5	0.2	0.0553846
	10	56	0.178571	0.0494505			10	48	0.208333	0.0576923			2	10	0.2	0.0553846
	5	28	0.178571	0.0494505			5	24	0.208333	0.0576923			1	5	0.2	0.0553846
	5	28	0.178571	0.0494505			15	72	0.208333	0.0576923			1	5	0.2	0.0553846
	10	56	0.178571	0.0494505			10	48	0.208333	0.0576923			1	5	0.2	0.0553846
	10	56	0.178571	0.0494505			15	72	0.208333	0.0576923			1	5	0.2	0.0553846
	3.5	19.5	0.179487	0.0497041			10	48	0.208333	0.0576923			1	5	0.2	0.0553846
	21	117	0.179487	0.0497041			5	24	0.208333	0.0576923			1	5	0.2	0.0553846
	7	39	0.179487	0.0497041			15	72	0.208333	0.0576923			1	5	0.2	0.0553846
	7	39	0.179487	0.0497041			5	24	0.208333	0.0576923			1	5	0.2	0.0553846
	11	61	0.180328	0.0499369			19	91	0.208791	0.0578191			1	5	0.2	0.0553846
	22	122	0.180328	0.0499369			33	158	0.208861	0.0578384			1	5	0.2	0.0553846
	11	61	0.180328	0.0499369			23	110	0.209091	0.0579021			1	5	0.2	0.0553846
	15	83	0.180723	0.0500463			16	76.5	0.20915	0.0579186			1	5	0.2	0.0553846
	15	83	0.180723	0.0500463			4.5	21.5	0.209302	0.0579606			1	5	0.2	0.0553846
	7.5	41.5	0.180723	0.0500463			18	86	0.209302	0.0579606			2	10	0.2	0.0553846
	37	204	0.181373	0.0502262			9	43	0.209302	0.0579606			2	10	0.2	0.0553846
	3	16.5	0.181818	0.0503497			13	62	0.209677	0.0580645			4	20	0.2	0.0553846
	2	11	0.181818	0.0503497			13	62	0.209677	0.0580645			1	5	0.2	0.0553846
	4	22	0.181818	0.0503497			13	62	0.209677	0.0580645			1	5	0.2	0.0553846
	4	22	0.181818	0.0503497			17	81	0.209877	0.0581197			1	5	0.2	0.0553846
	6	33	0.181818	0.0503497			8	38	0.210526	0.0582996			1	5	0.2	0.0553846
	16	88	0.181818	0.0503497			8	38	0.210526	0.0582996			1	5	0.2	0.0553846
	6	33	0.181818	0.0503497			4	19	0.210526	0.0582996			1	5	0.2	0.0553846
	2	11	0.181818	0.0503497			8	38	0.210526	0.0582996			1	5	0.2	0.0553846
	2	11	0.181818	0.0503497			8	38	0.210526	0.0582996			1	5	0.2	0.0553846
	4	22	0.181818	0.0503497			12	57	0.210526	0.0582996			1	5	0.2	0.0553846
	2	11	0.181818	0.0503497			4	19	0.210526	0.0582996			1	5	0.2	0.0553846
	2	11	0.181818	0.0503497			12	57	0.210526	0.0582996			1	5	0.2	0.0553846
	16	88	0.181818	0.0503497			15	71	0.211268	0.0585049			1	5	0.2	0.0553846
	8	44	0.181818	0.0503497			26	123	0.211382	0.0585366			1	5	0.2	0.0553846
	6	33	0.181818	0.0503497			11	52	0.211538	0.0585799			3	15	0.2	0.0553846
	11	60.5	0.181818	0.0503497			14	66	0.212121	0.0587413			1	5	0.2	0.0553846
	4	22	0.181818	0.0503497			7	33	0.212121	0.0587413			1	5	0.2	0.0553846
	4	22	0.181818	0.0503497			7	33	0.212121	0.0587413			3	15	0.2	0.0553846
	8	44	0.181818	0.0503497			7	33	0.212121	0.0587413			1	5	0.2	0.0553846
	2	11	0.181818	0.0503497			14	66	0.212121	0.0587413			3	15	0.2	0.0553846
	2	11	0.181818	0.0503497			7	33	0.212121	0.0587413			3	15	0.2	0.0553846
	6	33	0.181818	0.0503497			10	47	0.212766	0.0589198			2	10	0.2	0.0553846
	8	44	0.181818	0.0503497			20	94	0.212766	0.0589198			3	15	0.2	0.0553846
	10	55	0.181818	0.0503497			10	47	0.212766	0.0589198			1	5	0.2	0.0553846
	2	11	0.181818	0.0503497			10	47	0.212766	0.0589198			2	10	0.2	0.0553846
	2	11	0.181818	0.0503497			13	61	0.213115	0.0590164			1	5	0.2	0.0553846
	4	22	0.181818	0.0503497			13	61	0.213115	0.0590164			1	5	0.2	0.0553846
	6	33	0.181818	0.0503497			16	75	0.213333	0.0590769			2	10	0.2	0.0553846
	2	11	0.181818	0.0503497			16	75	0.213333	0.0590769			1	5	0.2	0.0553846
	2	11	0.181818	0.0503497			16	75	0.213333	0.0590769			1	5	0.2	0.0553846
	2	11	0.181818	0.0503497			25	117	0.213675	0.0591716			1	5	0.2	0.0553846
	8	44	0.181818	0.0503497			3	14	0.214286	0.0593407			1	5	0.2	0.0553846
	2	11	0.181818	0.0503497			3	14	0.214286	0.0593407			1	5	0.2	0.0553846
	2	11	0.181818	0.0503497			3	14	0.214286	0.0593407			2	10	0.2	0.0553846
	2	11	0.181818	0.0503497			12	56	0.214286	0.0593407			1	5	0.2	0.0553846
	2	11	0.181818	0.0503497			3	14	0.214286	0.0593407			2	10	0.2	0.0553846
	2	11	0.181818	0.0503497			6	28	0.214286	0.0593407			5	25	0.2	0.0553846
	2	11	0.181818	0.0503497			3	14	0.214286	0.0593407			1	5	0.2	0.0553846
	2	11	0.181818	0.0503497			12	56	0.214286	0.0593407			6	30	0.2	0.0553846
	4	22	0.181818	0.0503497			15	70	0.214286	0.0593407			1	5	0.2	0.0553846
	4	22	0.181818	0.0503497			9	42	0.214286	0.0593407			1	5	0.2	0.0553846
	1	5.5	0.181818	0.0503497			3	14	0.214286	0.0593407			1	5	0.2	0.0553846
	13	71	0.183099	0.0507042			3	14	0.214286	0.0593407			1	5	0.2	0.0553846
	24	131	0.183206	0.050734			6	28	0.214286	0.0593407			1	5	0.2	0.0553846
	9	49	0.183673	0.0508634			9	42	0.214286	0.0593407			1	5	0.2	0.0553846
	9	49	0.183673	0.0508634			21	98	0.214286	0.0593407			3	15	0.2	0.0553846
	9	49	0.183673	0.0508634			3	14	0.214286	0.0593407			3	15	0.2	0.0553846
	7	38	0.184211	0.0510121			3	14	0.214286	0.0593407			2	10	0.2	0.0553846
	7	38	0.184211	0.0510121			3	14	0.214286	0.0593407			1	5	0.2	0.0553846
	7	38	0.184211	0.0510121			15	70	0.214286	0.0593407			2	10	0.2	0.0553846
	7	38	0.184211	0.0510121			3	14	0.214286	0.0593407			1	5	0.2	0.0553846
	14	76	0.184211	0.0510121			12	56	0.214286	0.0593407			2	10	0.2	0.0553846
	7	38	0.184211	0.0510121			3	14	0.214286	0.0593407			1	5	0.2	0.0553846
	14	76	0.184211	0.0510121			6	28	0.214286	0.0593407			1	5	0.2	0.0553846
	7	38	0.184211	0.0510121			3	14	0.214286	0.0593407			1	5	0.2	0.0553846
	7	38	0.184211	0.0510121			11.5	53.5	0.214953	0.0595255			1	5	0.2	0.0553846
	7	38	0.184211	0.0510121			10	46.5	0.215054	0.0595533			1	5	0.2	0.0553846
	12	65	0.184615	0.0511243			17	79	0.21519	0.059591			1	5	0.2	0.0553846
	12	65	0.184615	0.0511243			14	65	0.215385	0.059645			1	5	0.2	0.0553846
	12	65	0.184615	0.0511243			11	51	0.215686	0.0597285			1	5	0.2	0.0553846
	20	108	0.185185	0.0512821			19	88	0.215909	0.0597902			1	5	0.2	0.0553846
	5	27	0.185185	0.0512821			27	125	0.216	0.0598154			2	10	0.2	0.0553846
	5	27	0.185185	0.0512821			24	111	0.216216	0.0598753			2	10	0.2	0.0553846
	5	27	0.185185	0.0512821			8	37	0.216216	0.0598753			1	5	0.2	0.0553846
	5	27	0.185185	0.0512821			8	37	0.216216	0.0598753			1	5	0.2	0.0553846
	5	27	0.185185	0.0512821			8	37	0.216216	0.0598753			1	5	0.2	0.0553846
	5	27	0.185185	0.0512821			8	37	0.216216	0.0598753			2	10	0.2	0.0553846
	5	27	0.185185	0.0512821			8	37	0.216216	0.0598753			1	5	0.2	0.0553846
	15	81	0.185185	0.0512821			8	37	0.216216	0.0598753			1	5	0.2	0.0553846
	10	54	0.185185	0.0512821			26	120	0.216667	0.06			1	5	0.2	0.0553846
	5	27	0.185185	0.0512821			18	83	0.216867	0.0600556			1	5	0.2	0.0553846
	31	167	0.185629	0.0514049			18	83	0.216867	0.0600556			1	5	0.2	0.0553846
	8	43	0.186047	0.0515206			23	106	0.216981	0.0600871			1	5	0.2	0.0553846
	8	43	0.186047	0.0515206			5	23	0.217391	0.0602007			2	10	0.2	0.0553846
	8	43	0.186047	0.0515206			15	69	0.217391	0.0602007			4	20	0.2	0.0553846
	16	86	0.186047	0.0515206			5	23	0.217391	0.0602007			1	5	0.2	0.0553846
	13.5	72.5	0.186207	0.051565			10	46	0.217391	0.0602007			3	15	0.2	0.0553846
	11	59	0.186441	0.0516297			5	23	0.217391	0.0602007			2	10	0.2	0.0553846
	11	59	0.186441	0.0516297			5	23	0.217391	0.0602007			3	15	0.2	0.0553846
	11	59	0.186441	0.0516297			5	23	0.217391	0.0602007			1	5	0.2	0.0553846
	7	37.5	0.186667	0.0516923			10	46	0.217391	0.0602007			1	5	0.2	0.0553846
	14	75	0.186667	0.0516923			5	23	0.217391	0.0602007			1	5	0.2	0.0553846
	17	91	0.186813	0.0517329			10	46	0.217391	0.0602007			1	5	0.2	0.0553846
	8.5	45.5	0.186813	0.0517329			10	46	0.217391	0.0602007			1	5	0.2	0.0553846
	3	16	0.1875	0.0519231			10	46	0.217391	0.0602007			1	5	0.2	0.0553846
	6	32	0.1875	0.0519231			13.5	62	0.217742	0.0602978			1	5	0.2	0.0553846
	3	16	0.1875	0.0519231			17	78	0.217949	0.060355			1	5	0.2	0.0553846
	18	96	0.1875	0.0519231			17	78	0.217949	0.060355			1	5	0.2	0.0553846
	3	16	0.1875	0.0519231			12	55	0.218182	0.0604196			1	5	0.2	0.0553846
	3	16	0.1875	0.0519231			12	55	0.218182	0.0604196			1	5	0.2	0.0553846
	3	16	0.1875	0.0519231			43	197	0.218274	0.0604451			1	5	0.2	0.0553846
	3	16	0.1875	0.0519231			19	87	0.218391	0.0604775			1	5	0.2	0.0553846
	3	16	0.1875	0.0519231			7	32	0.21875	0.0605769			1	5	0.2	0.0553846
	6	32	0.1875	0.0519231			7	32	0.21875	0.0605769			3	15	0.2	0.0553846
	3	16	0.1875	0.0519231			7	32	0.21875	0.0605769			1	5	0.2	0.0553846
	3	16	0.1875	0.0519231			14	64	0.21875	0.0605769			1	5	0.2	0.0553846
	6	32	0.1875	0.0519231			7	32	0.21875	0.0605769			1	5	0.2	0.0553846
	3	16	0.1875	0.0519231			16	73	0.219178	0.0606955			1	5	0.2	0.0553846
	3	16	0.1875	0.0519231			25	114	0.219298	0.0607287			1	5	0.2	0.0553846
	3	16	0.1875	0.0519231			9	41	0.219512	0.060788			1	5	0.2	0.0553846
	3	16	0.1875	0.0519231			18	82	0.219512	0.060788			1	5	0.2	0.0553846
	3	16	0.1875	0.0519231			20	91	0.21978	0.0608622			1	5	0.2	0.0553846
	19	101	0.188119	0.0520944			31	141	0.219858	0.0608838			1	5	0.2	0.0553846
	9.5	50.5	0.188119	0.0520944			11	50	0.22	0.0609231			1	5	0.2	0.0553846
	6.5	34.5	0.188406	0.0521739			11	50	0.22	0.0609231			2	10	0.2	0.0553846
	13	69	0.188406	0.0521739			11	50	0.22	0.0609231			1	5	0.2	0.0553846
	10	53	0.188679	0.0522496			6.5	29.5	0.220339	0.0610169			1	5	0.2	0.0553846
	10	53	0.188679	0.0522496			21.5	97.5	0.220513	0.0610651			2	10	0.2	0.0553846
	7	37	0.189189	0.0523909			7.5	34	0.220588	0.061086			1	5	0.2	0.0553846
	7	37	0.189189	0.0523909			17	77	0.220779	0.0611389			1	5	0.2	0.0553846
	7	37	0.189189	0.0523909			21	95	0.221053	0.0612146			2	10	0.2	0.0553846
	7	37	0.189189	0.0523909			10	45	0.222222	0.0615385			1	5	0.2	0.0553846
	11	58	0.189655	0.0525199			2	9	0.222222	0.0615385			1	5	0.2	0.0553846
	15	79	0.189873	0.0525803			8	36	0.222222	0.0615385			1	5	0.2	0.0553846
	4	21	0.190476	0.0527473			9	40.5	0.222222	0.0615385			1	5	0.2	0.0553846
	4	21	0.190476	0.0527473			4	18	0.222222	0.0615385			1	5	0.2	0.0553846
	4	21	0.190476	0.0527473			16	72	0.222222	0.0615385			1	5	0.2	0.0553846
	4	21	0.190476	0.0527473			6	27	0.222222	0.0615385			1	5	0.2	0.0553846
	6	31.5	0.190476	0.0527473			4	18	0.222222	0.0615385			1	5	0.2	0.0553846
	8	42	0.190476	0.0527473			4	18	0.222222	0.0615385			7	34	0.205882	0.0570136
	16	84	0.190476	0.0527473			6	27	0.222222	0.0615385			7	34	0.205882	0.0570136
	20	105	0.190476	0.0527473			4	18	0.222222	0.0615385			7	34	0.205882	0.0570136
	4	21	0.190476	0.0527473			2	9	0.222222	0.0615385			12	58	0.206897	0.0572944
	4	21	0.190476	0.0527473			4	18	0.222222	0.0615385			6	29	0.206897	0.0572944
	16	84	0.190476	0.0527473			24	108	0.222222	0.0615385			6	29	0.206897	0.0572944
	4	21	0.190476	0.0527473			4	18	0.222222	0.0615385			5	24	0.208333	0.0576923
	4	21	0.190476	0.0527473			10	45	0.222222	0.0615385			5	24	0.208333	0.0576923
	8	42	0.190476	0.0527473			16	72	0.222222	0.0615385			5	24	0.208333	0.0576923
	8	42	0.190476	0.0527473			12	54	0.222222	0.0615385			5	24	0.208333	0.0576923
	8	42	0.190476	0.0527473			2	9	0.222222	0.0615385			4	19	0.210526	0.0582996
	8	42	0.190476	0.0527473			4	18	0.222222	0.0615385			4	19	0.210526	0.0582996
	12	63	0.190476	0.0527473			24	108	0.222222	0.0615385			4	19	0.210526	0.0582996
	4	21	0.190476	0.0527473			6	27	0.222222	0.0615385			4	19	0.210526	0.0582996
	8	42	0.190476	0.0527473			4	18	0.222222	0.0615385			4	19	0.210526	0.0582996
	4	21	0.190476	0.0527473			4	18	0.222222	0.0615385			8	38	0.210526	0.0582996
	4	21	0.190476	0.0527473			2	9	0.222222	0.0615385			4	19	0.210526	0.0582996
	4	21	0.190476	0.0527473			2	9	0.222222	0.0615385			4	19	0.210526	0.0582996
	13	68	0.191176	0.0529412			6	27	0.222222	0.0615385			4	19	0.210526	0.0582996
	13	68	0.191176	0.0529412			2	9	0.222222	0.0615385			4	19	0.210526	0.0582996
	13	68	0.191176	0.0529412			4	18	0.222222	0.0615385			4	19	0.210526	0.0582996
	22	115	0.191304	0.0529766			10	45	0.222222	0.0615385			3	14	0.214286	0.0593407
	9	47	0.191489	0.0530278			1	4.5	0.222222	0.0615385			3	14	0.214286	0.0593407
	9	47	0.191489	0.0530278			2	9	0.222222	0.0615385			3	14	0.214286	0.0593407
	9	47	0.191489	0.0530278			2	9	0.222222	0.0615385			6	28	0.214286	0.0593407
	9	47	0.191489	0.0530278			10	45	0.222222	0.0615385			3	14	0.214286	0.0593407
	5	26	0.192308	0.0532544			1	4.5	0.222222	0.0615385			3	14	0.214286	0.0593407
	5	26	0.192308	0.0532544			12	54	0.222222	0.0615385			3	14	0.214286	0.0593407
	10	52	0.192308	0.0532544			27	121	0.22314	0.0617928			3	14	0.214286	0.0593407
	10	52	0.192308	0.0532544			23	103	0.223301	0.0618372			3	14	0.214286	0.0593407
	5	26	0.192308	0.0532544			17	76	0.223684	0.0619433			3	14	0.214286	0.0593407
	10	52	0.192308	0.0532544			17	76	0.223684	0.0619433			3	14	0.214286	0.0593407
	15	78	0.192308	0.0532544			15	67	0.223881	0.0619977			3	14	0.214286	0.0593407
	5	26	0.192308	0.0532544			15	67	0.223881	0.0619977			3	14	0.214286	0.0593407
	10	52	0.192308	0.0532544			13	58	0.224138	0.062069			3	14	0.214286	0.0593407
	15	78	0.192308	0.0532544			11	49	0.22449	0.0621664			3	14	0.214286	0.0593407
	10	52	0.192308	0.0532544			20	89	0.224719	0.0622299			3	14	0.214286	0.0593407
	5	26	0.192308	0.0532544			18	80	0.225	0.0623077			3	14	0.214286	0.0593407
	5	26	0.192308	0.0532544			9	40	0.225	0.0623077			3	14	0.214286	0.0593407
	5	26	0.192308	0.0532544			16	71	0.225352	0.0624052			3	14	0.214286	0.0593407
	11	57	0.192982	0.0534413			16	71	0.225352	0.0624052			3	14	0.214286	0.0593407
	22	114	0.192982	0.0534413			23	102	0.22549	0.0624434			3	14	0.214286	0.0593407
	11	57	0.192982	0.0534413			23	102	0.22549	0.0624434			3	14	0.214286	0.0593407
	11	57	0.192982	0.0534413			7	31	0.225806	0.062531			3	14	0.214286	0.0593407
	11	57	0.192982	0.0534413			3.5	15.5	0.225806	0.062531			3	14	0.214286	0.0593407
	11	57	0.192982	0.0534413			7	31	0.225806	0.062531			3	14	0.214286	0.0593407
	6	31	0.193548	0.053598			26	115	0.226087	0.0626087			3	14	0.214286	0.0593407
	12	62	0.193548	0.053598			19	84	0.22619	0.0626374			6	28	0.214286	0.0593407
	6	31	0.193548	0.053598			12	53	0.226415	0.0626996			8	37	0.216216	0.0598753
	6	31	0.193548	0.053598			12	53	0.226415	0.0626996			8	37	0.216216	0.0598753
	6	31	0.193548	0.053598			22	97	0.226804	0.0628073			5	23	0.217391	0.0602007
	6	31	0.193548	0.053598			10	44	0.227273	0.0629371			10	46	0.217391	0.0602007
	19	98	0.193878	0.0536892			10	44	0.227273	0.0629371			5	23	0.217391	0.0602007
	13	67	0.19403	0.0537313			5	22	0.227273	0.0629371			5	23	0.217391	0.0602007
	13	67	0.19403	0.0537313			5	22	0.227273	0.0629371			5	23	0.217391	0.0602007
	13	67	0.19403	0.0537313			10	44	0.227273	0.0629371			5	23	0.217391	0.0602007
	13	67	0.19403	0.0537313			5	22	0.227273	0.0629371			7	32	0.21875	0.0605769
	14	72	0.194444	0.0538462			5	22	0.227273	0.0629371			7	32	0.21875	0.0605769
	7	36	0.194444	0.0538462			5	22	0.227273	0.0629371			4.5	20.5	0.219512	0.060788
	7	36	0.194444	0.0538462			5	22	0.227273	0.0629371			9	41	0.219512	0.060788
	7	36	0.194444	0.0538462			18	79	0.227848	0.0630964			2	9	0.222222	0.0615385
	7	36	0.194444	0.0538462			6.5	28.5	0.22807	0.0631579			4	18	0.222222	0.0615385
	7	36	0.194444	0.0538462			13	57	0.22807	0.0631579			2	9	0.222222	0.0615385
	7.5	38.5	0.194805	0.0539461			13	57	0.22807	0.0631579			2	9	0.222222	0.0615385
	23	118	0.194915	0.0539765			13	57	0.22807	0.0631579			2	9	0.222222	0.0615385
	8	41	0.195122	0.0540338			21	92	0.228261	0.0632107			4	18	0.222222	0.0615385
	8	41	0.195122	0.0540338			29	127	0.228346	0.0632344			4	18	0.222222	0.0615385
	8	41	0.195122	0.0540338			8	35	0.228571	0.0632967			2	9	0.222222	0.0615385
	8	41	0.195122	0.0540338			11	48	0.229167	0.0634615			2	9	0.222222	0.0615385
	8	41	0.195122	0.0540338			11	48	0.229167	0.0634615			2	9	0.222222	0.0615385
	8	41	0.195122	0.0540338			11	48	0.229167	0.0634615			4	18	0.222222	0.0615385
	8	41	0.195122	0.0540338			34	148	0.22973	0.0636175			2	9	0.222222	0.0615385
	8	41	0.195122	0.0540338			17	74	0.22973	0.0636175			4	18	0.222222	0.0615385
	25	128	0.195312	0.0540865			17	74	0.22973	0.0636175			2	9	0.222222	0.0615385
	17	87	0.195402	0.0541114			11.5	50	0.23	0.0636923			4	18	0.222222	0.0615385
	8.5	43.5	0.195402	0.0541114			6	26	0.230769	0.0639053			2	9	0.222222	0.0615385
	9	46	0.195652	0.0541806			24	104	0.230769	0.0639053			2	9	0.222222	0.0615385
	10	51	0.196078	0.0542986			3	13	0.230769	0.0639053			2	9	0.222222	0.0615385
	20	102	0.196078	0.0542986			12	52	0.230769	0.0639053			2	9	0.222222	0.0615385
	10	51	0.196078	0.0542986			6	26	0.230769	0.0639053			2	9	0.222222	0.0615385
	20	102	0.196078	0.0542986			15	65	0.230769	0.0639053			2	9	0.222222	0.0615385
	11	56	0.196429	0.0543956			3	13	0.230769	0.0639053			2	9	0.222222	0.0615385
	11	56	0.196429	0.0543956			21	91	0.230769	0.0639053			2	9	0.222222	0.0615385
	11	56	0.196429	0.0543956			3	13	0.230769	0.0639053			2	9	0.222222	0.0615385
	12	61	0.196721	0.0544767			6	26	0.230769	0.0639053			2	9	0.222222	0.0615385
	12.5	63.5	0.19685	0.0545124			9	39	0.230769	0.0639053			4	18	0.222222	0.0615385
	27	137	0.19708	0.0545761			3	13	0.230769	0.0639053			2	9	0.222222	0.0615385
	14	71	0.197183	0.0546046			6	26	0.230769	0.0639053			4	18	0.222222	0.0615385
	14	71	0.197183	0.0546046			6	26	0.230769	0.0639053			2	9	0.222222	0.0615385
	15	76	0.197368	0.0546559			18	78	0.230769	0.0639053			4	18	0.222222	0.0615385
	31	157	0.197452	0.0546791			3	13	0.230769	0.0639053			2	9	0.222222	0.0615385
	16	81	0.197531	0.0547009			3	13	0.230769	0.0639053			2	9	0.222222	0.0615385
	18	91	0.197802	0.054776			3	13	0.230769	0.0639053			2	9	0.222222	0.0615385
	20	101	0.19802	0.0548363			3	13	0.230769	0.0639053			2	9	0.222222	0.0615385
	20	101	0.19802	0.0548363			6	26	0.230769	0.0639053			2	9	0.222222	0.0615385
	21	106	0.198113	0.0548621			9	39	0.230769	0.0639053			2	9	0.222222	0.0615385
	12.5	63	0.198413	0.0549451			3	13	0.230769	0.0639053			2	9	0.222222	0.0615385
	13.5	68	0.198529	0.0549774			3	13	0.230769	0.0639053			2	9	0.222222	0.0615385
	1	5	0.2	0.0553846			6	26	0.230769	0.0639053			2	9	0.222222	0.0615385
	1	5	0.2	0.0553846			3	13	0.230769	0.0639053			2	9	0.222222	0.0615385
	1	5	0.2	0.0553846			3	13	0.230769	0.0639053			2	9	0.222222	0.0615385
	1	5	0.2	0.0553846			6	26	0.230769	0.0639053			2	9	0.222222	0.0615385
	1	5	0.2	0.0553846			3	13	0.230769	0.0639053			1	4.5	0.222222	0.0615385
	1	5	0.2	0.0553846			3	13	0.230769	0.0639053			2	9	0.222222	0.0615385
	1	5	0.2	0.0553846			22	95	0.231579	0.0641296			2	9	0.222222	0.0615385
	1	5	0.2	0.0553846			29	125	0.232	0.0642462			2	9	0.222222	0.0615385
	1	5	0.2	0.0553846			29	125	0.232	0.0642462			4	18	0.222222	0.0615385
	1	5	0.2	0.0553846			26	112	0.232143	0.0642857			2	9	0.222222	0.0615385
	1	5	0.2	0.0553846			10	43	0.232558	0.0644007			2	9	0.222222	0.0615385
	1	5	0.2	0.0553846			10	43	0.232558	0.0644007			2	9	0.222222	0.0615385
	1	5	0.2	0.0553846			10	43	0.232558	0.0644007			6	27	0.222222	0.0615385
	1	5	0.2	0.0553846			10	43	0.232558	0.0644007			2	9	0.222222	0.0615385
	1	5	0.2	0.0553846			17	73	0.232877	0.0644889			4	18	0.222222	0.0615385
	1	5	0.2	0.0553846			8.5	36.5	0.232877	0.0644889			2	9	0.222222	0.0615385
	1	5	0.2	0.0553846			17	73	0.232877	0.0644889			2	9	0.222222	0.0615385
	1	5	0.2	0.0553846			12	51.5	0.23301	0.0645258			2	9	0.222222	0.0615385
	1	5	0.2	0.0553846			14	60	0.233333	0.0646154			2	9	0.222222	0.0615385
	1	5	0.2	0.0553846			3.5	15	0.233333	0.0646154			2	9	0.222222	0.0615385
	1	5	0.2	0.0553846			7	30	0.233333	0.0646154			2	9	0.222222	0.0615385
	1	5	0.2	0.0553846			7	30	0.233333	0.0646154			2	9	0.222222	0.0615385
	1	5	0.2	0.0553846			7	30	0.233333	0.0646154			2	9	0.222222	0.0615385
	1	5	0.2	0.0553846			7	30	0.233333	0.0646154			2	9	0.222222	0.0615385
	1	5	0.2	0.0553846			7	30	0.233333	0.0646154			2	9	0.222222	0.0615385
	1	5	0.2	0.0553846			7	30	0.233333	0.0646154			2	9	0.222222	0.0615385
	1	5	0.2	0.0553846			7	30	0.233333	0.0646154			4	18	0.222222	0.0615385
	1	5	0.2	0.0553846			18	77	0.233766	0.0647353			2	9	0.222222	0.0615385
	1	5	0.2	0.0553846			18	77	0.233766	0.0647353			2	9	0.222222	0.0615385
	6	30	0.2	0.0553846			11	47	0.234043	0.0648118			2	9	0.222222	0.0615385
	1	5	0.2	0.0553846			5.5	23.5	0.234043	0.0648118			1	4.5	0.222222	0.0615385
	1	5	0.2	0.0553846			11	47	0.234043	0.0648118			4.5	20	0.225	0.0623077
	1	5	0.2	0.0553846			11	47	0.234043	0.0648118			7	31	0.225806	0.062531
	1	5	0.2	0.0553846			26	111	0.234234	0.0648649			5	22	0.227273	0.0629371
	1	5	0.2	0.0553846			19	81	0.234568	0.0649573			5	22	0.227273	0.0629371
	1	5	0.2	0.0553846			19	81	0.234568	0.0649573			5	22	0.227273	0.0629371
	1	5	0.2	0.0553846			19	81	0.234568	0.0649573			5	22	0.227273	0.0629371
	2	10	0.2	0.0553846			9.5	40.5	0.234568	0.0649573			5	22	0.227273	0.0629371
	6	30	0.2	0.0553846			23	98	0.234694	0.0649922			2.5	11	0.227273	0.0629371
	11	55	0.2	0.0553846			16	68	0.235294	0.0651584			5	22	0.227273	0.0629371
	23	115	0.2	0.0553846			4	17	0.235294	0.0651584			5	22	0.227273	0.0629371
	8	40	0.2	0.0553846			4	17	0.235294	0.0651584			5	22	0.227273	0.0629371
	2	10	0.2	0.0553846			8	34	0.235294	0.0651584			5	22	0.227273	0.0629371
	2	10	0.2	0.0553846			24	102	0.235294	0.0651584			5	22	0.227273	0.0629371
	5	25	0.2	0.0553846			12	51	0.235294	0.0651584			10	44	0.227273	0.0629371
	13	65	0.2	0.0553846			16	68	0.235294	0.0651584			3	13	0.230769	0.0639053
	21	105	0.2	0.0553846			4	17	0.235294	0.0651584			3	13	0.230769	0.0639053
	1	5	0.2	0.0553846			16	68	0.235294	0.0651584			3	13	0.230769	0.0639053
	1	5	0.2	0.0553846			16	68	0.235294	0.0651584			6	26	0.230769	0.0639053
	1	5	0.2	0.0553846			36	153	0.235294	0.0651584			9	39	0.230769	0.0639053
	1	5	0.2	0.0553846			16	68	0.235294	0.0651584			3	13	0.230769	0.0639053
	1	5	0.2	0.0553846			4	17	0.235294	0.0651584			3	13	0.230769	0.0639053
	1	5	0.2	0.0553846			4	17	0.235294	0.0651584			3	13	0.230769	0.0639053
	1	5	0.2	0.0553846			8	34	0.235294	0.0651584			6	26	0.230769	0.0639053
	1	5	0.2	0.0553846			4	17	0.235294	0.0651584			1.5	6.5	0.230769	0.0639053
	1	5	0.2	0.0553846			21	89	0.235955	0.0653414			3	13	0.230769	0.0639053
	1	5	0.2	0.0553846			8.5	36	0.236111	0.0653846			3	13	0.230769	0.0639053
	1	5	0.2	0.0553846			26	110	0.236364	0.0654545			3	13	0.230769	0.0639053
	1	5	0.2	0.0553846			13	55	0.236364	0.0654545			3	13	0.230769	0.0639053
	3	15	0.2	0.0553846			13	55	0.236364	0.0654545			6	26	0.230769	0.0639053
	5	25	0.2	0.0553846			13	55	0.236364	0.0654545			3	13	0.230769	0.0639053
	18	90	0.2	0.0553846			27	114	0.236842	0.065587			3	13	0.230769	0.0639053
	10	50	0.2	0.0553846			27	114	0.236842	0.065587			3	13	0.230769	0.0639053
	3	15	0.2	0.0553846			18	76	0.236842	0.065587			6	26	0.230769	0.0639053
	1	5	0.2	0.0553846			9	38	0.236842	0.065587			3	13	0.230769	0.0639053
	1	5	0.2	0.0553846			9	38	0.236842	0.065587			3	13	0.230769	0.0639053
	1	5	0.2	0.0553846			9	38	0.236842	0.065587			3	13	0.230769	0.0639053
	1	5	0.2	0.0553846			9	38	0.236842	0.065587			3	13	0.230769	0.0639053
	1	5	0.2	0.0553846			28	118	0.237288	0.0657106			3	13	0.230769	0.0639053
	1	5	0.2	0.0553846			28	118	0.237288	0.0657106			3	13	0.230769	0.0639053
	8	40	0.2	0.0553846			14	59	0.237288	0.0657106			3	13	0.230769	0.0639053
	9	45	0.2	0.0553846			19	80	0.2375	0.0657692			3	13	0.230769	0.0639053
	1	5	0.2	0.0553846			19	80	0.2375	0.0657692			3	13	0.230769	0.0639053
	1	5	0.2	0.0553846			24	101	0.237624	0.0658035			3	13	0.230769	0.0639053
	1	5	0.2	0.0553846			10	42	0.238095	0.0659341			4.5	19.5	0.230769	0.0639053
	1	5	0.2	0.0553846			10	42	0.238095	0.0659341			3	13	0.230769	0.0639053
	1	5	0.2	0.0553846			25	105	0.238095	0.0659341			3	13	0.230769	0.0639053
	1	5	0.2	0.0553846			15	63	0.238095	0.0659341			3	13	0.230769	0.0639053
	1	5	0.2	0.0553846			15	63	0.238095	0.0659341			6	26	0.230769	0.0639053
	9	45	0.2	0.0553846			5	21	0.238095	0.0659341			3	13	0.230769	0.0639053
	8	40	0.2	0.0553846			10	42	0.238095	0.0659341			3	13	0.230769	0.0639053
	5	25	0.2	0.0553846			5	21	0.238095	0.0659341			3	13	0.230769	0.0639053
	1	5	0.2	0.0553846			5	21	0.238095	0.0659341			1.5	6.5	0.230769	0.0639053
	1	5	0.2	0.0553846			5	21	0.238095	0.0659341			4.5	19.5	0.230769	0.0639053
	1	5	0.2	0.0553846			10	42	0.238095	0.0659341			6	26	0.230769	0.0639053
	1	5	0.2	0.0553846			10	42	0.238095	0.0659341			3	13	0.230769	0.0639053
	1	5	0.2	0.0553846			7.5	31.5	0.238095	0.0659341			3	13	0.230769	0.0639053
	1	5	0.2	0.0553846			10	42	0.238095	0.0659341			6	26	0.230769	0.0639053
	1	5	0.2	0.0553846			16	67	0.238806	0.0661309			1.5	6.5	0.230769	0.0639053
	1	5	0.2	0.0553846			16	67	0.238806	0.0661309			7	30	0.233333	0.0646154
	1	5	0.2	0.0553846			16	67	0.238806	0.0661309			3.5	15	0.233333	0.0646154
	1	5	0.2	0.0553846			13.5	56.5	0.238938	0.0661675			2	8.5	0.235294	0.0651584
	6	30	0.2	0.0553846			27	113	0.238938	0.0661675			4	17	0.235294	0.0651584
	1	5	0.2	0.0553846			22	92	0.23913	0.0662207			4	17	0.235294	0.0651584
	5	25	0.2	0.0553846			11	46	0.23913	0.0662207			2	8.5	0.235294	0.0651584
	1	5	0.2	0.0553846			17	71	0.239437	0.0663055			8	34	0.235294	0.0651584
	3	15	0.2	0.0553846			14.5	60.5	0.239669	0.06637			4	17	0.235294	0.0651584
	2	10	0.2	0.0553846			30	125	0.24	0.0664615			4	17	0.235294	0.0651584
	7	35	0.2	0.0553846			18	75	0.24	0.0664615			4	17	0.235294	0.0651584
	2	10	0.2	0.0553846			12	50	0.24	0.0664615			4	17	0.235294	0.0651584
	5	25	0.2	0.0553846			6	25	0.24	0.0664615			4	17	0.235294	0.0651584
	6	30	0.2	0.0553846			12	50	0.24	0.0664615			4	17	0.235294	0.0651584
	2	10	0.2	0.0553846			6	25	0.24	0.0664615			8	34	0.235294	0.0651584
	16	80	0.2	0.0553846			6	25	0.24	0.0664615			4	17	0.235294	0.0651584
	1	5	0.2	0.0553846			6	25	0.24	0.0664615			4	17	0.235294	0.0651584
	10	50	0.2	0.0553846			18	75	0.24	0.0664615			4	17	0.235294	0.0651584
	7	35	0.2	0.0553846			6	25	0.24	0.0664615			4	17	0.235294	0.0651584
	2	10	0.2	0.0553846			6	25	0.24	0.0664615			4	17	0.235294	0.0651584
	1	5	0.2	0.0553846			12	50	0.24	0.0664615			4	17	0.235294	0.0651584
	1	5	0.2	0.0553846			13	54	0.240741	0.0666667			4	17	0.235294	0.0651584
	1	5	0.2	0.0553846			13	54	0.240741	0.0666667			4	17	0.235294	0.0651584
	3	15	0.2	0.0553846			13	54	0.240741	0.0666667			4	17	0.235294	0.0651584
	7	35	0.2	0.0553846			20	83	0.240964	0.0667285			10	42	0.238095	0.0659341
	6	30	0.2	0.0553846			7	29	0.241379	0.0668435			5	21	0.238095	0.0659341
	1	5	0.2	0.0553846			7	29	0.241379	0.0668435			5	21	0.238095	0.0659341
	4	20	0.2	0.0553846			7	29	0.241379	0.0668435			5	21	0.238095	0.0659341
	3.5	17.5	0.2	0.0553846			21	87	0.241379	0.0668435			5	21	0.238095	0.0659341
	1	5	0.2	0.0553846			7	29	0.241379	0.0668435			5	21	0.238095	0.0659341
	1	5	0.2	0.0553846			14	58	0.241379	0.0668435			5	21	0.238095	0.0659341
	10	50	0.2	0.0553846			14	58	0.241379	0.0668435			5	21	0.238095	0.0659341
	1	5	0.2	0.0553846			7	29	0.241379	0.0668435			5	21	0.238095	0.0659341
	6	30	0.2	0.0553846			7	29	0.241379	0.0668435			2.5	10.5	0.238095	0.0659341
	1	5	0.2	0.0553846			14	58	0.241379	0.0668435			5	21	0.238095	0.0659341
	1	5	0.2	0.0553846			7	29	0.241379	0.0668435			5.5	23	0.23913	0.0662207
	9	45	0.2	0.0553846			14	58	0.241379	0.0668435			6	25	0.24	0.0664615
	1	5	0.2	0.0553846			36	149	0.241611	0.0669076			6	25	0.24	0.0664615
	7	35	0.2	0.0553846			22	91	0.241758	0.0669484			6	25	0.24	0.0664615
	15	75	0.2	0.0553846			15	62	0.241935	0.0669975			6	25	0.24	0.0664615
	3	15	0.2	0.0553846			15	62	0.241935	0.0669975			6	25	0.24	0.0664615
	13	65	0.2	0.0553846			15	62	0.241935	0.0669975			6	25	0.24	0.0664615
	4	20	0.2	0.0553846			7.5	31	0.241935	0.0669975			3.5	14.5	0.241379	0.0668435
	3	15	0.2	0.0553846			23	95	0.242105	0.0670445			5	20.5	0.243902	0.0675422
	6	30	0.2	0.0553846			27.5	113.5	0.242291	0.0670959			5	20.5	0.243902	0.0675422
	1	5	0.2	0.0553846			16	66	0.242424	0.0671329			5.5	22.5	0.244444	0.0676923
	1	5	0.2	0.0553846			8	33	0.242424	0.0671329			6	24.5	0.244898	0.0678179
	1	5	0.2	0.0553846			24	99	0.242424	0.0671329			2	8	0.25	0.0692308
	1	5	0.2	0.0553846			16	66	0.242424	0.0671329			7	28	0.25	0.0692308
	1	5	0.2	0.0553846			8	33	0.242424	0.0671329			4	16	0.25	0.0692308
	1	5	0.2	0.0553846			8	33	0.242424	0.0671329			11	44	0.25	0.0692308
	8	40	0.2	0.0553846			8	33	0.242424	0.0671329			1	4	0.25	0.0692308
	11	55	0.2	0.0553846			8	33	0.242424	0.0671329			1	4	0.25	0.0692308
	1	5	0.2	0.0553846			9	37	0.243243	0.0673597			1	4	0.25	0.0692308
	1	5	0.2	0.0553846			9	37	0.243243	0.0673597			1	4	0.25	0.0692308
	1	5	0.2	0.0553846			18	74	0.243243	0.0673597			1	4	0.25	0.0692308
	1	5	0.2	0.0553846			9	37	0.243243	0.0673597			4	16	0.25	0.0692308
	1	5	0.2	0.0553846			18	74	0.243243	0.0673597			1	4	0.25	0.0692308
	1	5	0.2	0.0553846			19	78	0.24359	0.0674556			1	4	0.25	0.0692308
	1	5	0.2	0.0553846			9.5	39	0.24359	0.0674556			5	20	0.25	0.0692308
	3	15	0.2	0.0553846			29	119	0.243697	0.0674855			2	8	0.25	0.0692308
	1	5	0.2	0.0553846			10	41	0.243902	0.0675422			6	24	0.25	0.0692308
	1	5	0.2	0.0553846			10	41	0.243902	0.0675422			7.5	30	0.25	0.0692308
	1	5	0.2	0.0553846			10	41	0.243902	0.0675422			12	48	0.25	0.0692308
	1	5	0.2	0.0553846			10.5	43	0.244186	0.0676208			8	32	0.25	0.0692308
	1	5	0.2	0.0553846			22	90	0.244444	0.0676923			2	8	0.25	0.0692308
	1	5	0.2	0.0553846			11	45	0.244444	0.0676923			2	8	0.25	0.0692308
	1	5	0.2	0.0553846			11	45	0.244444	0.0676923			7	28	0.25	0.0692308
	1	5	0.2	0.0553846			17	69.5	0.244604	0.0677366			5	20	0.25	0.0692308
	1	5	0.2	0.0553846			36	147	0.244898	0.0678179			2	8	0.25	0.0692308
	1	5	0.2	0.0553846			12	49	0.244898	0.0678179			2	8	0.25	0.0692308
	5	25	0.2	0.0553846			12	49	0.244898	0.0678179			5	20	0.25	0.0692308
	2	10	0.2	0.0553846			12	49	0.244898	0.0678179			6	24	0.25	0.0692308
	1	5	0.2	0.0553846			12	49	0.244898	0.0678179			4	16	0.25	0.0692308
	1	5	0.2	0.0553846			25	102	0.245098	0.0678733			6	24	0.25	0.0692308
	1	5	0.2	0.0553846			13	53	0.245283	0.0679245			6	24	0.25	0.0692308
	8	40	0.2	0.0553846			27	110	0.245455	0.067972			5	20	0.25	0.0692308
	4	20	0.2	0.0553846			27	110	0.245455	0.067972			4	16	0.25	0.0692308
	4	20	0.2	0.0553846			14	57	0.245614	0.0680162			3	12	0.25	0.0692308
	1	5	0.2	0.0553846			29	118	0.245763	0.0680574			2	8	0.25	0.0692308
	4	20	0.2	0.0553846			32	130	0.246154	0.0681657			7	28	0.25	0.0692308
	1	5	0.2	0.0553846			8.5	34.5	0.246377	0.0682274			3	12	0.25	0.0692308
	1	5	0.2	0.0553846			18	73	0.246575	0.0682824			3.5	14	0.25	0.0692308
	2	10	0.2	0.0553846			18	73	0.246575	0.0682824			2	8	0.25	0.0692308
	1	5	0.2	0.0553846			18	73	0.246575	0.0682824			7	28	0.25	0.0692308
	1	5	0.2	0.0553846			23	93	0.247312	0.0684864			3	12	0.25	0.0692308
	6	30	0.2	0.0553846			12	48.5	0.247423	0.068517			3	12	0.25	0.0692308
	1	5	0.2	0.0553846			25.5	103	0.247573	0.0685586			7	28	0.25	0.0692308
	1	5	0.2	0.0553846			26	105	0.247619	0.0685714			2	8	0.25	0.0692308
	5	25	0.2	0.0553846			46	185	0.248649	0.0688565			3	12	0.25	0.0692308
	2	10	0.2	0.0553846			1	4	0.25	0.0692308			3	12	0.25	0.0692308
	1	5	0.2	0.0553846			1	4	0.25	0.0692308			2	8	0.25	0.0692308
	1	5	0.2	0.0553846			10	40	0.25	0.0692308			2	8	0.25	0.0692308
	1	5	0.2	0.0553846			1	4	0.25	0.0692308			2	8	0.25	0.0692308
	1	5	0.2	0.0553846			1	4	0.25	0.0692308			2	8	0.25	0.0692308
	1	5	0.2	0.0553846			5	20	0.25	0.0692308			2	8	0.25	0.0692308
	1	5	0.2	0.0553846			13	52	0.25	0.0692308			6	24	0.25	0.0692308
	1	5	0.2	0.0553846			15	60	0.25	0.0692308			4	16	0.25	0.0692308
	3	15	0.2	0.0553846			3	12	0.25	0.0692308			2	8	0.25	0.0692308
	1	5	0.2	0.0553846			23	92	0.25	0.0692308			3	12	0.25	0.0692308
	2	10	0.2	0.0553846			3	12	0.25	0.0692308			2	8	0.25	0.0692308
	1	5	0.2	0.0553846			1	4	0.25	0.0692308			3	12	0.25	0.0692308
	1	5	0.2	0.0553846			1	4	0.25	0.0692308			1	4	0.25	0.0692308
	4	20	0.2	0.0553846			8	32	0.25	0.0692308			3	12	0.25	0.0692308
	1	5	0.2	0.0553846			1	4	0.25	0.0692308			5	20	0.25	0.0692308
	1	5	0.2	0.0553846			1	4	0.25	0.0692308			4	16	0.25	0.0692308
	1	5	0.2	0.0553846			2	8	0.25	0.0692308			4.5	18	0.25	0.0692308
	7	35	0.2	0.0553846			1	4	0.25	0.0692308			5	20	0.25	0.0692308
	1	5	0.2	0.0553846			1	4	0.25	0.0692308			3	12	0.25	0.0692308
	1	5	0.2	0.0553846			20	80	0.25	0.0692308			3	12	0.25	0.0692308
	1	5	0.2	0.0553846			1.5	6	0.25	0.0692308			3	12	0.25	0.0692308
	1	5	0.2	0.0553846			9	36	0.25	0.0692308			2	8	0.25	0.0692308
	2	10	0.2	0.0553846			18	72	0.25	0.0692308			4	16	0.25	0.0692308
	1	5	0.2	0.0553846			4.5	18	0.25	0.0692308			6	24	0.25	0.0692308
	1	5	0.2	0.0553846			1	4	0.25	0.0692308			5	20	0.25	0.0692308
	1	5	0.2	0.0553846			1	4	0.25	0.0692308			1	4	0.25	0.0692308
	1	5	0.2	0.0553846			3	12	0.25	0.0692308			6	24	0.25	0.0692308
	1	5	0.2	0.0553846			12	48	0.25	0.0692308			5	20	0.25	0.0692308
	1	5	0.2	0.0553846			1	4	0.25	0.0692308			4	16	0.25	0.0692308
	1	5	0.2	0.0553846			1	4	0.25	0.0692308			2	8	0.25	0.0692308
	2	10	0.2	0.0553846			6.5	26	0.25	0.0692308			3	12	0.25	0.0692308
	1	5	0.2	0.0553846			10	40	0.25	0.0692308			3	12	0.25	0.0692308
	1	5	0.2	0.0553846			14	56	0.25	0.0692308			2	8	0.25	0.0692308
	1	5	0.2	0.0553846			1	4	0.25	0.0692308			3	12	0.25	0.0692308
	1	5	0.2	0.0553846			1	4	0.25	0.0692308			2	8	0.25	0.0692308
	1	5	0.2	0.0553846			20	80	0.25	0.0692308			4	16	0.25	0.0692308
	1	5	0.2	0.0553846			1	4	0.25	0.0692308			2	8	0.25	0.0692308
	1	5	0.2	0.0553846			1	4	0.25	0.0692308			2	8	0.25	0.0692308
	1	5	0.2	0.0553846			1	4	0.25	0.0692308			3	12	0.25	0.0692308
	1	5	0.2	0.0553846			15	60	0.25	0.0692308			2	8	0.25	0.0692308
	1	5	0.2	0.0553846			4	16	0.25	0.0692308			2	8	0.25	0.0692308
	1	5	0.2	0.0553846			15	60	0.25	0.0692308			2	8	0.25	0.0692308
	1	5	0.2	0.0553846			8	32	0.25	0.0692308			4	16	0.25	0.0692308
	1	5	0.2	0.0553846			2	8	0.25	0.0692308			2	8	0.25	0.0692308
	1	5	0.2	0.0553846			1	4	0.25	0.0692308			6	24	0.25	0.0692308
	1	5	0.2	0.0553846			1	4	0.25	0.0692308			2	8	0.25	0.0692308
	6	30	0.2	0.0553846			1	4	0.25	0.0692308			2	8	0.25	0.0692308
	1	5	0.2	0.0553846			1	4	0.25	0.0692308			4	16	0.25	0.0692308
	4	20	0.2	0.0553846			1	4	0.25	0.0692308			5	20	0.25	0.0692308
	1	5	0.2	0.0553846			6	24	0.25	0.0692308			2	8	0.25	0.0692308
	2	10	0.2	0.0553846			1	4	0.25	0.0692308			2	8	0.25	0.0692308
	1	5	0.2	0.0553846			9	36	0.25	0.0692308			2	8	0.25	0.0692308
	6	30	0.2	0.0553846			4	16	0.25	0.0692308			3	12	0.25	0.0692308
	1	5	0.2	0.0553846			5	20	0.25	0.0692308			2	8	0.25	0.0692308
	1	5	0.2	0.0553846			14	56	0.25	0.0692308			2	8	0.25	0.0692308
	1	5	0.2	0.0553846			1	4	0.25	0.0692308			2	8	0.25	0.0692308
	1	5	0.2	0.0553846			1	4	0.25	0.0692308			4	16	0.25	0.0692308
	1	5	0.2	0.0553846			1	4	0.25	0.0692308			3	12	0.25	0.0692308
	1	5	0.2	0.0553846			33	132	0.25	0.0692308			3	12	0.25	0.0692308
	1	5	0.2	0.0553846			8	32	0.25	0.0692308			2	8	0.25	0.0692308
	3	15	0.2	0.0553846			1	4	0.25	0.0692308			2	8	0.25	0.0692308
	3	15	0.2	0.0553846			16	64	0.25	0.0692308			4	16	0.25	0.0692308
	1	5	0.2	0.0553846			25	100	0.25	0.0692308			3	12	0.25	0.0692308
	2	10	0.2	0.0553846			26	104	0.25	0.0692308			3	12	0.25	0.0692308
	1.5	7.5	0.2	0.0553846			14	56	0.25	0.0692308			2	8	0.25	0.0692308
	2	10	0.2	0.0553846			6	24	0.25	0.0692308			2	8	0.25	0.0692308
	1	5	0.2	0.0553846			32	128	0.25	0.0692308			3	12	0.25	0.0692308
	1	5	0.2	0.0553846			11	44	0.25	0.0692308			2	8	0.25	0.0692308
	2	10	0.2	0.0553846			4	16	0.25	0.0692308			3	12	0.25	0.0692308
	1	5	0.2	0.0553846			1	4	0.25	0.0692308			3	12	0.25	0.0692308
	1	5	0.2	0.0553846			1	4	0.25	0.0692308			2	8	0.25	0.0692308
	1	5	0.2	0.0553846			1	4	0.25	0.0692308			4	16	0.25	0.0692308
	1	5	0.2	0.0553846			2	8	0.25	0.0692308			2	8	0.25	0.0692308
	1	5	0.2	0.0553846			4	16	0.25	0.0692308			2	8	0.25	0.0692308
	1	5	0.2	0.0553846			1	4	0.25	0.0692308			2	8	0.25	0.0692308
	1	5	0.2	0.0553846			1	4	0.25	0.0692308			3	12	0.25	0.0692308
	1	5	0.2	0.0553846			1	4	0.25	0.0692308			3	12	0.25	0.0692308
	1	5	0.2	0.0553846			6	24	0.25	0.0692308			2	8	0.25	0.0692308
	1	5	0.2	0.0553846			8	32	0.25	0.0692308			1	4	0.25	0.0692308
	1	5	0.2	0.0553846			10	40	0.25	0.0692308			3	12	0.25	0.0692308
	1	5	0.2	0.0553846			1	4	0.25	0.0692308			2	8	0.25	0.0692308
	2	10	0.2	0.0553846			2	8	0.25	0.0692308			3	12	0.25	0.0692308
	1	5	0.2	0.0553846			1	4	0.25	0.0692308			2	8	0.25	0.0692308
	2	10	0.2	0.0553846			8	32	0.25	0.0692308			2	8	0.25	0.0692308
	1	5	0.2	0.0553846			6	24	0.25	0.0692308			3	12	0.25	0.0692308
	1	5	0.2	0.0553846			3	12	0.25	0.0692308			3	12	0.25	0.0692308
	1	5	0.2	0.0553846			5	20	0.25	0.0692308			2	8	0.25	0.0692308
	1	5	0.2	0.0553846			4	16	0.25	0.0692308			2	8	0.25	0.0692308
	1	5	0.2	0.0553846			1	4	0.25	0.0692308			4	16	0.25	0.0692308
	1	5	0.2	0.0553846			1	4	0.25	0.0692308			5	20	0.25	0.0692308
	1	5	0.2	0.0553846			2	8	0.25	0.0692308			1	4	0.25	0.0692308
	1	5	0.2	0.0553846			1	4	0.25	0.0692308			3	12	0.25	0.0692308
	1	5	0.2	0.0553846			1	4	0.25	0.0692308			4	16	0.25	0.0692308
	1	5	0.2	0.0553846			1	4	0.25	0.0692308			7	28	0.25	0.0692308
	1	5	0.2	0.0553846			1	4	0.25	0.0692308			3	12	0.25	0.0692308
	1	5	0.2	0.0553846			1	4	0.25	0.0692308			5	20	0.25	0.0692308
	1	5	0.2	0.0553846			1	4	0.25	0.0692308			2	8	0.25	0.0692308
	1	5	0.2	0.0553846			1	4	0.25	0.0692308			3	12	0.25	0.0692308
	1	5	0.2	0.0553846			1	4	0.25	0.0692308			2	8	0.25	0.0692308
	1	5	0.2	0.0553846			21	84	0.25	0.0692308			2	8	0.25	0.0692308
	1	5	0.2	0.0553846			1	4	0.25	0.0692308			1	4	0.25	0.0692308
	2	10	0.2	0.0553846			17	68	0.25	0.0692308			2	8	0.25	0.0692308
	1	5	0.2	0.0553846			14	56	0.25	0.0692308			2	8	0.25	0.0692308
	1	5	0.2	0.0553846			19	76	0.25	0.0692308			1	4	0.25	0.0692308
	2	10	0.2	0.0553846			1	4	0.25	0.0692308			2	8	0.25	0.0692308
	2	10	0.2	0.0553846			1	4	0.25	0.0692308			3	12	0.25	0.0692308
	1	5	0.2	0.0553846			1	4	0.25	0.0692308			3	12	0.25	0.0692308
	1	5	0.2	0.0553846			8	32	0.25	0.0692308			3	12	0.25	0.0692308
	1	5	0.2	0.0553846			7	28	0.25	0.0692308			1	4	0.25	0.0692308
	1	5	0.2	0.0553846			5	20	0.25	0.0692308			5.5	21.5	0.255814	0.0708408
	1	5	0.2	0.0553846			1	4	0.25	0.0692308			5.5	21.5	0.255814	0.0708408
	1	5	0.2	0.0553846			1	4	0.25	0.0692308			10	39	0.25641	0.0710059
	1	5	0.2	0.0553846			1.5	6	0.25	0.0692308			9	35	0.257143	0.0712088
	1	5	0.2	0.0553846			1	4	0.25	0.0692308			9	35	0.257143	0.0712088
	1	5	0.2	0.0553846			2	8	0.25	0.0692308			4.5	17.5	0.257143	0.0712088
	1	5	0.2	0.0553846			1	4	0.25	0.0692308			16	62	0.258065	0.071464
	1	5	0.2	0.0553846			1	4	0.25	0.0692308			4	15.5	0.258065	0.071464
	1	5	0.2	0.0553846			1	4	0.25	0.0692308			7	27	0.259259	0.0717949
	1	5	0.2	0.0553846			1	4	0.25	0.0692308			7	27	0.259259	0.0717949
	1	5	0.2	0.0553846			1	4	0.25	0.0692308			3	11.5	0.26087	0.0722408
	1	5	0.2	0.0553846			1	4	0.25	0.0692308			6	23	0.26087	0.0722408
	1	5	0.2	0.0553846			1	4	0.25	0.0692308			6	23	0.26087	0.0722408
	1	5	0.2	0.0553846			1	4	0.25	0.0692308			6	23	0.26087	0.0722408
	1	5	0.2	0.0553846			2	8	0.25	0.0692308			3	11.5	0.26087	0.0722408
	1	5	0.2	0.0553846			1	4	0.25	0.0692308			6	23	0.26087	0.0722408
	1	5	0.2	0.0553846			1	4	0.25	0.0692308			6	23	0.26087	0.0722408
	1	5	0.2	0.0553846			3	12	0.25	0.0692308			6	23	0.26087	0.0722408
	1	5	0.2	0.0553846			1	4	0.25	0.0692308			6	23	0.26087	0.0722408
	1	5	0.2	0.0553846			4	16	0.25	0.0692308			6	23	0.26087	0.0722408
	1	5	0.2	0.0553846			1	4	0.25	0.0692308			17	65	0.261538	0.072426
	1	5	0.2	0.0553846			1	4	0.25	0.0692308			5	19	0.263158	0.0728745
	1	5	0.2	0.0553846			1	4	0.25	0.0692308			10	38	0.263158	0.0728745
	13.5	67	0.201493	0.0557979			1	4	0.25	0.0692308			5	19	0.263158	0.0728745
	26	129	0.20155	0.055814			1	4	0.25	0.0692308			5	19	0.263158	0.0728745
	23	114	0.201754	0.0558704			8	32	0.25	0.0692308			5	19	0.263158	0.0728745
	23	114	0.201754	0.0558704			9	36	0.25	0.0692308			5	19	0.263158	0.0728745
	8	39.5	0.202532	0.0560857			1	4	0.25	0.0692308			5	19	0.263158	0.0728745
	16	79	0.202532	0.0560857			7	28	0.25	0.0692308			5	19	0.263158	0.0728745
	15	74	0.202703	0.0561331			5	20	0.25	0.0692308			2.5	9.5	0.263158	0.0728745
	14	69	0.202899	0.0561873			16	64	0.25	0.0692308			5	19	0.263158	0.0728745
	27	133	0.203008	0.0562175			2	8	0.25	0.0692308			5	19	0.263158	0.0728745
	13	64	0.203125	0.05625			1	4	0.25	0.0692308			5	19	0.263158	0.0728745
	13	64	0.203125	0.05625			1	4	0.25	0.0692308			5	19	0.263158	0.0728745
	13	64	0.203125	0.05625			1	4	0.25	0.0692308			2.5	9.5	0.263158	0.0728745
	13	64	0.203125	0.05625			1	4	0.25	0.0692308			14	53	0.264151	0.0731495
	26	128	0.203125	0.05625			1	4	0.25	0.0692308			4.5	17	0.264706	0.0733032
	25	123	0.203252	0.0562852			2	8	0.25	0.0692308			9	34	0.264706	0.0733032
	12	59	0.20339	0.0563233			1	4	0.25	0.0692308			8.5	32	0.265625	0.0735577
	22	108	0.203704	0.0564103			9	36	0.25	0.0692308			4	15	0.266667	0.0738462
	11	54	0.203704	0.0564103			1	4	0.25	0.0692308			4	15	0.266667	0.0738462
	11	54	0.203704	0.0564103			2	8	0.25	0.0692308			8	30	0.266667	0.0738462
	21	103	0.203883	0.05646			4	16	0.25	0.0692308			4	15	0.266667	0.0738462
	10	49	0.204082	0.0565149			1	4	0.25	0.0692308			4	15	0.266667	0.0738462
	5	24.5	0.204082	0.0565149			1	4	0.25	0.0692308			2	7.5	0.266667	0.0738462
	10	49	0.204082	0.0565149			1	4	0.25	0.0692308			4	15	0.266667	0.0738462
	20	98	0.204082	0.0565149			33	132	0.25	0.0692308			4	15	0.266667	0.0738462
	10	49	0.204082	0.0565149			1	4	0.25	0.0692308			4	15	0.266667	0.0738462
	10	49	0.204082	0.0565149			2	8	0.25	0.0692308			8	30	0.266667	0.0738462
	19	93	0.204301	0.0565757			1	4	0.25	0.0692308			4	15	0.266667	0.0738462
	9	44	0.204545	0.0566434			1	4	0.25	0.0692308			4	15	0.266667	0.0738462
	9	44	0.204545	0.0566434			1	4	0.25	0.0692308			4	15	0.266667	0.0738462
	9	44	0.204545	0.0566434			9	36	0.25	0.0692308			4	15	0.266667	0.0738462
	26	127	0.204724	0.0566929			1	4	0.25	0.0692308			4	15	0.266667	0.0738462
	17	83	0.204819	0.0567192			1	4	0.25	0.0692308			4	15	0.266667	0.0738462
	17	83	0.204819	0.0567192			4	16	0.25	0.0692308			4	15	0.266667	0.0738462
	25	122	0.204918	0.0567465			1	4	0.25	0.0692308			4	15	0.266667	0.0738462
	8	39	0.205128	0.0568047			1	4	0.25	0.0692308			4	15	0.266667	0.0738462
	16	78	0.205128	0.0568047			1	4	0.25	0.0692308			4	15	0.266667	0.0738462
	8	39	0.205128	0.0568047			1	4	0.25	0.0692308			4	15	0.266667	0.0738462
	8	39	0.205128	0.0568047			1	4	0.25	0.0692308			4	15	0.266667	0.0738462
	8	39	0.205128	0.0568047			4	16	0.25	0.0692308			4	15	0.266667	0.0738462
	8	39	0.205128	0.0568047			1	4	0.25	0.0692308			4	15	0.266667	0.0738462
	8	39	0.205128	0.0568047			1	4	0.25	0.0692308			4	15	0.266667	0.0738462
	7	34	0.205882	0.0570136			6	24	0.25	0.0692308			4	15	0.266667	0.0738462
	7	34	0.205882	0.0570136			5	20	0.25	0.0692308			4	15	0.266667	0.0738462
	7	34	0.205882	0.0570136			8	32	0.25	0.0692308			4	15	0.266667	0.0738462
	14	68	0.205882	0.0570136			2	8	0.25	0.0692308			11	41	0.268293	0.0742964
	7	34	0.205882	0.0570136			1	4	0.25	0.0692308			7	26	0.269231	0.0745562
	21	102	0.205882	0.0570136			1	4	0.25	0.0692308			7	26	0.269231	0.0745562
	7	34	0.205882	0.0570136			1	4	0.25	0.0692308			7	26	0.269231	0.0745562
	28	136	0.205882	0.0570136			1	4	0.25	0.0692308			3.5	13	0.269231	0.0745562
	14	68	0.205882	0.0570136			1	4	0.25	0.0692308			7	26	0.269231	0.0745562
	12	58	0.206897	0.0572944			6	24	0.25	0.0692308			7	26	0.269231	0.0745562
	6	29	0.206897	0.0572944			5	20	0.25	0.0692308			7	26	0.269231	0.0745562
	6	29	0.206897	0.0572944			2	8	0.25	0.0692308			7	26	0.269231	0.0745562
	6	29	0.206897	0.0572944			1	4	0.25	0.0692308			7	26	0.269231	0.0745562
	6	29	0.206897	0.0572944			36	143	0.251748	0.0697149			7	26	0.269231	0.0745562
	6	29	0.206897	0.0572944			14.5	57.5	0.252174	0.0698328			7	26	0.269231	0.0745562
	18	87	0.206897	0.0572944			27	107	0.252336	0.0698778			10	37	0.27027	0.0748441
	12	58	0.206897	0.0572944			27	107	0.252336	0.0698778			16	59	0.271186	0.0750978
	6	29	0.206897	0.0572944			13	51.5	0.252427	0.0699029			3	11	0.272727	0.0755245
	6	29	0.206897	0.0572944			26	103	0.252427	0.0699029			12	44	0.272727	0.0755245
	6	29	0.206897	0.0572944			24	95	0.252632	0.0699595			3	11	0.272727	0.0755245
	11	53	0.207547	0.0574746			34.5	136.5	0.252747	0.0699915			3	11	0.272727	0.0755245
	11	53	0.207547	0.0574746			22	87	0.252874	0.0700265			6	22	0.272727	0.0755245
	11	53	0.207547	0.0574746			22	87	0.252874	0.0700265			6	22	0.272727	0.0755245
	11	53	0.207547	0.0574746			21	83	0.253012	0.0700649			3	11	0.272727	0.0755245
	16	77	0.207792	0.0575425			20	79	0.253165	0.0701071			3	11	0.272727	0.0755245
	21	101	0.207921	0.0575781			20	79	0.253165	0.0701071			3	11	0.272727	0.0755245
	21	101	0.207921	0.0575781			38	150	0.253333	0.0701538			3	11	0.272727	0.0755245
	36	173	0.208092	0.0576256			18	71	0.253521	0.0702059			3	11	0.272727	0.0755245
	15	72	0.208333	0.0576923			18	71	0.253521	0.0702059			4.5	16.5	0.272727	0.0755245
	10	48	0.208333	0.0576923			8.5	33.5	0.253731	0.0702641			3	11	0.272727	0.0755245
	10	48	0.208333	0.0576923			17	67	0.253731	0.0702641			3	11	0.272727	0.0755245
	10	48	0.208333	0.0576923			15	59	0.254237	0.0704042			3	11	0.272727	0.0755245
	5	24	0.208333	0.0576923			14	55	0.254545	0.0704895			3	11	0.272727	0.0755245
	25	120	0.208333	0.0576923			14	55	0.254545	0.0704895			3	11	0.272727	0.0755245
	5	24	0.208333	0.0576923			14	55	0.254545	0.0704895			3	11	0.272727	0.0755245
	10	48	0.208333	0.0576923			27	106	0.254717	0.070537			3	11	0.272727	0.0755245
	5	24	0.208333	0.0576923			13	51	0.254902	0.0705882			1.5	5.5	0.272727	0.0755245
	5	24	0.208333	0.0576923			13	51	0.254902	0.0705882			1.5	5.5	0.272727	0.0755245
	5	24	0.208333	0.0576923			26	102	0.254902	0.0705882			3	11	0.272727	0.0755245
	5	24	0.208333	0.0576923			13	51	0.254902	0.0705882			3	11	0.272727	0.0755245
	5	24	0.208333	0.0576923			13	51	0.254902	0.0705882			4.5	16.5	0.272727	0.0755245
	5	24	0.208333	0.0576923			26	102	0.254902	0.0705882			3	11	0.272727	0.0755245
	19	91	0.208791	0.0578191			25	98	0.255102	0.0706436			9	33	0.272727	0.0755245
	14	67	0.208955	0.0578645			36	141	0.255319	0.0707038			6	22	0.272727	0.0755245
	14	67	0.208955	0.0578645			12	47	0.255319	0.0707038			3	11	0.272727	0.0755245
	14	67	0.208955	0.0578645			17.5	68.5	0.255474	0.0707468			3	11	0.272727	0.0755245
	9	43	0.209302	0.0579606			23	90	0.255556	0.0707692			3	11	0.272727	0.0755245
	9	43	0.209302	0.0579606			45	176	0.255682	0.0708042			3	11	0.272727	0.0755245
	9	43	0.209302	0.0579606			11	43	0.255814	0.0708408			3	11	0.272727	0.0755245
	22	105	0.209524	0.058022			11	43	0.255814	0.0708408			3	11	0.272727	0.0755245
	6.5	31	0.209677	0.0580645			22	86	0.255814	0.0708408			3	11	0.272727	0.0755245
	21	100	0.21	0.0581538			11	43	0.255814	0.0708408			3	11	0.272727	0.0755245
	4	19	0.210526	0.0582996			11	43	0.255814	0.0708408			6	22	0.272727	0.0755245
	8	38	0.210526	0.0582996			11	43	0.255814	0.0708408			3	11	0.272727	0.0755245
	4	19	0.210526	0.0582996			11	43	0.255814	0.0708408			3	11	0.272727	0.0755245
	6	28.5	0.210526	0.0582996			11	43	0.255814	0.0708408			3	11	0.272727	0.0755245
	4	19	0.210526	0.0582996			11	43	0.255814	0.0708408			6	22	0.272727	0.0755245
	4	19	0.210526	0.0582996			11	43	0.255814	0.0708408			3	11	0.272727	0.0755245
	4	19	0.210526	0.0582996			21	82	0.256098	0.0709193			3	11	0.272727	0.0755245
	4	19	0.210526	0.0582996			10	39	0.25641	0.0710059			3	11	0.272727	0.0755245
	8	38	0.210526	0.0582996			10	39	0.25641	0.0710059			3	11	0.272727	0.0755245
	4	19	0.210526	0.0582996			20	78	0.25641	0.0710059			3	11	0.272727	0.0755245
	4	19	0.210526	0.0582996			20	78	0.25641	0.0710059			3	11	0.272727	0.0755245
	24	114	0.210526	0.0582996			10	39	0.25641	0.0710059			3	11	0.272727	0.0755245
	4	19	0.210526	0.0582996			10	39	0.25641	0.0710059			3	11	0.272727	0.0755245
	6	28.5	0.210526	0.0582996			20	78	0.25641	0.0710059			6	22	0.272727	0.0755245
	4	19	0.210526	0.0582996			10	39	0.25641	0.0710059			3	11	0.272727	0.0755245
	12	57	0.210526	0.0582996			37	144	0.256944	0.0711538			3	11	0.272727	0.0755245
	12	57	0.210526	0.0582996			9	35	0.257143	0.0712088			3	11	0.272727	0.0755245
	4	19	0.210526	0.0582996			9	35	0.257143	0.0712088			3	11	0.272727	0.0755245
	4	19	0.210526	0.0582996			9	35	0.257143	0.0712088			11	40	0.275	0.0761538
	8	38	0.210526	0.0582996			9	35	0.257143	0.0712088			4	14.5	0.275862	0.0763926
	4	19	0.210526	0.0582996			9	35	0.257143	0.0712088			8	29	0.275862	0.0763926
	4	19	0.210526	0.0582996			8	31	0.258065	0.071464			8	29	0.275862	0.0763926
	4	19	0.210526	0.0582996			16	62	0.258065	0.071464			5	18	0.277778	0.0769231
	4	19	0.210526	0.0582996			8	31	0.258065	0.071464			5	18	0.277778	0.0769231
	4	19	0.210526	0.0582996			8	31	0.258065	0.071464			5	18	0.277778	0.0769231
	20	95	0.210526	0.0582996			8	31	0.258065	0.071464			10	36	0.277778	0.0769231
	4	19	0.210526	0.0582996			32	124	0.258065	0.071464			5	18	0.277778	0.0769231
	4	19	0.210526	0.0582996			8	31	0.258065	0.071464			5	18	0.277778	0.0769231
	4	19	0.210526	0.0582996			8	31	0.258065	0.071464			5	18	0.277778	0.0769231
	4	19	0.210526	0.0582996			8	31	0.258065	0.071464			5	18	0.277778	0.0769231
	23	109	0.211009	0.0584333			11.5	44.5	0.258427	0.0715644			5	18	0.277778	0.0769231
	19	90	0.211111	0.0584615			11.5	44.5	0.258427	0.0715644			5	18	0.277778	0.0769231
	19	90	0.211111	0.0584615			15	58	0.258621	0.071618			5	18	0.277778	0.0769231
	19	90	0.211111	0.0584615			11	42.5	0.258824	0.0716742			5	18	0.277778	0.0769231
	26	123	0.211382	0.0585366			22	85	0.258824	0.0716742			5	18	0.277778	0.0769231
	22	104	0.211538	0.0585799			14.5	56	0.258929	0.0717033			17	61	0.278689	0.0771753
	11	52	0.211538	0.0585799			14	54	0.259259	0.0717949			14.5	52	0.278846	0.0772189
	11	52	0.211538	0.0585799			21	81	0.259259	0.0717949			7	25	0.28	0.0775385
	3.5	16.5	0.212121	0.0587413			14	54	0.259259	0.0717949			7	25	0.28	0.0775385
	7	33	0.212121	0.0587413			7	27	0.259259	0.0717949			7	25	0.28	0.0775385
	7	33	0.212121	0.0587413			28	108	0.259259	0.0717949			7	25	0.28	0.0775385
	14	66	0.212121	0.0587413			7	27	0.259259	0.0717949			4.5	16	0.28125	0.0778846
	7	33	0.212121	0.0587413			3.5	13.5	0.259259	0.0717949			11	39	0.282051	0.0781065
	3.5	16.5	0.212121	0.0587413			7	27	0.259259	0.0717949			5.5	19.5	0.282051	0.0781065
	7	33	0.212121	0.0587413			7	27	0.259259	0.0717949			11	39	0.282051	0.0781065
	7	33	0.212121	0.0587413			14	54	0.259259	0.0717949			11	39	0.282051	0.0781065
	17	80	0.2125	0.0588462			7	27	0.259259	0.0717949			2	7	0.285714	0.0791209
	10	47	0.212766	0.0589198			7	27	0.259259	0.0717949			2	7	0.285714	0.0791209
	10	47	0.212766	0.0589198			20	77	0.25974	0.0719281			2	7	0.285714	0.0791209
	10	47	0.212766	0.0589198			13	50	0.26	0.072			6	21	0.285714	0.0791209
	10	47	0.212766	0.0589198			26	100	0.26	0.072			8	28	0.285714	0.0791209
	10	47	0.212766	0.0589198			13	50	0.26	0.072			2	7	0.285714	0.0791209
	10	47	0.212766	0.0589198			13	50	0.26	0.072			6	21	0.285714	0.0791209
	10	47	0.212766	0.0589198			19	73	0.260274	0.0720759			2	7	0.285714	0.0791209
	10	47	0.212766	0.0589198			19	73	0.260274	0.0720759			2	7	0.285714	0.0791209
	5	23.5	0.212766	0.0589198			25	96	0.260417	0.0721154			2	7	0.285714	0.0791209
	11.5	54	0.212963	0.0589744			25	96	0.260417	0.0721154			2	7	0.285714	0.0791209
	13	61	0.213115	0.0590164			18	69	0.26087	0.0722408			2	7	0.285714	0.0791209
	16	75	0.213333	0.0590769			6	23	0.26087	0.0722408			2	7	0.285714	0.0791209
	22	103	0.213592	0.0591486			6	23	0.26087	0.0722408			8	28	0.285714	0.0791209
	25	117	0.213675	0.0591716			12	46	0.26087	0.0722408			12	42	0.285714	0.0791209
	28	131	0.21374	0.0591897			6	23	0.26087	0.0722408			2	7	0.285714	0.0791209
	3	14	0.214286	0.0593407			6	23	0.26087	0.0722408			14	49	0.285714	0.0791209
	3	14	0.214286	0.0593407			12	46	0.26087	0.0722408			2	7	0.285714	0.0791209
	12	56	0.214286	0.0593407			12	46	0.26087	0.0722408			6	21	0.285714	0.0791209
	3	14	0.214286	0.0593407			6	23	0.26087	0.0722408			2	7	0.285714	0.0791209
	3	14	0.214286	0.0593407			6	23	0.26087	0.0722408			2	7	0.285714	0.0791209
	12	56	0.214286	0.0593407			30	115	0.26087	0.0722408			2	7	0.285714	0.0791209
	3	14	0.214286	0.0593407			6	23	0.26087	0.0722408			4	14	0.285714	0.0791209
	6	28	0.214286	0.0593407			35	134	0.261194	0.0723307			4	14	0.285714	0.0791209
	12	56	0.214286	0.0593407			23	88	0.261364	0.0723776			4	14	0.285714	0.0791209
	9	42	0.214286	0.0593407			40	153	0.261438	0.0723982			2	7	0.285714	0.0791209
	6	28	0.214286	0.0593407			17	65	0.261538	0.072426			12	42	0.285714	0.0791209
	1.5	7	0.214286	0.0593407			17	65	0.261538	0.072426			4	14	0.285714	0.0791209
	3	14	0.214286	0.0593407			28	107	0.261682	0.0724659			2	7	0.285714	0.0791209
	6	28	0.214286	0.0593407			28	107	0.261682	0.0724659			2	7	0.285714	0.0791209
	3	14	0.214286	0.0593407			28	107	0.261682	0.0724659			8	28	0.285714	0.0791209
	6	28	0.214286	0.0593407			11	42	0.261905	0.0725275			2	7	0.285714	0.0791209
	12	56	0.214286	0.0593407			11	42	0.261905	0.0725275			6	21	0.285714	0.0791209
	9	42	0.214286	0.0593407			11	42	0.261905	0.0725275			2	7	0.285714	0.0791209
	3	14	0.214286	0.0593407			22	84	0.261905	0.0725275			2	7	0.285714	0.0791209
	15	70	0.214286	0.0593407			5.5	21	0.261905	0.0725275			2	7	0.285714	0.0791209
	9	42	0.214286	0.0593407			11	42	0.261905	0.0725275			4	14	0.285714	0.0791209
	3	14	0.214286	0.0593407			27	103	0.262136	0.0725915			2	7	0.285714	0.0791209
	6	28	0.214286	0.0593407			16	61	0.262295	0.0726356			2	7	0.285714	0.0791209
	9	42	0.214286	0.0593407			16	61	0.262295	0.0726356			2	7	0.285714	0.0791209
	6	28	0.214286	0.0593407			10.5	40	0.2625	0.0726923			2	7	0.285714	0.0791209
	24	112	0.214286	0.0593407			21	80	0.2625	0.0726923			6	21	0.285714	0.0791209
	4.5	21	0.214286	0.0593407			21	80	0.2625	0.0726923			6	21	0.285714	0.0791209
	12	56	0.214286	0.0593407			26	99	0.262626	0.0727273			6	21	0.285714	0.0791209
	6	28	0.214286	0.0593407			20	76	0.263158	0.0728745			2	7	0.285714	0.0791209
	9	42	0.214286	0.0593407			30	114	0.263158	0.0728745			2	7	0.285714	0.0791209
	6	28	0.214286	0.0593407			10	38	0.263158	0.0728745			2	7	0.285714	0.0791209
	3	14	0.214286	0.0593407			10	38	0.263158	0.0728745			4	14	0.285714	0.0791209
	3	14	0.214286	0.0593407			5	19	0.263158	0.0728745			2	7	0.285714	0.0791209
	6	28	0.214286	0.0593407			10	38	0.263158	0.0728745			4	14	0.285714	0.0791209
	31	144.5	0.214533	0.0594091			20	76	0.263158	0.0728745			2	7	0.285714	0.0791209
	35	163	0.214724	0.059462			2.5	9.5	0.263158	0.0728745			4	14	0.285714	0.0791209
	23	107	0.214953	0.0595255			7.5	28.5	0.263158	0.0728745			2	7	0.285714	0.0791209
	23	107	0.214953	0.0595255			5	19	0.263158	0.0728745			2	7	0.285714	0.0791209
	23	107	0.214953	0.0595255			10	38	0.263158	0.0728745			4	14	0.285714	0.0791209
	23	107	0.214953	0.0595255			5	19	0.263158	0.0728745			2	7	0.285714	0.0791209
	20	93	0.215054	0.0595533			5	19	0.263158	0.0728745			2	7	0.285714	0.0791209
	17	79	0.21519	0.059591			2.5	9.5	0.263158	0.0728745			2	7	0.285714	0.0791209
	17	79	0.21519	0.059591			5	19	0.263158	0.0728745			2	7	0.285714	0.0791209
	14	65	0.215385	0.059645			25	95	0.263158	0.0728745			2	7	0.285714	0.0791209
	7	32.5	0.215385	0.059645			5	19	0.263158	0.0728745			2	7	0.285714	0.0791209
	29	134.5	0.215613	0.0597083			5	19	0.263158	0.0728745			2	7	0.285714	0.0791209
	11	51	0.215686	0.0597285			20	76	0.263158	0.0728745			2	7	0.285714	0.0791209
	22	102	0.215686	0.0597285			29	110	0.263636	0.073007			2	7	0.285714	0.0791209
	5.5	25.5	0.215686	0.0597285			19	72	0.263889	0.0730769			6	21	0.285714	0.0791209
	16	74	0.216216	0.0598753			19	72	0.263889	0.0730769			2	7	0.285714	0.0791209
	8	37	0.216216	0.0598753			19	72	0.263889	0.0730769			10	35	0.285714	0.0791209
	8	37	0.216216	0.0598753			14	53	0.264151	0.0731495			2	7	0.285714	0.0791209
	8	37	0.216216	0.0598753			14	53	0.264151	0.0731495			2	7	0.285714	0.0791209
	8	37	0.216216	0.0598753			9	34	0.264706	0.0733032			2	7	0.285714	0.0791209
	32	148	0.216216	0.0598753			9	34	0.264706	0.0733032			4	14	0.285714	0.0791209
	34	157	0.216561	0.0599706			9	34	0.264706	0.0733032			6	21	0.285714	0.0791209
	13	60	0.216667	0.06			22	83	0.26506	0.0734013			2	7	0.285714	0.0791209
	13	60	0.216667	0.06			13	49	0.265306	0.0734694			4	14	0.285714	0.0791209
	23	106	0.216981	0.0600871			13	49	0.265306	0.0734694			2	7	0.285714	0.0791209
	5	23	0.217391	0.0602007			13	49	0.265306	0.0734694			2	7	0.285714	0.0791209
	5	23	0.217391	0.0602007			13	49	0.265306	0.0734694			2	7	0.285714	0.0791209
	5	23	0.217391	0.0602007			13	49	0.265306	0.0734694			4	14	0.285714	0.0791209
	5	23	0.217391	0.0602007			13	49	0.265306	0.0734694			4	14	0.285714	0.0791209
	35	161	0.217391	0.0602007			13	49	0.265306	0.0734694			2	7	0.285714	0.0791209
	5	23	0.217391	0.0602007			30	113	0.265487	0.0735194			4	14	0.285714	0.0791209
	5	23	0.217391	0.0602007			30	113	0.265487	0.0735194			2	7	0.285714	0.0791209
	5	23	0.217391	0.0602007			17	64	0.265625	0.0735577			2	7	0.285714	0.0791209
	5	23	0.217391	0.0602007			17	64	0.265625	0.0735577			2	7	0.285714	0.0791209
	12.5	57.5	0.217391	0.0602007			21	79	0.265823	0.0736125			2	7	0.285714	0.0791209
	25	115	0.217391	0.0602007			10.5	39.5	0.265823	0.0736125			2	7	0.285714	0.0791209
	5	23	0.217391	0.0602007			14.5	54.5	0.266055	0.0736768			2	7	0.285714	0.0791209
	5	23	0.217391	0.0602007			18.5	69.5	0.266187	0.0737133			4	14	0.285714	0.0791209
	5	23	0.217391	0.0602007			12	45	0.266667	0.0738462			2	7	0.285714	0.0791209
	8.5	39	0.217949	0.060355			6	22.5	0.266667	0.0738462			2	7	0.285714	0.0791209
	18	82.5	0.218182	0.0604196			24	90	0.266667	0.0738462			2	7	0.285714	0.0791209
	12	55	0.218182	0.0604196			4	15	0.266667	0.0738462			2	7	0.285714	0.0791209
	12	55	0.218182	0.0604196			8	30	0.266667	0.0738462			6	21	0.285714	0.0791209
	24	110	0.218182	0.0604196			24	90	0.266667	0.0738462			2	7	0.285714	0.0791209
	12	55	0.218182	0.0604196			16	60	0.266667	0.0738462			2	7	0.285714	0.0791209
	26	119	0.218487	0.0605042			8	30	0.266667	0.0738462			2	7	0.285714	0.0791209
	7	32	0.21875	0.0605769			8	30	0.266667	0.0738462			2	7	0.285714	0.0791209
	7	32	0.21875	0.0605769			12	45	0.266667	0.0738462			4	14	0.285714	0.0791209
	7	32	0.21875	0.0605769			4	15	0.266667	0.0738462			2	7	0.285714	0.0791209
	14	64	0.21875	0.0605769			4	15	0.266667	0.0738462			2	7	0.285714	0.0791209
	14	64	0.21875	0.0605769			20	75	0.266667	0.0738462			2	7	0.285714	0.0791209
	21	96	0.21875	0.0605769			8	30	0.266667	0.0738462			4	14	0.285714	0.0791209
	7	32	0.21875	0.0605769			8	30	0.266667	0.0738462			2	7	0.285714	0.0791209
	16	73	0.219178	0.0606955			23	86	0.267442	0.0740608			2	7	0.285714	0.0791209
	8	36.5	0.219178	0.0606955			23	86	0.267442	0.0740608			2	7	0.285714	0.0791209
	8	36.5	0.219178	0.0606955			19	71	0.267606	0.0741062			2	7	0.285714	0.0791209
	18	82	0.219512	0.060788			15	56	0.267857	0.0741758			6	21	0.285714	0.0791209
	18	82	0.219512	0.060788			15	56	0.267857	0.0741758			2	7	0.285714	0.0791209
	9	41	0.219512	0.060788			26	97	0.268041	0.0742268			2	7	0.285714	0.0791209
	9	41	0.219512	0.060788			37	138	0.268116	0.0742475			2	7	0.285714	0.0791209
	18	82	0.219512	0.060788			11	41	0.268293	0.0742964			2	7	0.285714	0.0791209
	4.5	20.5	0.219512	0.060788			11	41	0.268293	0.0742964			2	7	0.285714	0.0791209
	9	41	0.219512	0.060788			11	41	0.268293	0.0742964			2	7	0.285714	0.0791209
	9	41	0.219512	0.060788			11	41	0.268293	0.0742964			6	21	0.285714	0.0791209
	11	50	0.22	0.0609231			18	67	0.268657	0.0743972			2	7	0.285714	0.0791209
	11	50	0.22	0.0609231			18	67	0.268657	0.0743972			2	7	0.285714	0.0791209
	13	59	0.220339	0.0610169			18	67	0.268657	0.0743972			8	28	0.285714	0.0791209
	13	59	0.220339	0.0610169			18	67	0.268657	0.0743972			2	7	0.285714	0.0791209
	15	68	0.220588	0.061086			32	119	0.268908	0.0744667			6	21	0.285714	0.0791209
	15	68	0.220588	0.061086			14	52	0.269231	0.0745562			2	7	0.285714	0.0791209
	17	77	0.220779	0.0611389			7	26	0.269231	0.0745562			2	7	0.285714	0.0791209
	19	86	0.22093	0.0611807			49	182	0.269231	0.0745562			2	7	0.285714	0.0791209
	23	104	0.221154	0.0612426			7	26	0.269231	0.0745562			2	7	0.285714	0.0791209
	23	104	0.221154	0.0612426			7	26	0.269231	0.0745562			8	28	0.285714	0.0791209
	23	104	0.221154	0.0612426			7	26	0.269231	0.0745562			2	7	0.285714	0.0791209
	16.5	74.5	0.221477	0.061332			24	89	0.269663	0.0746759			2	7	0.285714	0.0791209
	35	158	0.221519	0.0613437			24	89	0.269663	0.0746759			2	7	0.285714	0.0791209
	2	9	0.222222	0.0615385			17	63	0.269841	0.0747253			2	7	0.285714	0.0791209
	7	31.5	0.222222	0.0615385			17	63	0.269841	0.0747253			2	7	0.285714	0.0791209
	2	9	0.222222	0.0615385			17	63	0.269841	0.0747253			2	7	0.285714	0.0791209
	34	153	0.222222	0.0615385			17	63	0.269841	0.0747253			2	7	0.285714	0.0791209
	18	81	0.222222	0.0615385			17	63	0.269841	0.0747253			4	14	0.285714	0.0791209
	6	27	0.222222	0.0615385			13.5	50	0.27	0.0747692			2	7	0.285714	0.0791209
	2	9	0.222222	0.0615385			10	37	0.27027	0.0748441			2	7	0.285714	0.0791209
	1	4.5	0.222222	0.0615385			30	111	0.27027	0.0748441			2	7	0.285714	0.0791209
	4	18	0.222222	0.0615385			10	37	0.27027	0.0748441			4	14	0.285714	0.0791209
	4	18	0.222222	0.0615385			10	37	0.27027	0.0748441			2	7	0.285714	0.0791209
	2	9	0.222222	0.0615385			10	37	0.27027	0.0748441			2	7	0.285714	0.0791209
	6	27	0.222222	0.0615385			20	74	0.27027	0.0748441			4	14	0.285714	0.0791209
	2	9	0.222222	0.0615385			20	74	0.27027	0.0748441			2	7	0.285714	0.0791209
	8	36	0.222222	0.0615385			23	85	0.270588	0.0749321			2	7	0.285714	0.0791209
	14	63	0.222222	0.0615385			13	48	0.270833	0.075			2	7	0.285714	0.0791209
	10	45	0.222222	0.0615385			19.5	72	0.270833	0.075			2	7	0.285714	0.0791209
	8	36	0.222222	0.0615385			26	96	0.270833	0.075			2	7	0.285714	0.0791209
	4	18	0.222222	0.0615385			26	96	0.270833	0.075			2	7	0.285714	0.0791209
	3	13.5	0.222222	0.0615385			34	125.5	0.270916	0.075023			2	7	0.285714	0.0791209
	24	108	0.222222	0.0615385			16	59	0.271186	0.0750978			2	7	0.285714	0.0791209
	10	45	0.222222	0.0615385			19	70	0.271429	0.0751648			2	7	0.285714	0.0791209
	14	63	0.222222	0.0615385			25	92	0.271739	0.0752508			2	7	0.285714	0.0791209
	1	4.5	0.222222	0.0615385			20	73.5	0.272109	0.0753532			2	7	0.285714	0.0791209
	8	36	0.222222	0.0615385			6	22	0.272727	0.0755245			2	7	0.285714	0.0791209
	2	9	0.222222	0.0615385			3	11	0.272727	0.0755245			2	7	0.285714	0.0791209
	4	18	0.222222	0.0615385			36	132	0.272727	0.0755245			2	7	0.285714	0.0791209
	8	36	0.222222	0.0615385			1.5	5.5	0.272727	0.0755245			2	7	0.285714	0.0791209
	9	40.5	0.222222	0.0615385			10.5	38.5	0.272727	0.0755245			2	7	0.285714	0.0791209
	2	9	0.222222	0.0615385			3	11	0.272727	0.0755245			4	14	0.285714	0.0791209
	8	36	0.222222	0.0615385			6	22	0.272727	0.0755245			2	7	0.285714	0.0791209
	5	22.5	0.222222	0.0615385			9	33	0.272727	0.0755245			2	7	0.285714	0.0791209
	2	9	0.222222	0.0615385			9	33	0.272727	0.0755245			2	7	0.285714	0.0791209
	14	63	0.222222	0.0615385			21	77	0.272727	0.0755245			2	7	0.285714	0.0791209
	2	9	0.222222	0.0615385			12	44	0.272727	0.0755245			4	14	0.285714	0.0791209
	4	18	0.222222	0.0615385			3	11	0.272727	0.0755245			2	7	0.285714	0.0791209
	6	27	0.222222	0.0615385			3	11	0.272727	0.0755245			2	7	0.285714	0.0791209
	2	9	0.222222	0.0615385			6	22	0.272727	0.0755245			2	7	0.285714	0.0791209
	4	18	0.222222	0.0615385			3	11	0.272727	0.0755245			4	14	0.285714	0.0791209
	2	9	0.222222	0.0615385			12	44	0.272727	0.0755245			2	7	0.285714	0.0791209
	4	18	0.222222	0.0615385			9	33	0.272727	0.0755245			2	7	0.285714	0.0791209
	4	18	0.222222	0.0615385			6	22	0.272727	0.0755245			4	14	0.285714	0.0791209
	2	9	0.222222	0.0615385			21	77	0.272727	0.0755245			2	7	0.285714	0.0791209
	4	18	0.222222	0.0615385			1.5	5.5	0.272727	0.0755245			2	7	0.285714	0.0791209
	4	18	0.222222	0.0615385			9	33	0.272727	0.0755245			2	7	0.285714	0.0791209
	2	9	0.222222	0.0615385			12	44	0.272727	0.0755245			2	7	0.285714	0.0791209
	2	9	0.222222	0.0615385			12	44	0.272727	0.0755245			2	7	0.285714	0.0791209
	16	72	0.222222	0.0615385			9	33	0.272727	0.0755245			2	7	0.285714	0.0791209
	4	18	0.222222	0.0615385			3	11	0.272727	0.0755245			2	7	0.285714	0.0791209
	4	18	0.222222	0.0615385			12	44	0.272727	0.0755245			2	7	0.285714	0.0791209
	4	18	0.222222	0.0615385			3	11	0.272727	0.0755245			2	7	0.285714	0.0791209
	2	9	0.222222	0.0615385			6	22	0.272727	0.0755245			2	7	0.285714	0.0791209
	4	18	0.222222	0.0615385			3	11	0.272727	0.0755245			2	7	0.285714	0.0791209
	6	27	0.222222	0.0615385			3	11	0.272727	0.0755245			4	14	0.285714	0.0791209
	2	9	0.222222	0.0615385			3	11	0.272727	0.0755245			2	7	0.285714	0.0791209
	2	9	0.222222	0.0615385			9	33	0.272727	0.0755245			9.5	33	0.287879	0.0797203
	8	36	0.222222	0.0615385			1.5	5.5	0.272727	0.0755245			17	59	0.288136	0.0797914
	2	9	0.222222	0.0615385			3	11	0.272727	0.0755245			11	38	0.289474	0.0801619
	2	9	0.222222	0.0615385			29	106	0.273585	0.075762			11	38	0.289474	0.0801619
	2	9	0.222222	0.0615385			23	84	0.27381	0.0758242			11	38	0.289474	0.0801619
	2	9	0.222222	0.0615385			20	73	0.273973	0.0758693			18	62	0.290323	0.080397
	2	9	0.222222	0.0615385			20	73	0.273973	0.0758693			9	31	0.290323	0.080397
	4	18	0.222222	0.0615385			20	73	0.273973	0.0758693			7	24	0.291667	0.0807692
	2	9	0.222222	0.0615385			8.5	31	0.274194	0.0759305			7	24	0.291667	0.0807692
	2	9	0.222222	0.0615385			17	62	0.274194	0.0759305			7	24	0.291667	0.0807692
	1	4.5	0.222222	0.0615385			31	113	0.274336	0.07597			7	24	0.291667	0.0807692
	2	9	0.222222	0.0615385			31	113	0.274336	0.07597			7	24	0.291667	0.0807692
	2	9	0.222222	0.0615385			14	51	0.27451	0.0760181			7	24	0.291667	0.0807692
	4	18	0.222222	0.0615385			12.5	45.5	0.274725	0.0760778			12	41	0.292683	0.0810507
	2	9	0.222222	0.0615385			23.5	85.5	0.274854	0.0761134			12	41	0.292683	0.0810507
	2	9	0.222222	0.0615385			22	80	0.275	0.0761538			16	54.5	0.293578	0.0812985
	2	9	0.222222	0.0615385			11	40	0.275	0.0761538			2.5	8.5	0.294118	0.081448
	5	22.5	0.222222	0.0615385			11	40	0.275	0.0761538			2.5	8.5	0.294118	0.081448
	2	9	0.222222	0.0615385			11	40	0.275	0.0761538			5	17	0.294118	0.081448
	2	9	0.222222	0.0615385			11	40	0.275	0.0761538			5	17	0.294118	0.081448
	13.5	60.5	0.22314	0.0617928			22	80	0.275	0.0761538			5	17	0.294118	0.081448
	21	94	0.223404	0.0618658			19	69	0.275362	0.0762542			5	17	0.294118	0.081448
	9.5	42.5	0.223529	0.0619005			27	98	0.27551	0.0762951			5	17	0.294118	0.081448
	8.5	38	0.223684	0.0619433			8	29	0.275862	0.0763926			5	17	0.294118	0.081448
	15	67	0.223881	0.0619977			8	29	0.275862	0.0763926			5	17	0.294118	0.081448
	15	67	0.223881	0.0619977			16	58	0.275862	0.0763926			5	17	0.294118	0.081448
	15	67	0.223881	0.0619977			24	87	0.275862	0.0763926			5	17	0.294118	0.081448
	39	174	0.224138	0.062069			8	29	0.275862	0.0763926			5	17	0.294118	0.081448
	13	58	0.224138	0.062069			24	87	0.275862	0.0763926			10	34	0.294118	0.081448
	13	58	0.224138	0.062069			8	29	0.275862	0.0763926			5	17	0.294118	0.081448
	24	107	0.224299	0.0621136			29	105	0.27619	0.0764835			5	17	0.294118	0.081448
	11	49	0.22449	0.0621664			10.5	38	0.276316	0.0765182			8	27	0.296296	0.0820513
	33	147	0.22449	0.0621664			26	94	0.276596	0.0765957			8	27	0.296296	0.0820513
	11	49	0.22449	0.0621664			26	94	0.276596	0.0765957			8	27	0.296296	0.0820513
	20	89	0.224719	0.0622299			26	94	0.276596	0.0765957			4	13.5	0.296296	0.0820513
	18	80	0.225	0.0623077			18	65	0.276923	0.0766864			8	27	0.296296	0.0820513
[truncated: 236,523+ more rows]

## Sheet: WT 50mGy
50mGy 5min	408	488	408/488	normalized Ratio		50mGy 30min	408	488	408/488	normalized Ratio		50mGy 60min	408	488	408/488	normalized Ratio
	30.4545	27.9091	1.0912	0.302179			1.27273	4.09091	0.311112	0.086154			3.2	2.8	1.14286	0.316484
	26.3	24.1	1.09129	0.302202			1.18182	2.72727	0.433334	0.12			7.42857	5.28571	1.40541	0.389189
	23.8	21.8	1.09174	0.302329			4.55556	8.77778	0.518988	0.14372			15.8889	10.7778	1.47422	0.408247
	36.6667	33.5833	1.09181	0.302348			1.23077	2.15385	0.571428	0.158242			9	6	1.5	0.415385
	17.8	16.3	1.09202	0.302407			4.6	7.9	0.582278	0.161246			6	4	1.5	0.415385
	16.6	15.2	1.09211	0.302429			11.2857	18.4286	0.612401	0.169588			5.90909	3.90909	1.51163	0.418605
	36.6364	33.5455	1.09214	0.302439			1.3	2.1	0.619048	0.171429			4.88889	3.22222	1.51724	0.42016
	24.6154	22.5385	1.09215	0.302441			3.72727	6	0.621212	0.172028			11.3636	7.45455	1.52438	0.422137
	86.8667	79.5333	1.09221	0.302457			3.6	5.6	0.642857	0.178022			10.3636	6.72727	1.54054	0.42661
	36.7	33.6	1.09226	0.302473			2.28571	3.5	0.65306	0.180847			7.55556	4.88889	1.54546	0.427972
	19.3636	17.7273	1.0923	0.302484			2.9	4.4	0.659091	0.182517			7.85714	5	1.57143	0.435165
	21.3	19.5	1.09231	0.302485			3.41667	5.16667	0.661291	0.183127			8.5	5.3	1.60377	0.444122
	18.1333	16.6	1.09237	0.302502			6.77778	10.1111	0.670331	0.18563			3.75	2.33333	1.60715	0.445056
	19.6667	18	1.09259	0.302565			13.5556	20.1111	0.674036	0.186656			6	3.71429	1.61538	0.447337
	34.5	31.5714	1.09276	0.302611			4.1	5.9	0.694915	0.192438			3.91667	2.41667	1.62069	0.448806
	10.6	9.7	1.09278	0.302617			2.7	3.8	0.710526	0.196761			12.7143	7.78571	1.63303	0.452224
	13.4286	12.2857	1.09303	0.302684			1.42857	2	0.714285	0.197802			20.1	12.3	1.63415	0.452533
	43.4	39.7	1.0932	0.302732			4	5.6	0.714286	0.197802			12	7.33333	1.63636	0.453147
	26.6364	24.3636	1.09329	0.302756			2.6	3.6	0.722222	0.2			4	2.42857	1.64706	0.456109
	75	68.6	1.09329	0.302758			2.41667	3.33333	0.725002	0.20077			14.7143	8.92857	1.648	0.45637
	18.0909	16.5455	1.0934	0.302789			8.3	11.3	0.734513	0.203404			6.77778	4.11111	1.64865	0.456549
	19.5	17.8333	1.09346	0.302804			8.1	10.9	0.743119	0.205787			4.63636	2.72727	1.7	0.470769
	20.4167	18.6667	1.09375	0.302885			4.83333	6.41667	0.753246	0.208591			5.41667	3.16667	1.71053	0.473684
	76.1818	69.6364	1.09399	0.302952			5.1	6.7	0.761194	0.210792			12.4167	7.25	1.71265	0.474272
	24.1538	22.0769	1.09408	0.302975			4.8	6.26667	0.765957	0.212111			7.63636	4.45455	1.71428	0.474725
	16.7778	15.3333	1.09421	0.303011			3.3	4.3	0.767442	0.212522			6.88889	4	1.72222	0.476923
	36	32.9	1.09422	0.303016			18.3846	23.6154	0.7785	0.215585			5	2.875	1.73913	0.481605
	13.3846	12.2308	1.09434	0.303047			8.25	10.5	0.785714	0.217582			20.2	11.6	1.74138	0.482228
	21.3846	19.5385	1.09449	0.303088			5.46154	6.92308	0.788889	0.218462			6	3.44444	1.74194	0.482383
	25.5714	23.3571	1.0948	0.303176			4.07143	5.14286	0.791667	0.219231			8.2	4.7	1.74468	0.483142
	13.6364	12.4545	1.0949	0.303202			15.2857	19.2857	0.792592	0.219487			9.53846	5.46154	1.74648	0.48364
	20.9091	19.0909	1.09524	0.303297			2.55556	3.22222	0.793105	0.219629			16.1	9.2	1.75	0.484615
	13.1429	12	1.09524	0.303298			3.2	4	0.8	0.221538			4.63636	2.63636	1.75862	0.487003
	17.2	15.7	1.09554	0.303381			2	2.44444	0.818183	0.226574			10.6	6	1.76667	0.489231
	44.0769	40.2308	1.0956	0.303397			8.8	10.7	0.82243	0.22775			6.875	3.875	1.77419	0.491315
	30.8462	28.1538	1.09563	0.303406			3.11111	3.77778	0.823529	0.228054			10.5	5.9	1.77966	0.492829
	35.5	32.4	1.09568	0.303419			12.1818	14.7273	0.827158	0.229059			7.45455	4.18182	1.78261	0.493646
	25.75	23.5	1.09574	0.303437			3.9	4.7	0.829787	0.229787			6.8	3.8	1.78947	0.495547
	13.0714	11.9286	1.0958	0.303453			3	3.6	0.833333	0.230769			4.33333	2.41667	1.7931	0.496551
	38.8	35.4	1.09605	0.30352			2	2.38462	0.838708	0.232258			4.90909	2.72727	1.8	0.498462
	20.9167	19.0833	1.09607	0.303528			3.5	4.16667	0.839999	0.232615			5.41667	3	1.80556	0.5
	28.0769	25.6154	1.09609	0.303534			5.36364	6.36364	0.842857	0.233407			5.42857	3	1.80952	0.501099
	32.3846	29.5385	1.09635	0.303605			18.4	21.7	0.847926	0.23481			4.22222	2.33333	1.80953	0.501099
	41.6667	38	1.09649	0.303644			3.36364	3.90909	0.860466	0.238283			6.09091	3.36364	1.81081	0.501455
	28.4	25.9	1.09653	0.303653			13.2727	15.3636	0.863906	0.239235			9.57143	5.28571	1.81081	0.501456
	29.4667	26.8667	1.09677	0.303722			3.2	3.7	0.864865	0.239501			16.1667	8.91667	1.81309	0.502086
	17	15.5	1.09677	0.303722			4.83333	5.58333	0.865672	0.239724			11.2727	6.18182	1.82352	0.504976
	24.9	22.7	1.09692	0.303761			2.25	2.58333	0.870969	0.241191			11.5	6.3	1.8254	0.505494
	36.2	33	1.09697	0.303776			6.81818	7.81818	0.872093	0.241503			13.2222	7.22222	1.83077	0.506982
	11.2727	10.2727	1.09735	0.30388			1.90909	2.18182	0.874999	0.242307			21.2222	11.5556	1.83653	0.508577
	13.5	12.3	1.09756	0.30394			31.75	36.0833	0.879908	0.243667			11.4615	6.23077	1.8395	0.5094
	22.5	20.5	1.09756	0.30394			4.72727	5.36364	0.881355	0.244068			20.1429	10.9286	1.84314	0.510407
	25.0769	22.8462	1.09764	0.303962			4.91667	5.5	0.89394	0.247553			5.36364	2.90909	1.84375	0.510577
	60.7	55.3	1.09765	0.303964			4.85714	5.42857	0.894737	0.247773			7.4	4	1.85	0.512308
	42.7	38.9	1.09769	0.303975			11.2	12.5	0.896	0.248123			7.90909	4.27273	1.85106	0.512602
	20.2	18.4	1.09783	0.304013			6.2	6.8	0.911765	0.252489			5.58333	3	1.86111	0.515384
	27.5455	25.0909	1.09783	0.304014			2.1	2.3	0.913043	0.252843			5.75	3.08333	1.86487	0.516425
	66.5	60.5714	1.09788	0.304028			4.30769	4.69231	0.918032	0.254224			21.6923	11.6154	1.86755	0.517167
	19	17.3	1.09827	0.304135			16.2	17.6	0.920455	0.254895			8.28571	4.42857	1.87097	0.518114
	16.7	15.2	1.09868	0.304251			2.76923	3	0.923077	0.255621			5.45455	2.90909	1.875	0.519231
	16.2308	14.7692	1.09896	0.304328			2.84615	3.07692	0.925	0.256154			7.11111	3.77778	1.88235	0.521267
	40.5385	36.8462	1.10021	0.304673			5.63636	6.09091	0.925372	0.256257			5.38462	2.84615	1.8919	0.52391
	39.6923	36.0769	1.10021	0.304675			6.7	7.2	0.930556	0.257692			6.78571	3.57143	1.9	0.526153
	36.2	32.9	1.1003	0.3047			9.09091	9.72727	0.93458	0.258807			13.7	7.2	1.90278	0.526923
	21.8333	19.8333	1.10084	0.304848			4.4	4.7	0.93617	0.259247			9.9	5.2	1.90385	0.527219
	35.0769	31.8462	1.10145	0.305016			4.61538	4.92308	0.937498	0.259615			14.5455	7.63636	1.90477	0.527474
	28.8889	26.2222	1.1017	0.305085			2.5	2.66667	0.937499	0.259615			7.76923	4.07692	1.90566	0.527722
	27.5556	25	1.10222	0.305231			18.6	19.8	0.939394	0.26014			6.30769	3.30769	1.90698	0.528086
	18.8333	17.0833	1.10244	0.305291			6	6.375	0.941176	0.260633			16.5833	8.66667	1.91346	0.52988
	44.2222	40.1111	1.10249	0.305306			3.6	3.8	0.947368	0.262348			15.1111	7.88889	1.91549	0.530444
	30.8	27.9333	1.10263	0.305343			2	2.11111	0.947369	0.262348			9	4.69231	1.91803	0.531147
	29.1818	26.4545	1.10309	0.305472			5.09091	5.36364	0.949152	0.262842			16.2143	8.42857	1.92373	0.532725
	81.2	73.6	1.10326	0.305518			13.2	13.9	0.94964	0.262977			7	3.63636	1.925	0.533077
	19.0714	17.2857	1.10331	0.305531			2.92857	3.07143	0.953487	0.264043			8.55556	4.44444	1.925	0.533078
	20.5385	18.6154	1.10331	0.305531			12.1111	12.6667	0.956137	0.264776			12.6364	6.54545	1.93056	0.534617
	28.3333	25.6667	1.10389	0.305694			4	4.18182	0.956521	0.264883			7.25	3.75	1.93333	0.535385
	36.6364	33.1818	1.10411	0.305754			9.5	9.9	0.959596	0.265734			6.6	3.4	1.94118	0.537557
	101.6	92	1.10435	0.305819			3.85714	4	0.964285	0.267033			4.71429	2.42857	1.94118	0.537557
	21.8571	19.7857	1.10469	0.305915			18.25	18.9167	0.964756	0.267163			7.76923	4	1.94231	0.53787
	15.0714	13.6429	1.10471	0.305919			4.58333	4.75	0.964912	0.267206			4.33333	2.22222	1.95	0.54
	21	19	1.10526	0.306073			5.6	5.8	0.965517	0.267374			8	4.1	1.95122	0.540338
	40.9	37	1.10541	0.306112			8.28571	8.57143	0.966666	0.267692			6.85714	3.5	1.95918	0.542543
	20.9167	18.9167	1.10573	0.306201			3.44444	3.55556	0.968747	0.268269			4.45455	2.27273	1.96	0.542769
	58.1667	52.5833	1.10618	0.306327			3.4	3.5	0.971429	0.269011			10	5.1	1.96078	0.542986
	13.8889	12.5556	1.10619	0.30633			5.71429	5.85714	0.975611	0.270169			7.28571	3.71429	1.96154	0.543194
	18.3846	16.6154	1.10648	0.30641			4.55556	4.66667	0.976191	0.27033			12.4444	6.33333	1.96491	0.544128
	26.5556	24	1.10648	0.306411			7.33333	7.5	0.977777	0.270769			12.6429	6.42857	1.96667	0.544617
	13.8333	12.5	1.10666	0.306461			7.07692	7.23077	0.978723	0.271031			10.6667	5.41667	1.96924	0.545327
	16.6	15	1.10667	0.306462			4	4.08333	0.979593	0.271272			11.5	5.83333	1.97143	0.545934
	19.7	17.8	1.10674	0.306482			5.1	5.2	0.980769	0.271598			6.08333	3.08333	1.97297	0.546362
	22.3077	20.1538	1.10687	0.306519			5.3	5.4	0.981481	0.271795			7.7	3.9	1.97436	0.546746
	35.5	32.0714	1.10691	0.306528			13.7	13.9	0.985612	0.272939			6.07692	3.07692	1.975	0.546923
	17.2222	15.5556	1.10714	0.306592			6.54545	6.63636	0.986301	0.27313			58.7	29.7	1.97643	0.547319
	34.9231	31.5385	1.10732	0.306641			10.75	10.875	0.988506	0.27374			11.7333	5.93333	1.97752	0.547622
	46.4286	41.9286	1.10733	0.306644			9.18182	9.27273	0.990196	0.274208			5.93333	3	1.97778	0.547692
	25.7	23.2	1.10776	0.306764			18.5455	18.7273	0.990292	0.274235			12.1	6.1	1.98361	0.549306
	11.3	10.2	1.10784	0.306787			11.7778	11.8889	0.990655	0.274335			9.35714	4.71429	1.98485	0.54965
	35.9375	32.4375	1.1079	0.306803			18.4167	18.5	0.995497	0.275676			12.2727	6.18182	1.98529	0.549772
	21.3333	19.25	1.10822	0.306893			8.58333	8.58333	1	0.276923			18.9286	9.5	1.99248	0.551765
	48	43.3077	1.10835	0.306927			6.6	6.6	1	0.276923			12.3636	6.18182	1.99999	0.553844
	17.2308	15.5385	1.10891	0.307083			3.5	3.5	1	0.276923			17.2727	8.63636	2	0.553845
	15.7273	14.1818	1.10898	0.307102			9.4	9.4	1	0.276923			9.33333	4.66667	2	0.553846
	18.7692	16.9231	1.10909	0.307132			2.11111	2.11111	1	0.276923			16.4	8.2	2	0.553846
	17.5455	15.8182	1.1092	0.307162			3.9	3.9	1	0.276923			5.63636	2.81818	2	0.553846
	18.5833	16.75	1.10945	0.307233			5.5	5.5	1	0.276923			13.6	6.8	2	0.553846
	47.6	42.9	1.10956	0.307262			4.41667	4.41667	1	0.276923			6.4	3.2	2	0.553846
	73.9	66.6	1.10961	0.307277			3.11111	3.11111	1	0.276923			5.63636	2.81818	2	0.553846
	36.6875	33.0625	1.10964	0.307285			2.30769	2.30769	1	0.276923			6.85714	3.42857	2	0.553846
	87	78.4	1.10969	0.3073			10.1667	10.0833	1.00827	0.279214			9.07692	4.53846	2	0.553846
	16	14.4167	1.10982	0.307336			10.9091	10.8182	1.0084	0.27925			11.75	5.875	2	0.553846
	16	14.4167	1.10982	0.307336			10.1818	10.0909	1.00901	0.279418			9.2	4.6	2	0.553846
	26.6364	24	1.10985	0.307343			8.33333	8.25	1.0101	0.27972			12	6	2	0.553846
	21.4375	19.3125	1.11003	0.307394			17.6364	17.4545	1.01042	0.279809			7.25	3.625	2	0.553846
	22.8667	20.6	1.11003	0.307394			8.36364	8.27273	1.01099	0.279966			6.16667	3.08333	2	0.553847
	12.1	10.9	1.11009	0.30741			23.6154	23.3077	1.0132	0.280579			12.4167	6.16667	2.01352	0.55759
	26.2	23.6	1.11017	0.307432			12.0909	11.9091	1.01527	0.281151			11.7	5.8	2.01724	0.558621
	23.5	21.1667	1.11023	0.30745			4.64286	4.57143	1.01563	0.28125			13.1667	6.5	2.02565	0.560948
	20.1333	18.1333	1.11029	0.307466			10.75	10.5833	1.01575	0.281285			7	3.45455	2.02631	0.561133
	13.4	12.0667	1.11049	0.307521			28.2727	27.8182	1.01634	0.281448			6.81818	3.36364	2.02702	0.56133
	64.0769	57.6923	1.11067	0.307569			4.2	4.1	1.02439	0.283677			8.33333	4.11111	2.02703	0.56133
	28.2727	25.4545	1.11072	0.307583			14.9091	14.5455	1.025	0.283845			9.73333	4.8	2.02778	0.561538
	43.4444	39.1111	1.11079	0.307605			11	10.7273	1.02542	0.283963			8.11111	4	2.02778	0.561538
	27.4	24.6667	1.11081	0.307609			4.875	4.75	1.02632	0.284211			12	5.91667	2.02817	0.561647
	57.2727	51.5455	1.11111	0.307692			15.6429	15.2143	1.02817	0.284724			5.75	2.83333	2.02941	0.561992
	24	21.6	1.11111	0.307692			9	8.75	1.02857	0.284835			14.3571	7.07143	2.0303	0.562236
	11.6667	10.5	1.11111	0.307693			32.6154	31.6154	1.03163	0.285682			6.1	3	2.03333	0.563077
	60.4667	54.4	1.11152	0.307806			5.54545	5.36364	1.0339	0.28631			6.55556	3.22222	2.03449	0.563396
	21.9	19.7	1.11168	0.307848			4.69231	4.53846	1.0339	0.286311			4.7	2.3	2.04348	0.565886
	20.9	18.8	1.1117	0.307856			13.3333	12.8889	1.03448	0.286471			9.2	4.5	2.04444	0.566154
	14.9	13.4	1.11194	0.307922			14.5	14	1.03571	0.286813			14	6.84615	2.04494	0.566292
	13.5455	12.1818	1.11195	0.307923			6.21429	6	1.03572	0.286813			12.5714	6.14286	2.04651	0.566725
	37.7	33.9	1.11209	0.307965			2.54545	2.45455	1.03703	0.287178			17.2	8.4	2.04762	0.567033
	24.8	22.3	1.11211	0.307968			2.8	2.7	1.03704	0.287179			15.375	7.5	2.05	0.567692
	24.8	22.3	1.11211	0.307968			5.09091	4.90909	1.03704	0.28718			11.7143	5.71429	2.05	0.567693
	11.9	10.7	1.11215	0.30798			10	9.61539	1.04	0.288			17.7273	8.63636	2.05264	0.568422
	17.3333	15.5833	1.1123	0.308021			4.63636	4.45455	1.04081	0.288226			5.28571	2.57143	2.05555	0.56923
	19.8	17.8	1.11236	0.308038			11.5455	11.0909	1.04099	0.288274			7.2	3.5	2.05714	0.56967
	43.5	39.1	1.11253	0.308086			6	5.75	1.04348	0.288963			17.9	8.7	2.05747	0.569761
	73.3571	65.9286	1.11268	0.308125			15.1429	14.5	1.04434	0.289201			8.91667	4.33333	2.05769	0.569823
	23.7	21.3	1.11268	0.308126			20.7692	19.8462	1.04651	0.289802			7	3.4	2.05882	0.570136
	41.2727	37.0909	1.11274	0.308145			7.5	7.16667	1.04651	0.289803			17	8.25	2.06061	0.570629
	22.7	20.4	1.11275	0.308145			6.6	6.3	1.04762	0.29011			13.2	6.4	2.0625	0.571154
	18.8182	16.9091	1.1129	0.308189			4	3.81818	1.04762	0.29011			8.53333	4.13333	2.06452	0.571712
	17.9091	16.0909	1.113	0.308214			10.9286	10.4286	1.04795	0.2902			8.63636	4.18182	2.06522	0.571906
	17.7	15.9	1.11321	0.308273			16.9167	16.0833	1.05182	0.291273			10.5	5.08333	2.06558	0.572005
	39.3	35.3	1.11331	0.308302			17.2857	16.4286	1.05217	0.29137			18.2	8.8	2.06818	0.572727
	27	24.25	1.1134	0.308327			2.22222	2.11111	1.05263	0.291498			4.61538	2.23077	2.06896	0.572943
	26.0833	23.4167	1.11388	0.308458			9.09091	8.63636	1.05263	0.291498			12	5.8	2.06897	0.572944
	50.3846	45.2308	1.11394	0.308477			2.6	2.46667	1.05405	0.291891			5.8	2.8	2.07143	0.573626
	36.2727	32.5455	1.11452	0.308637			19.9	18.8	1.05851	0.293126			7.90909	3.81818	2.07143	0.573627
	32.8462	29.4615	1.11489	0.308738			19.1	18	1.06111	0.293846			10.8462	5.23077	2.07354	0.57421
	29.0833	26.0833	1.11502	0.308774			17	16	1.0625	0.294231			11.8571	5.71429	2.07499	0.574613
	33.9	30.4	1.11513	0.308806			6.7	6.3	1.06349	0.294505			16	7.7	2.07792	0.575425
	37	33.1667	1.11558	0.308929			5	4.7	1.06383	0.294599			15.6	7.5	2.08	0.576
	58.6364	52.5455	1.11592	0.309023			4.45455	4.18182	1.06522	0.294983			10	4.8	2.08333	0.576923
	23.1	20.7	1.11594	0.30903			7.09091	6.63636	1.06849	0.295891			12.5	6	2.08333	0.576923
	48.7143	43.6429	1.1162	0.309102			12.7273	11.9091	1.0687	0.295949			12	5.75	2.08696	0.577926
	24.75	22.1667	1.11654	0.309196			4.42857	4.14286	1.06896	0.296021			6.45455	3.09091	2.08824	0.578281
	42.6364	38.1818	1.11667	0.309231			9.2	8.6	1.06977	0.296243			6.9	3.3	2.09091	0.579021
	20	17.9091	1.11675	0.309254			12.4545	11.6364	1.07031	0.296392			13.4167	6.41667	2.09091	0.579022
	15.6364	14	1.11689	0.309291			10.5	9.8	1.07143	0.296703			13	6.21429	2.09195	0.57931
	26.25	23.5	1.11702	0.309329			5.9	5.5	1.07273	0.297063			10.6	5.06667	2.0921	0.579352
	27.5556	24.6667	1.11712	0.309356			5.18182	4.81818	1.07547	0.297823			13.6	6.5	2.09231	0.579408
	38.1111	34.1111	1.11726	0.309396			4	3.71429	1.07692	0.298225			8.18182	3.90909	2.09302	0.579607
	41.4545	37.0909	1.11765	0.309502			2.8	2.6	1.07692	0.298225			11.1667	5.33333	2.09376	0.57981
	52.6364	47.0909	1.11776	0.309534			33.4167	31	1.07796	0.298511			8.23077	3.92308	2.09804	0.580995
	66.4167	59.4167	1.11781	0.309548			4.25	3.9375	1.07937	0.298901			12.4167	5.91667	2.0986	0.58115
	33.2	29.7	1.11785	0.309557			2.7	2.5	1.08	0.299077			6	2.85714	2.1	0.581539
	43.0909	38.5455	1.11792	0.309579			21.1429	19.5714	1.0803	0.299159			6.86667	3.26667	2.10204	0.582103
	34.1538	30.5385	1.11839	0.309707			5.07692	4.69231	1.08197	0.299621			10.7778	5.11111	2.1087	0.583948
	25.5	22.8	1.11842	0.309717			8.36364	7.72727	1.08235	0.299729			19.1538	9.07692	2.11017	0.584353
	10.0667	9	1.11852	0.309745			8.36364	7.72727	1.08235	0.299729			11.6923	5.53846	2.11111	0.584615
	13.2	11.8	1.11864	0.309778			10.7273	9.90909	1.08257	0.299789			7.91667	3.75	2.11111	0.584616
	13.2	11.8	1.11864	0.309778			3.25	3	1.08333	0.3			9.3	4.4	2.11364	0.585315
	25.4	22.7	1.11894	0.309861			8.27273	7.63636	1.08333	0.3			14.6	6.9	2.11594	0.585953
	42.6923	38.1538	1.11895	0.309864			11.8462	10.9231	1.08451	0.300326			12.9091	6.09091	2.1194	0.586912
	26.8571	24	1.11905	0.30989			3.8	3.5	1.08571	0.300659			22.0833	10.4167	2.11999	0.587074
	25.6364	22.9091	1.11905	0.30989			6.72727	6.18182	1.08823	0.301357			19.2727	9.09091	2.12	0.587076
	62.8	56.1	1.11943	0.309996			3.7	3.4	1.08824	0.301357			5.3	2.5	2.12	0.587077
	23.7692	21.2308	1.11956	0.310033			17.1667	15.75	1.08995	0.301832			12.3	5.8	2.12069	0.587268
	99.2	88.6	1.11964	0.310054			4.8	4.4	1.09091	0.302098			5.66667	2.66667	2.125	0.588461
	43.3571	38.7143	1.11992	0.310133			2.4	2.2	1.09091	0.302098			5.66667	2.66667	2.125	0.588461
	90.7273	81	1.12009	0.310179			9.28571	8.5	1.09244	0.302521			17	8	2.125	0.588462
	24.0833	21.5	1.12015	0.310196			5.9	5.4	1.09259	0.302564			10.9286	5.14286	2.125	0.588463
	52	46.4167	1.12029	0.310233			6.9	6.3	1.09524	0.303297			22.2222	10.4444	2.12767	0.5892
	67	59.8	1.1204	0.310265			9.1	8.3	1.09639	0.303614			5.07692	2.38462	2.12903	0.589577
	15.5	13.8333	1.12048	0.310288			18.375	16.75	1.09701	0.303789			4.9	2.3	2.13043	0.589967
	48.9333	43.6667	1.12061	0.310323			12.9167	11.75	1.09929	0.30442			16.2	7.6	2.13158	0.590283
	24.75	22.0833	1.12076	0.310363			15.7857	14.3571	1.0995	0.304478			9.66667	4.53333	2.13236	0.590498
	27.8333	24.8333	1.12081	0.310377			36.5833	33.25	1.10025	0.304685			24.8889	11.6667	2.13333	0.590768
	20.4	18.2	1.12088	0.310397			4.15385	3.76923	1.10204	0.305181			5.33333	2.5	2.13333	0.590769
	30.6	27.3	1.12088	0.310397			6.25	5.66667	1.10294	0.30543			10.0714	4.71429	2.13636	0.591606
	17.2143	15.3571	1.12093	0.310413			18.75	17	1.10294	0.30543			8.54545	4	2.13636	0.591608
	18.5333	16.5333	1.12097	0.310422			16.5455	15	1.10303	0.305455			4.7	2.2	2.13636	0.591608
	49.8462	44.4615	1.12111	0.310461			31	28.1	1.1032	0.305502			16.6429	7.78571	2.13762	0.591957
	35.4167	31.5833	1.12137	0.310534			7.3	6.6	1.10606	0.306294			11.5833	5.41667	2.13845	0.592187
	36.2857	32.3571	1.12141	0.310545			12.6429	11.4286	1.10625	0.306346			10.7	5	2.14	0.592615
	28.9286	25.7857	1.12189	0.310676			12.9167	11.6667	1.10714	0.306593			16.8889	7.88889	2.14085	0.59285
	25.25	22.5	1.12222	0.310769			31	28	1.10714	0.306593			10.3846	4.84615	2.14286	0.593406
	32.1	28.6	1.12238	0.310812			9.41667	8.5	1.10784	0.306787			7.5	3.5	2.14286	0.593407
	31.3333	27.9167	1.12239	0.310814			4.25	3.83333	1.1087	0.307024			5	2.33333	2.14286	0.593407
	28.25	25.1667	1.12252	0.31085			6.75	6.08333	1.10959	0.307271			22.1	10.3	2.14563	0.594175
	16.6364	14.8182	1.1227	0.310902			22.75	20.5	1.10976	0.307317			27	12.5833	2.1457	0.594194
	20.1	17.9	1.12291	0.310958			5	4.5	1.11111	0.307692			9.36364	4.36364	2.14583	0.594231
	31.9286	28.4286	1.12312	0.311017			4	3.6	1.11111	0.307692			7.3	3.4	2.14706	0.59457
	21.5	19.1429	1.12313	0.311021			46.2727	41.6364	1.11135	0.307759			11.6	5.4	2.14815	0.594872
	50.6667	45.1111	1.12315	0.311027			8.77778	7.88889	1.11268	0.308126			9.9	4.6	2.15217	0.595987
	22.1429	19.7143	1.12319	0.311037			18.8462	16.9231	1.11364	0.308392			8.4	3.9	2.15385	0.59645
	26.4	23.5	1.1234	0.311097			6.28571	5.64286	1.11392	0.308471			28	13	2.15385	0.59645
	30.3333	27	1.12346	0.311111			18.5	16.6	1.11446	0.308619			7	3.25	2.15385	0.59645
	54.5833	48.5833	1.1235	0.311123			6.18182	5.54545	1.11476	0.308701			6.46154	3	2.15385	0.59645
	20	17.8	1.1236	0.31115			14.5	13	1.11538	0.308876			8.46154	3.92308	2.15686	0.597285
	43.5	38.7143	1.12362	0.311155			5.8	5.2	1.11538	0.308876			11	5.1	2.15686	0.597285
	45.4444	40.4444	1.12363	0.311158			17.6667	15.8333	1.11579	0.308989			11	5.1	2.15686	0.597285
	37.2	33.1	1.12387	0.311225			5.58333	5	1.11667	0.309231			10.0833	4.66667	2.16071	0.598349
	26.3	23.4	1.12393	0.311243			4.22222	3.77778	1.11765	0.309502			13.4444	6.22222	2.16071	0.59835
	22.6667	20.1667	1.12397	0.311252			5.18182	4.63636	1.11765	0.309503			9.75	4.5	2.16667	0.6
	16.3	14.5	1.12414	0.3113			5.35714	4.78571	1.1194	0.309989			24.7	11.4	2.16667	0.6
	19.9	17.7	1.12429	0.311343			31.4286	28.0714	1.1196	0.310042			11.1429	5.14286	2.16667	0.600002
	13.5625	12.0625	1.12435	0.311359			10.1818	9.09091	1.12	0.310153			30.6	14.1	2.17021	0.600982
	17.4286	15.5	1.12443	0.311379			8.4	7.5	1.12	0.310154			11.125	5.125	2.17073	0.601126
	56.2222	50	1.12444	0.311384			14.9	13.3	1.1203	0.310237			5.42857	2.5	2.17143	0.601319
	19.8667	17.6667	1.12453	0.311408			3.7	3.3	1.12121	0.31049			5.25	2.41667	2.17241	0.601591
	44.5	39.5714	1.12455	0.311414			8.3	7.4	1.12162	0.310603			5	2.3	2.17391	0.602007
	68.3333	60.75	1.12483	0.311491			4.6	4.1	1.12195	0.310694			16.6364	7.63636	2.17858	0.603298
	28.8	25.6	1.125	0.311538			14.8462	13.2308	1.12209	0.310734			16.6364	7.63636	2.17858	0.603298
	15.3	13.6	1.125	0.311538			11.9	10.6	1.12264	0.310885			11.2308	5.15385	2.17911	0.603445
	22.5	20	1.125	0.311538			16.4	14.6	1.12329	0.311064			7.08333	3.25	2.17949	0.60355
	17.1818	15.2727	1.125	0.311539			7.45455	6.63636	1.12329	0.311065			8	3.66667	2.18182	0.604195
	23.7273	21.0909	1.125	0.311539			6.5	5.78571	1.12346	0.311111			6.54545	3	2.18182	0.604195
	14	12.4444	1.125	0.31154			10	8.9	1.1236	0.31115			12	5.5	2.18182	0.604196
	67.8182	60.2727	1.12519	0.311591			17.4167	15.5	1.12366	0.311167			10.375	4.75	2.18421	0.604858
	44.9333	39.9333	1.12521	0.311596			11.8	10.5	1.12381	0.311209			9.46667	4.33333	2.18462	0.604971
	29.9167	26.5833	1.12539	0.311648			12.9286	11.5	1.12423	0.311324			17.0909	7.81818	2.18605	0.605367
	20.1667	17.9167	1.12558	0.311699			3.46154	3.07692	1.125	0.311539			15.9286	7.28571	2.18628	0.605431
	17.0909	15.1818	1.12575	0.311746			11.9167	10.5833	1.12599	0.311813			16.5714	7.57143	2.18867	0.606095
	14.6364	13	1.12588	0.311781			17.8571	15.8571	1.12613	0.31185			11.6	5.3	2.18868	0.606096
	51.1818	45.4545	1.126	0.311816			29	25.75	1.12621	0.311875			8.28571	3.78571	2.18868	0.606096
	32.4545	28.8182	1.12618	0.311865			11.8889	10.5556	1.12631	0.311902			5.11111	2.33333	2.19048	0.606594
	16.4615	14.6154	1.12631	0.311902			28.4667	25.2667	1.12665	0.311995			18.7857	8.57143	2.19166	0.606922
	87.3	77.5	1.12645	0.31194			12.9091	11.4545	1.12699	0.312089			5.7	2.6	2.19231	0.607101
	18.7	16.6	1.12651	0.311956			23	20.4	1.12745	0.312217			10	4.55556	2.19512	0.607879
	24.2727	21.5455	1.12658	0.311976			8.83333	7.83333	1.12766	0.312275			9	4.1	2.19512	0.60788
	26	23.0769	1.12667	0.312			10.7143	9.5	1.12782	0.31232			14.4286	6.57143	2.19566	0.608028
	19.25	17.0833	1.12683	0.312046			7.9	7	1.12857	0.312527			18.6667	8.5	2.19608	0.608146
	23.6667	21	1.12699	0.312088			14.25	12.625	1.12871	0.312567			13.3333	6.06667	2.1978	0.60862
	22.1667	19.6667	1.12712	0.312125			13.8333	12.25	1.12925	0.312715			7	3.18182	2.2	0.60923
	13.3	11.8	1.12712	0.312125			4.33333	3.83333	1.13043	0.313044			11.9167	5.41667	2.2	0.609232
	26.6	23.6	1.12712	0.312125			4	3.53846	1.13044	0.313044			15.2	6.9	2.2029	0.610033
	28.6154	25.3846	1.12727	0.312168			10.0833	8.91667	1.13084	0.313155			13.8571	6.28571	2.20454	0.610488
	21.5	19.0714	1.12734	0.312187			3.58333	3.16667	1.13158	0.31336			8.81818	4	2.20455	0.610489
	20.0909	17.8182	1.12755	0.312244			6.18182	5.45455	1.13333	0.313846			11.7	5.3	2.20755	0.611321
	14.9231	13.2308	1.12791	0.312343			22.1	19.5	1.13333	0.313846			10.6	4.8	2.20833	0.611538
	58.4545	51.8182	1.12807	0.312388			12.1818	10.7273	1.13559	0.314471			7.91667	3.58333	2.20931	0.611808
	35.1818	31.1818	1.12828	0.312447			24.4286	21.5	1.13621	0.314644			7	3.16667	2.21052	0.612145
	22.3636	19.8182	1.12844	0.31249			2.5	2.2	1.13636	0.314685			11.2	5.06667	2.21052	0.612145
	33.5455	29.7273	1.12844	0.312491			6.44444	5.66667	1.13725	0.314932			8.84615	4	2.21154	0.612426
	49	43.4167	1.1286	0.312535			3	2.63636	1.13793	0.31512			15	6.77778	2.21311	0.612862
	22.2308	19.6923	1.12891	0.312621			23.9	21	1.1381	0.315165			16.5333	7.46667	2.21428	0.613185
	26.25	23.25	1.12903	0.312655			14.8	13	1.13846	0.315266			8.2	3.7	2.21622	0.613721
	31.8182	28.1818	1.12903	0.312655			17.3333	15.2222	1.13869	0.315328			6.375	2.875	2.21739	0.614047
	21.4545	19	1.12918	0.312697			18.7	16.4	1.14024	0.31576			14.4167	6.5	2.21795	0.614203
	17.4545	15.4545	1.12941	0.31276			5.61538	4.92308	1.14062	0.315865			10.1667	4.58333	2.21819	0.614268
	41.9091	37.0909	1.1299	0.312896			7.36364	6.45455	1.14084	0.315926			14.4286	6.5	2.21978	0.61471
	53	46.9	1.13006	0.312941			19.9231	17.4615	1.14097	0.315962			5	2.25	2.22222	0.615385
	54.0769	47.8462	1.13022	0.312985			13.6	11.9	1.14286	0.316484			14.9	6.7	2.22388	0.615844
	34.6667	30.6667	1.13043	0.313043			2.90909	2.54545	1.14286	0.316484			6.9	3.1	2.22581	0.616377
	39	34.5	1.13043	0.313043			26.3	23	1.14348	0.316656			5.75	2.58333	2.22581	0.616378
	51.9	45.9	1.13072	0.313122			7.18182	6.27273	1.14493	0.317057			7	3.14286	2.22727	0.616783
	29.0909	25.7273	1.13074	0.313128			19.6	17.1	1.1462	0.317409			10.5833	4.75	2.22806	0.617002
	63.4167	56.0833	1.13076	0.313133			13.3	11.6	1.14655	0.317507			11.4375	5.125	2.23171	0.618011
	43.1	38.1	1.13123	0.313265			9.55556	8.33333	1.14667	0.317539			12.5	5.6	2.23214	0.618132
	17.9167	15.8333	1.13158	0.313362			15.6	13.6	1.14706	0.317647			6.7	3	2.23333	0.618462
	45.7333	40.4	1.13201	0.31348			16.0833	14	1.14881	0.318131			6.7	3	2.23333	0.618462
	30	26.5	1.13208	0.313498			3.28571	2.85714	1.15	0.318461			20.1	9	2.23333	0.618462
	41.1	36.3	1.13223	0.313541			2.3	2	1.15	0.318462			7.44444	3.33333	2.23333	0.618462
	29.5455	26.0909	1.13241	0.313589			2.55556	2.22222	1.15	0.318462			15.6364	7	2.23377	0.618583
	40.7692	36	1.13248	0.313609			11.7692	10.2308	1.15037	0.318564			10.3636	4.63636	2.23529	0.619003
	18.8	16.6	1.13253	0.313624			14.0769	12.2308	1.15094	0.318721			24.4	10.9	2.23853	0.619901
	17.0769	15.0769	1.13265	0.313658			19.1538	16.6154	1.15277	0.31923			15.1538	6.76923	2.23863	0.619928
	75.2727	66.4545	1.1327	0.313669			8.53846	7.38462	1.15625	0.320192			6.22222	2.77778	2.24	0.620307
	40.7857	36	1.13294	0.313736			15.4545	13.3636	1.15646	0.320251			7.46667	3.33333	2.24	0.620309
	72.4	63.9	1.13302	0.313759			13.3	11.5	1.15652	0.320268			10.8333	4.83333	2.24137	0.620688
	49.0714	43.2857	1.13366	0.313937			10.2308	8.84615	1.15653	0.320269			10.5714	4.71429	2.24242	0.620977
	37.7273	33.2727	1.13388	0.313998			14	12.1	1.15702	0.320407			7.4	3.3	2.24242	0.620979
	26.6923	23.5385	1.13398	0.314027			2.75	2.375	1.15789	0.320648			5.69231	2.53846	2.24243	0.62098
	33.8182	29.8182	1.13415	0.314071			6.6	5.7	1.15789	0.320648			46.2	20.6	2.24272	0.62106
	28.1667	24.8333	1.13423	0.314095			15.9091	13.7273	1.15894	0.320937			20.2	9	2.24444	0.621538
	67.5	59.5	1.13445	0.314156			5.1	4.4	1.15909	0.320979			23.5714	10.5	2.2449	0.621663
	28.5385	25.1538	1.13456	0.314186			5.66667	4.88889	1.15909	0.320979			8.5	3.78571	2.24529	0.621771
	41.4167	36.5	1.1347	0.314226			8.28571	7.14286	1.16	0.32123			9.81818	4.36364	2.25	0.623076
	14.3	12.6	1.13492	0.314286			5.8	5	1.16	0.321231			9.81818	4.36364	2.25	0.623076
	89.8462	79.1538	1.13508	0.314331			18.8	16.2	1.16049	0.321367			17.25	7.66667	2.25	0.623077
	56.6667	49.9167	1.13523	0.31437			10.8	9.3	1.16129	0.321588			19.4545	8.63636	2.25263	0.623804
	21.3636	18.8182	1.13526	0.31438			29.7692	25.6154	1.16216	0.321829			16	7.1	2.25352	0.624052
	16.0833	14.1667	1.13529	0.314388			4.3	3.7	1.16216	0.32183			10.2308	4.53846	2.25424	0.624252
	22.3333	19.6667	1.13559	0.314471			39.6364	34.0909	1.16267	0.32197			20.6667	9.16667	2.25455	0.624336
	18.0833	15.9167	1.13612	0.314618			6.4	5.5	1.16364	0.322238			9.58333	4.25	2.2549	0.624434
	19.0714	16.7857	1.13617	0.314632			7.07692	6.07692	1.16456	0.322493			8.8	3.9	2.25641	0.624852
	15.8	13.9	1.13669	0.314776			12	10.3	1.16505	0.322629			6.07692	2.69231	2.25714	0.625054
	38.2	33.6	1.1369	0.314835			12.7	10.9	1.16514	0.322653			13.1667	5.83333	2.25715	0.625057
	40.7273	35.8182	1.13706	0.314877			15.1538	13	1.16568	0.322803			18.0714	8	2.25892	0.625548
	22.8125	20.0625	1.13707	0.314881			3.11111	2.66667	1.16666	0.323076			6.1	2.7	2.25926	0.625641
	23.5	20.6667	1.13709	0.314888			3.11111	2.66667	1.16666	0.323076			14.1818	6.27273	2.26087	0.626086
	14.9	13.1	1.1374	0.314974			6	5.14286	1.16667	0.323077			6.78571	3	2.2619	0.626373
	29.5833	26	1.13782	0.315088			10.5	9	1.16667	0.323077			17.2	7.6	2.26316	0.626721
	13.2	11.6	1.13793	0.315119			11	9.42857	1.16667	0.323077			22.6364	10	2.26364	0.626854
	56.0667	49.2667	1.13802	0.315145			15.8182	13.5455	1.16778	0.323386			20.6	9.1	2.26374	0.626881
	37.1	32.6	1.13804	0.315149			16.3571	14	1.16836	0.323547			18.5	8.16667	2.26531	0.627315
	57.6667	50.6667	1.13816	0.315182			7.6	6.5	1.16923	0.323787			11.3333	5	2.26666	0.62769
	17.5	15.375	1.13821	0.315197			13.1	11.2	1.16964	0.323901			7.84615	3.46154	2.26666	0.627692
	20.1818	17.7273	1.13846	0.315266			8.35714	7.14286	1.17	0.324			5.66667	2.5	2.26667	0.627693
	26.3	23.1	1.13853	0.315285			11.4167	9.75	1.17094	0.324261			13.9286	6.14286	2.26745	0.627908
	31.0714	27.2857	1.13874	0.315344			22.5	19.2143	1.171	0.324278			7.78571	3.42857	2.27083	0.628846
	16.4	14.4	1.13889	0.315385			8.9	7.6	1.17105	0.324291			10	4.4	2.27273	0.629371
	69.1818	60.7273	1.13922	0.315477			19.8	16.9	1.1716	0.324442			15	6.6	2.27273	0.629371
	41.7778	36.6667	1.13939	0.315524			6.18182	5.27273	1.17241	0.324668			13.8889	6.11111	2.27273	0.629371
	43.3	38	1.13947	0.315547			6.1	5.2	1.17308	0.324852			16.3636	7.18182	2.27848	0.630962
	16.9167	14.8333	1.14045	0.315818			14	11.9231	1.17419	0.325161			16.3333	7.16667	2.27906	0.631125
	53.0909	46.5455	1.14062	0.315865			13.4444	11.4444	1.17476	0.325318			9.8	4.3	2.27907	0.631127
	39.1667	34.3333	1.14078	0.315908			5.22222	4.44444	1.175	0.325385			22.6154	9.92308	2.27907	0.631127
	39.5	34.625	1.14079	0.315912			3.33333	2.83333	1.17647	0.325792			26.9	11.8	2.27966	0.631291
	17.3571	15.2143	1.14084	0.315925			7.9	6.7	1.1791	0.326521			23.75	10.4167	2.27999	0.631383
	12.1429	10.6429	1.14094	0.315952			4.5	3.8125	1.18033	0.32686			20.3333	8.91667	2.28037	0.631487
	19.6429	17.2143	1.14108	0.315991			21.5	18.2	1.18132	0.327134			6.08333	2.66667	2.28125	0.63173
	17.5	15.3333	1.14131	0.316054			8.35714	7.07143	1.18182	0.327273			6.63636	2.90909	2.28125	0.631731
	64.5	56.5	1.14159	0.316133			5.77778	4.88889	1.18182	0.327273			21.9	9.6	2.28125	0.631731
	34.9167	30.5833	1.14169	0.316161			21.0833	17.8333	1.18224	0.32739			18.6154	8.15385	2.28302	0.632221
	57.6154	50.4615	1.14177	0.316182			6.45455	5.45455	1.18333	0.327692			11.2	4.9	2.28571	0.632967
	26.1667	22.9167	1.14182	0.316196			7.1	6	1.18333	0.327692			7	3.0625	2.28571	0.632967
	40.2308	35.2308	1.14192	0.316224			8.6	7.26667	1.18349	0.327735			6.4	2.8	2.28571	0.632967
	46.4444	40.6667	1.14207	0.316267			5.27273	4.45455	1.18367	0.327786			10.6667	4.66667	2.28572	0.632969
	20.4545	17.9091	1.14213	0.316282			18.3571	15.5	1.18433	0.327968			10.7857	4.71429	2.28787	0.633565
	24.1	21.1	1.14218	0.316296			6.4	5.4	1.18519	0.328205			9.66667	4.22222	2.28948	0.634009
	18.3571	16.0714	1.14222	0.316308			14.1429	11.9286	1.18563	0.328328			10.5	4.58333	2.29091	0.634406
	87.4545	76.5455	1.14252	0.316389			8.3	7	1.18571	0.328352			9.4	4.1	2.29268	0.634897
	54.5	47.7	1.14256	0.316401			5.66667	4.77778	1.18605	0.328444			17.3333	7.55556	2.29411	0.635292
	54.5	47.7	1.14256	0.316401			4.25	3.58333	1.18605	0.328444			7.8	3.4	2.29412	0.635294
	50.0625	43.8125	1.14265	0.316427			5.83333	4.91667	1.18644	0.328552			11.7	5.1	2.29412	0.635294
	36.4444	31.8889	1.14286	0.316483			10	8.42857	1.18644	0.328553			11.9333	5.2	2.29487	0.635501
	48	42	1.14286	0.316484			10	8.42857	1.18644	0.328553			11.6667	5.08333	2.29509	0.635563
	39.2727	34.3636	1.14286	0.316484			36.9	31.1	1.1865	0.328568			8.5	3.7	2.2973	0.636175
	40.7	35.6	1.14326	0.316595			2.375	2	1.1875	0.328846			15.4286	6.71429	2.29788	0.636335
	26.0909	22.8182	1.14343	0.316641			9.11111	7.66667	1.18841	0.329097			15.3846	6.69231	2.29885	0.636604
	19.9	17.4	1.14368	0.316711			22.9091	19.2727	1.18868	0.329173			19.1667	8.33333	2.3	0.636924
	15.9091	13.9091	1.14379	0.316742			26.9091	22.6364	1.18875	0.329193			13.4167	5.83333	2.30001	0.636925
	43.3636	37.9091	1.14388	0.316768			27.5	23.125	1.18919	0.329314			14.5	6.3	2.30159	0.637363
	26	22.7273	1.144	0.3168			5.86667	4.93333	1.18919	0.329314			11.0909	4.81818	2.30189	0.637445
	22.5	19.6667	1.14407	0.316818			17.75	14.9167	1.18994	0.329522			20.0909	8.72727	2.30208	0.6375
	22.5	19.6667	1.14407	0.316818			18.75	15.75	1.19048	0.32967			6.33333	2.75	2.30303	0.637762
	17.0769	14.9231	1.14433	0.31689			36.1818	30.3636	1.19162	0.329986			5.84615	2.53846	2.30303	0.637762
	25.0833	21.9167	1.14448	0.316934			6.69231	5.61538	1.19178	0.330032			24.3077	10.5385	2.30656	0.63874
	58.6667	51.25	1.14472	0.316998			6.64286	5.57143	1.19231	0.330178			8.08333	3.5	2.30952	0.63956
	31.0714	27.1429	1.14473	0.317003			12.9091	10.8182	1.19328	0.330446			6.92857	3	2.30952	0.63956
	66.4	58	1.14483	0.317029			21.0833	17.6667	1.19339	0.330478			6.72727	2.90909	2.3125	0.640385
	27	23.5833	1.14488	0.317043			8	6.7	1.19403	0.330654			14.7273	6.36364	2.31429	0.64088
	46.6	40.7	1.14496	0.317067			3.58333	3	1.19444	0.330769			11.7333	5.06667	2.31578	0.641293
	30.8	26.9	1.14498	0.317072			18.9167	15.8333	1.19474	0.330851			8	3.45455	2.31579	0.641295
	18.4167	16.0833	1.14508	0.3171			5.5	4.6	1.19565	0.331104			19.2143	8.28571	2.31897	0.642176
	36.6429	32	1.14509	0.317102			12.8889	10.7778	1.19587	0.331165			7.78571	3.35714	2.31915	0.642226
	54.5833	47.6667	1.1451	0.317106			4.78571	4	1.19643	0.331318			13.7	5.9	2.32203	0.643025
	14.2	12.4	1.14516	0.317122			14	11.7	1.19658	0.331361			18.2667	7.86667	2.32204	0.643026
	47.3125	41.3125	1.14523	0.317142			33.6923	28.1538	1.19672	0.3314			7.18182	3.09091	2.32353	0.643439
	15.7692	13.7692	1.14525	0.317147			32.2	26.9	1.19703	0.331484			6.14286	2.64286	2.32432	0.643659
	16.75	14.625	1.1453	0.31716			18.2	15.2	1.19737	0.331579			17.2	7.4	2.32432	0.643659
	18	15.7143	1.14545	0.317203			6.46667	5.4	1.19753	0.331624			19.1538	8.23077	2.3271	0.644427
	33.9231	29.6154	1.14545	0.317203			44.5	37.1	1.19946	0.332158			18.2857	7.85714	2.32727	0.644475
	28.4615	24.8462	1.14551	0.317217			18.8571	15.7143	1.2	0.332307			39.8	17.1	2.32749	0.644534
	30.8333	26.9167	1.14551	0.317218			6	5	1.2	0.332308			12.2727	5.27273	2.32758	0.644561
	34.2857	29.9286	1.14558	0.317238			3.75	3.125	1.2	0.332308			23.4615	10.0769	2.32825	0.644745
	29.1	25.4	1.14567	0.317262			2.4	2	1.2	0.332308			16.7273	7.18182	2.32912	0.644986
	23.5833	20.5833	1.14575	0.317284			10	8.33333	1.2	0.332308			13.1429	5.64286	2.32912	0.644987
	37.4615	32.6923	1.14588	0.317321			4	3.33333	1.2	0.332308			17.3846	7.46154	2.32989	0.645201
	62.8	54.8	1.14599	0.31735			4.36364	3.63636	1.2	0.332308			9.33333	4	2.33333	0.646154
	68.9	60.1	1.14642	0.317471			4.36364	3.63636	1.2	0.332308			18.9	8.1	2.33333	0.646154
	27.4	23.9	1.14644	0.317477			12.7333	10.6	1.20125	0.332655			5.6	2.4	2.33333	0.646154
	30.8125	26.875	1.14651	0.317496			18.4	15.3	1.20261	0.333032			5.6	2.4	2.33333	0.646154
	32	27.9091	1.14658	0.317514			8.3	6.9	1.2029	0.33311			8.4	3.6	2.33333	0.646154
	24.0909	21	1.14719	0.317682			17.25	14.3333	1.20349	0.333274			7	3	2.33333	0.646154
	83.6667	72.9167	1.14743	0.317749			20.3333	16.8889	1.20394	0.3334			6.125	2.625	2.33333	0.646154
	20.9231	18.2308	1.14768	0.317819			19.1667	15.9167	1.20419	0.333467			14	6	2.33333	0.646154
	36.4615	31.7692	1.1477	0.317825			7.83333	6.5	1.20513	0.333728			10.5	4.5	2.33333	0.646154
	22.4444	19.5556	1.14772	0.317831			4.27273	3.54545	1.20513	0.333728			16.1	6.9	2.33333	0.646154
	13.2	11.5	1.14783	0.31786			38	31.5	1.20635	0.334066			8.90909	3.81818	2.33333	0.646154
	14.8182	12.9091	1.14789	0.317877			29.2	24.2	1.20661	0.334139			12.5	5.35714	2.33333	0.646154
	12.5385	10.9231	1.14789	0.317877			6.4	5.3	1.20755	0.334398			5.38462	2.30769	2.33334	0.646155
	25.3636	22.0909	1.14815	0.317948			14.2727	11.8182	1.20769	0.334437			18	7.7	2.33766	0.647353
	24.6364	21.4545	1.14831	0.317993			12.0833	10	1.20833	0.334614			15.7273	6.72727	2.33784	0.647403
	105.3	91.7	1.14831	0.317993			2.63636	2.18182	1.20833	0.334615			11.0667	4.73333	2.33804	0.647456
	20.8462	18.1538	1.14831	0.317994			4.72727	3.90909	1.2093	0.334884			10.6364	4.54545	2.34001	0.648003
	50.8333	44.25	1.14878	0.318122			5.2	4.3	1.2093	0.334884			12.875	5.5	2.34091	0.648252
	68.1667	59.3333	1.14888	0.318151			22.5	18.6	1.20968	0.334988			7.45455	3.18182	2.34286	0.648791
	40.1	34.9	1.149	0.318184			18.0667	14.9333	1.20983	0.335029			5.46667	2.33333	2.34286	0.648793
	33.4167	29.0833	1.149	0.318184			30.5	25.2	1.21032	0.335165			23.6154	10.0769	2.34352	0.648974
	28.4615	24.7692	1.14907	0.318204			5.30769	4.38462	1.21052	0.335222			45	19.2	2.34375	0.649038
	13.8667	12.0667	1.14917	0.318232			4.6	3.8	1.21053	0.335223			15	6.4	2.34375	0.649038
	18.9091	16.4545	1.14917	0.318233			6.9	5.7	1.21053	0.335223			12.5	5.33333	2.34375	0.649039
	22.4167	19.5	1.14957	0.318344			24.6429	20.3571	1.21053	0.335224			5.66667	2.41667	2.34483	0.649336
	59.2727	51.5455	1.14991	0.318437			7	5.77778	1.21154	0.335503			5.66667	2.41667	2.34483	0.649336
	49.5385	43.0769	1.15	0.318462			15.8889	13.1111	1.21187	0.335594			14.0714	6	2.34523	0.649449
	12.7778	11.1111	1.15	0.318462			21.6	17.8	1.21348	0.336042			16.4167	7	2.34524	0.649452
	47.1538	41	1.15009	0.318487			13.2222	10.8889	1.21428	0.336263			5.4	2.3	2.34783	0.650167
	78.9	68.6	1.15015	0.318502			8.5	7	1.21429	0.336264			19.6364	8.36364	2.34783	0.650168
	17.6	15.3	1.15033	0.318552			10.5	8.64286	1.21488	0.336427			10.1	4.3	2.34884	0.650447
	24.4667	21.2667	1.15047	0.318592			7.3	6	1.21667	0.336923			7.23077	3.07692	2.35	0.65077
	16.1111	14	1.15079	0.318681			19	15.6154	1.21675	0.336945			7.23077	3.07692	2.35	0.65077
	30.4545	26.4545	1.1512	0.318795			32.25	26.5	1.21698	0.33701			9.07143	3.85714	2.35185	0.651283
	91.8333	79.75	1.15151	0.318881			14.2308	11.6923	1.21711	0.337045			14.7857	6.28571	2.35227	0.651398
	22.0909	19.1818	1.15166	0.318921			6.33333	5.2	1.21795	0.337278			11.4286	4.85714	2.35295	0.651586
	27	23.4444	1.15166	0.318921			5.58333	4.58333	1.21818	0.337343			16.1429	6.85714	2.35417	0.651925
	68.2727	59.2727	1.15184	0.318971			41.2	33.8	1.21893	0.337551			6.63636	2.81818	2.35484	0.652109
	15.9	13.8	1.15217	0.319064			21.6	17.7	1.22034	0.33794			27.0833	11.5	2.35507	0.652173
	30.2727	26.2727	1.15225	0.319084			7.54545	6.18182	1.22059	0.338009			19.8571	8.42857	2.35593	0.652411
	20.6364	17.9091	1.15229	0.319095			9.4	7.7	1.22078	0.338062			26.3333	11.1667	2.3582	0.65304
	12.5833	10.9167	1.15267	0.3192			24.8571	20.3571	1.22105	0.338138			8.92857	3.78571	2.35849	0.653121
	28.8182	25	1.15273	0.319217			35.8571	29.3571	1.22141	0.338237			22.0714	9.35714	2.35878	0.6532
	47.7778	41.4444	1.15282	0.319242			7.33333	6	1.22222	0.338461			8.36364	3.54545	2.35898	0.653256
	31.5455	27.3636	1.15283	0.319244			20.4286	16.7143	1.22222	0.338462			16	6.77778	2.36065	0.65372
	26.4	22.9	1.15284	0.319248			11.8462	9.69231	1.22223	0.338463			15.75	6.66667	2.3625	0.65423
	89.9231	78	1.15286	0.319254			14.9091	12.1818	1.22388	0.338921			10	4.23077	2.36364	0.654545
	17.8182	15.4545	1.15295	0.319277			14.4286	11.7857	1.22425	0.339022			18.2727	7.72727	2.3647	0.654841
	21.1	18.3	1.15301	0.319294			12.5	10.2	1.22549	0.339367			9.7	4.1	2.36585	0.655159
	45.1818	39.1818	1.15313	0.319329			7.6	6.2	1.22581	0.339454			9.66667	4.08333	2.36735	0.655574
	24.6364	21.3636	1.1532	0.319346			15.3333	12.5	1.22666	0.339692			16.1	6.8	2.36765	0.655656
	37.6	32.6	1.15337	0.319396			28.5714	23.2857	1.22699	0.339783			10.9	4.6	2.36957	0.656187
	23.3	20.2	1.15347	0.319421			2.7	2.2	1.22727	0.33986			10.6667	4.5	2.37038	0.656412
	31.5333	27.3333	1.15366	0.319475			14.7273	12	1.22727	0.339861			40.8	17.2	2.37209	0.656887
	64.25	55.6875	1.15376	0.319503			2.45455	2	1.22728	0.339861			23.5	9.9	2.37374	0.657343
	27	23.4	1.15385	0.319527			14.0769	11.4615	1.22819	0.340114			27.3	11.5	2.37391	0.657391
	19.5	16.9	1.15385	0.319527			8.6	7	1.22857	0.34022			22.4545	9.45455	2.37499	0.657691
	21.9231	19	1.15385	0.319527			5	4.06667	1.22951	0.340479			11.6923	4.92308	2.375	0.657691
	30.875	26.75	1.15421	0.319626			10.25	8.33333	1.23	0.340616			16.2857	6.85714	2.375	0.657692
	11.8333	10.25	1.15447	0.319699			13.6667	11.1111	1.23	0.340617			9.5	4	2.375	0.657692
	68	58.9	1.1545	0.319707			9.84615	8	1.23077	0.340828			16.625	7	2.375	0.657692
	29.25	25.3333	1.15461	0.319737			4	3.25	1.23077	0.340828			14.25	6	2.375	0.657692
	36.8	31.8667	1.15481	0.319794			10.2308	8.30769	1.23149	0.341027			7.30769	3.07692	2.375	0.657693
	28.8	24.9333	1.15508	0.319869			11.0909	9	1.23232	0.341258			10.5556	4.44444	2.37501	0.657696
	29.7	25.7	1.15564	0.320024			10.1667	8.25	1.23233	0.34126			16.4	6.9	2.37681	0.658194
	29.7	25.7	1.15564	0.320024			5.3	4.3	1.23256	0.341324			18	7.57143	2.37736	0.658345
	72.5556	62.7778	1.15575	0.320055			4.41667	3.58333	1.23256	0.341324			21.4	9	2.37778	0.658462
	22.9091	19.8182	1.15596	0.320113			3.7	3	1.23333	0.341538			14.6667	6.16667	2.37838	0.658629
	40	34.6	1.15607	0.320142			12.1	9.8	1.23469	0.341915			50.25	21.125	2.3787	0.658716
	45.9	39.7	1.15617	0.320171			4.2	3.4	1.23529	0.342081			18.8333	7.91667	2.37894	0.658784
	11.5625	10	1.15625	0.320192			17.3	14	1.23571	0.342198			26	10.9286	2.37908	0.658822
	83.3636	72.0909	1.15637	0.320225			11.6923	9.46154	1.23577	0.342214			18.3571	7.71429	2.37962	0.658972
	30.3	26.2	1.15649	0.320258			26.2	21.2	1.23585	0.342235			20.8333	8.75	2.38095	0.65934
	20.4615	17.6923	1.15652	0.320267			12.3636	10	1.23636	0.342377			10	4.2	2.38095	0.659341
	73.1818	63.2727	1.15661	0.320292			31.7692	25.6923	1.23653	0.342423			11.9091	5	2.38182	0.659581
	26.1818	22.6364	1.15662	0.320296			3.91667	3.16667	1.23684	0.34251			17.6667	7.41667	2.38203	0.659638
	17.9286	15.5	1.15668	0.320312			17.4	14.0667	1.23696	0.342544			8.1	3.4	2.38235	0.659729
	15.2857	13.2143	1.15675	0.320332			6.66667	5.38889	1.23711	0.342585			8.1	3.4	2.38235	0.659729
	11.8	10.2	1.15686	0.320362			13.7273	11.0909	1.23771	0.34275			7.36364	3.09091	2.38235	0.659729
	57.5	49.7	1.15694	0.320384			7.42857	6	1.23809	0.342857			26.4167	11.0833	2.38347	0.660038
	18.0909	15.6364	1.15697	0.320393			7.8	6.3	1.2381	0.342857			11.6	4.86667	2.38356	0.660063
	14.7333	12.7333	1.15707	0.320419			6.5	5.25	1.2381	0.342857			13.3846	5.61538	2.38356	0.660063
	21.3636	18.4545	1.15764	0.320576			49.3	39.8	1.23869	0.343023			7.15385	3	2.38462	0.660355
	30.9286	26.7143	1.15775	0.320609			20.6667	16.6667	1.24	0.343384			20.6667	8.66667	2.38462	0.660356
	67.6923	58.4615	1.1579	0.320648			6.7	5.4	1.24074	0.34359			12.8462	5.38462	2.38572	0.660661
	55.7	48.1	1.158	0.320678			9.92857	8	1.24107	0.343681			8.75	3.66667	2.38636	0.660839
	49.6667	42.8889	1.15803	0.320686			17.6875	14.25	1.24123	0.343725			23.6667	9.91667	2.38656	0.660893
	42.5	36.7	1.15804	0.320687			14.9	12	1.24167	0.343846			6.72727	2.81818	2.3871	0.661042
	12.0588	10.4118	1.15819	0.320728			4.52941	3.64706	1.24193	0.34392			14.3333	6	2.38888	0.661537
	58	50.0769	1.15822	0.320737			17.3125	13.9375	1.24215	0.343981			8.6	3.6	2.38889	0.661539
	13.4167	11.5833	1.15828	0.320754			4.1	3.3	1.24242	0.344056			20	8.36364	2.3913	0.662207
	33.9091	29.2727	1.15839	0.320784			12.3	9.9	1.24242	0.344056			16.0909	6.72727	2.39189	0.66237
	25.0714	21.6429	1.15841	0.320791			6.30769	5.07692	1.24242	0.344056			10.3	4.3	2.39535	0.663327
	11.7	10.1	1.15842	0.320792			7.25	5.83333	1.24286	0.344176			9.36364	3.90909	2.39535	0.663328
	28.7143	24.7857	1.1585	0.320816			22	17.7	1.24294	0.344198			7.92308	3.30769	2.39535	0.663328
	17.2143	14.8571	1.15866	0.320859			4.6	3.7	1.24324	0.344283			11.5	4.8	2.39583	0.663462
	29.7143	25.6429	1.15877	0.320891			15.7273	12.6364	1.2446	0.344659			13.9	5.8	2.39655	0.66366
	43.7778	37.7778	1.15882	0.320905			21.2727	17.0909	1.24468	0.344681			15.1	6.3	2.39683	0.663736
	29.9	25.8	1.15891	0.32093			6.1	4.9	1.2449	0.344741			11.6667	4.86667	2.39727	0.663858
	32.4545	28	1.15909	0.320979			3.58824	2.88235	1.2449	0.344742			15.4375	6.4375	2.39806	0.664078
	20.4	17.6	1.15909	0.320979			14.4615	11.6154	1.24503	0.344777			13.0909	5.45455	2.4	0.664614
	38.6	33.3	1.15916	0.320998			18	14.4545	1.24529	0.344849			7	2.91667	2.4	0.664615
	26.6667	23	1.15942	0.321071			32.7857	26.2857	1.24728	0.345401			10	4.16667	2.4	0.664615
	19.6	16.9	1.15976	0.321165			22.9091	18.3636	1.24753	0.345469			5.45455	2.27273	2.4	0.664615
	34.3333	29.6	1.15991	0.321206			14.1	11.3	1.24779	0.345541			9.81818	4.09091	2.4	0.664615
	17.4	15	1.16	0.321231			21.6923	17.3846	1.24779	0.345541			6	2.5	2.4	0.664615
	20.6154	17.7692	1.16018	0.32128			14.6	11.7	1.24786	0.345562			16.6154	6.92308	2.4	0.664616
	73.8571	63.6429	1.16049	0.321367			12.5833	10.0833	1.24793	0.345582			17.1429	7.14286	2.40001	0.664617
	15.6667	13.5	1.1605	0.321368			23.6154	18.9231	1.24797	0.345591			16.4167	6.83333	2.40245	0.665292
	42	36.1875	1.16062	0.321403			17.3636	13.9091	1.24836	0.3457			24.7143	10.2857	2.40278	0.665386
	13	11.2	1.16071	0.321429			4.23077	3.38462	1.25	0.346153			13.4167	5.58333	2.40299	0.665444
	30.8	26.5333	1.16081	0.321454			4.23077	3.38462	1.25	0.346153			18.3636	7.63636	2.40476	0.665933
	31.0769	26.7692	1.16092	0.321486			4.28571	3.42857	1.25	0.346154			7.76923	3.23077	2.40476	0.665934
	28.25	24.3333	1.16096	0.321497			8	6.4	1.25	0.346154			17.2727	7.18182	2.40506	0.666016
	26.2941	22.6471	1.16104	0.321518			2.5	2	1.25	0.346154			6.41667	2.66667	2.40625	0.666346
	44.2143	38.0714	1.16135	0.321605			7	5.6	1.25	0.346154			15.4	6.4	2.40625	0.666346
	36.7	31.6	1.16139	0.321616			4.54545	3.63636	1.25	0.346154			10.7273	4.45455	2.40817	0.666877
	20.9091	18	1.16162	0.321678			6.07143	4.85714	1.25	0.346154			16	6.64286	2.4086	0.666997
	52.9091	45.5455	1.16168	0.321695			18.5714	14.8571	1.25	0.346154			5.3	2.2	2.40909	0.667133
	16.75	14.4167	1.16185	0.321742			20.8182	16.6364	1.25136	0.346532			6.71429	2.78571	2.41026	0.667457
	22.0769	19	1.16194	0.321769			21.9	17.5	1.25143	0.346549			12.2727	5.09091	2.41071	0.667581
	18.9091	16.2727	1.16201	0.321788			13.7692	11	1.25175	0.346637			13.5625	5.625	2.41111	0.667692
	23.6923	20.3846	1.16226	0.321858			14.5	11.5833	1.2518	0.346653			11.1818	4.63636	2.41176	0.667873
	20.3846	17.5385	1.16228	0.321861			13.25	10.5833	1.25197	0.3467			8.2	3.4	2.41176	0.667873
	23.8667	20.5333	1.16234	0.321879			28.2308	22.5385	1.25256	0.346862			12.3	5.1	2.41176	0.667873
	34.6923	29.8462	1.16237	0.321887			12.6875	10.125	1.25309	0.347009			12.3	5.1	2.41176	0.667873
	23.8	20.4667	1.16286	0.322024			9.86667	7.86667	1.25424	0.347327			7.45455	3.09091	2.41177	0.667874
	21.4	18.4	1.16304	0.322074			31.5	25.1	1.25498	0.347533			16.7143	6.92857	2.41237	0.668042
	34.75	29.875	1.16318	0.322111			12.8462	10.2308	1.25564	0.347716			23.7857	9.85714	2.41304	0.668227
	37.1429	31.9286	1.16331	0.322148			12.4615	9.92308	1.25581	0.347763			29.2	12.1	2.41322	0.668277
	19.5833	16.8333	1.16337	0.322163			7	5.57143	1.25641	0.347929			5.83333	2.41667	2.41379	0.668434
	35	30.0833	1.16344	0.322182			7	5.57143	1.25641	0.347929			7.77778	3.22222	2.4138	0.668436
	12.8	11	1.16364	0.322238			15.5	12.3333	1.25676	0.348026			6.36364	2.63636	2.4138	0.668436
	36.1818	31.0909	1.16374	0.322267			15.5	12.3333	1.25676	0.348026			12.4	5.13333	2.41559	0.668932
	63.9333	54.9333	1.16384	0.322293			4.4	3.5	1.25714	0.348132			13.1818	5.45455	2.41666	0.669229
	28.375	24.375	1.1641	0.322367			21.5833	17.1667	1.25728	0.348169			11.6	4.8	2.41667	0.669231
	65.2	56	1.16429	0.322418			32.3636	25.7273	1.25795	0.348355			8.7	3.6	2.41667	0.669231
	20.375	17.5	1.16429	0.322418			7.8	6.2	1.25806	0.348387			21.9286	9.07143	2.41733	0.669413
	24.8	21.3	1.16432	0.322427			14.1818	11.2727	1.25807	0.348387			16.9231	7	2.41759	0.669485
	17	14.6	1.16438	0.322445			16.3636	13	1.25874	0.348574			22.1667	9.16667	2.41818	0.669651
	35.4	30.4	1.16447	0.32247			3.09091	2.45455	1.25926	0.348717			10.2308	4.23077	2.41819	0.669652
	71.5	61.4	1.1645	0.322476			6.8	5.4	1.25926	0.348718			23.5833	9.75	2.4188	0.669822
	23	19.75	1.16456	0.322493			23.3	18.5	1.25946	0.348773			12.1	5	2.42	0.670154
	18.8667	16.2	1.16461	0.322508			9	7.14286	1.26	0.348923			12.1	5	2.42	0.670154
	20.2143	17.3571	1.16461	0.322508			22.5	17.8571	1.26	0.348924			10.2222	4.22222	2.42105	0.670444
	32.5333	27.9333	1.16468	0.322526			20	15.8667	1.2605	0.349062			16.0909	6.63636	2.42466	0.671444
	36	30.9091	1.16471	0.322534			22.2	17.6	1.26136	0.349301			14.9231	6.15385	2.425	0.671539
	60.0833	51.5833	1.16478	0.322555			18	14.2667	1.26168	0.349388			17.5833	7.25	2.42528	0.671617
	21.2	18.2	1.16484	0.32257			4.07692	3.23077	1.2619	0.34945			9.5	3.91667	2.42553	0.671685
	28.25	24.25	1.16495	0.322601			25	19.8	1.26263	0.34965			11.3333	4.66667	2.42856	0.672525
	22.6	19.4	1.16495	0.322601			15.1538	12	1.26282	0.349703			10.2	4.2	2.42857	0.672527
	59	50.6364	1.16517	0.322662			29.3	23.2	1.26293	0.349735			6.8	2.8	2.42857	0.672528
	68	58.3571	1.16524	0.322682			5.33333	4.22222	1.26316	0.349798			18.6923	7.69231	2.43	0.672923
	23.1429	19.8571	1.16547	0.322746			4.8	3.8	1.26316	0.349798			14.125	5.8125	2.43011	0.672953
	26.6429	22.8571	1.16563	0.32279			10.9091	8.63636	1.26316	0.349798			19	7.81818	2.43023	0.672988
	17.9091	15.3636	1.16568	0.322805			10.6667	8.44444	1.26316	0.349799			19.2	7.9	2.43038	0.673028
	19.8182	17	1.16578	0.32283			19.1667	15.1667	1.26374	0.349958			5.61538	2.30769	2.43333	0.673846
	23.2	19.9	1.16583	0.322845			6.14286	4.85714	1.26471	0.350227			6.63636	2.72727	2.43333	0.673847
	22.8333	19.5833	1.16596	0.322881			11.7273	9.27273	1.26471	0.350227			12.9	5.3	2.43396	0.67402
	43.5	37.3	1.16622	0.322953			65.4444	51.6667	1.26666	0.350769			12.9	5.3	2.43396	0.67402
	25.9	22.2	1.16667	0.323077			3.8	3	1.26667	0.350769			12.9	5.3	2.43396	0.67402
	25.9	22.2	1.16667	0.323077			3.8	3	1.26667	0.350769			23.3333	9.58333	2.43478	0.674247
	13.3	11.4	1.16667	0.323077			7.6	6	1.26667	0.350769			5.6	2.3	2.43478	0.674247
	18.8462	16.1538	1.16667	0.323079			2.92308	2.30769	1.26667	0.35077			11.2	4.6	2.43478	0.674247
	28.4	24.3333	1.16712	0.323204			3.45455	2.72727	1.26667	0.35077			5.6	2.3	2.43478	0.674247
	71.7273	61.4545	1.16716	0.323214			54.6	43.1	1.26682	0.350812			8	3.28571	2.43479	0.674248
	27.2727	23.3636	1.16732	0.323257			11.6364	9.18182	1.26733	0.350953			10.7857	4.42857	2.43548	0.674441
	20.9167	17.9167	1.16744	0.323292			12	9.45455	1.26923	0.351479			15.8333	6.5	2.43589	0.674555
	25.1	21.5	1.16744	0.323292			24.75	19.5	1.26923	0.351479			11.875	4.875	2.4359	0.674556
	39.5	33.8333	1.16749	0.323305			7.83333	6.16667	1.27027	0.351767			18.125	7.4375	2.43697	0.674855
	67.2143	57.5714	1.16749	0.323306			8.54545	6.72727	1.27027	0.351767			6.5	2.66667	2.4375	0.674999
	49.2857	42.2143	1.16751	0.323311			40.8	32.1	1.27103	0.351977			8.35714	3.42857	2.4375	0.675
	48	41.1	1.16788	0.323414			7.5	5.9	1.27119	0.352021			13	5.33333	2.4375	0.675
	14.6	12.5	1.168	0.323446			15.1667	11.9167	1.27273	0.352447			5.57143	2.28571	2.43751	0.675001
	10.4286	8.92857	1.168	0.323447			2.8	2.2	1.27273	0.352448			16.6923	6.84615	2.4382	0.675195
	54.5385	46.6923	1.16804	0.323457			16.3333	12.8333	1.27273	0.352448			12.6364	5.18182	2.4386	0.675305
	37.2727	31.9091	1.16809	0.323471			35.2857	27.7143	1.27319	0.352577			18.1818	7.45455	2.43902	0.675421
	30.0833	25.75	1.16828	0.323525			6.07692	4.76923	1.27419	0.352853			20.2143	8.28571	2.43966	0.675598
	11.8	10.1	1.16832	0.323534			5.64286	4.42857	1.27419	0.352854			9.38461	3.84615	2.44	0.675693
	40.2	34.4	1.1686	0.323614			6.375	5	1.275	0.353077			7.54545	3.09091	2.44117	0.676018
	36.7	31.4	1.16879	0.323665			29.75	23.3333	1.275	0.353077			7.54545	3.09091	2.44117	0.676018
	30	25.6667	1.16883	0.323676			3.64286	2.85714	1.275	0.353078			16.6	6.8	2.44118	0.676018
	39.6364	33.9091	1.1689	0.323696			10.9286	8.57143	1.275	0.353078			8.3	3.4	2.44118	0.676018
	19.2222	16.4444	1.16892	0.323701			19.8571	15.5714	1.27523	0.35314			12.2143	5	2.44286	0.676484
	25.6	21.9	1.16895	0.323709			27.8	21.8	1.27523	0.35314			17.5455	7.18182	2.44304	0.676535
	27.6667	23.6667	1.16901	0.323727			13.9	10.9	1.27523	0.35314			23.2143	9.5	2.44361	0.676692
	64.0909	54.8182	1.16915	0.323766			6.28571	4.92857	1.27536	0.353177			10	4.09091	2.44444	0.676923
	21.3636	18.2727	1.16915	0.323766			3.7	2.9	1.27586	0.353316			11	4.5	2.44444	0.676923
	22.8	19.5	1.16923	0.323787			3.75	2.9375	1.2766	0.353519			11	4.5	2.44444	0.676923
	65.2222	55.7778	1.16932	0.323812			8.83333	6.91667	1.27711	0.353661			11	4.5	2.44444	0.676923
	14.7857	12.6429	1.16949	0.323858			8.15385	6.38462	1.27711	0.353661			8.45455	3.45455	2.44737	0.677732
	11.5	9.83333	1.16949	0.323859			12.9	10.1	1.27723	0.353694			15.9167	6.5	2.44872	0.678108
	33.1	28.3	1.16961	0.323892			2.55556	2	1.27778	0.353847			10	4.08333	2.44898	0.678179
	20.6667	17.6667	1.16981	0.323948			8.41667	6.58333	1.27848	0.354041			34.0833	13.9167	2.44909	0.678211
	15.5	13.25	1.16981	0.323948			18.3333	14.3333	1.27907	0.354204			26.7692	10.9231	2.4507	0.678654
	18.6	15.9	1.16981	0.323948			14.2	11.1	1.27928	0.354262			13.3846	5.46154	2.4507	0.678656
	78.9231	67.4615	1.1699	0.323972			28.1538	22	1.27972	0.354383			30.0909	12.2727	2.45186	0.678976
	16.2727	13.9091	1.16993	0.323981			77.6	60.6	1.28053	0.354608			20.6	8.4	2.45238	0.679121
	35.8	30.6	1.16993	0.323982			21.1429	16.5	1.28139	0.354846			6.86667	2.8	2.45238	0.679121
	29	24.7857	1.17003	0.324008			27.6429	21.5714	1.28146	0.354866			16.6429	6.78571	2.45264	0.679192
	18.9167	16.1667	1.1701	0.324028			18.8571	14.7143	1.28155	0.354891			20	8.15385	2.45283	0.679245
	37.25	31.8333	1.17016	0.324044			7.58333	5.91667	1.28169	0.354929			11.5714	4.71429	2.45454	0.679718
	20	17.0909	1.17021	0.324059			5	3.9	1.28205	0.35503			27	11	2.45455	0.67972
	18.1429	15.5	1.17051	0.324141			9.08333	7.08333	1.28235	0.355113			8.1	3.3	2.45455	0.67972
	13.0909	11.1818	1.17073	0.324203			6.18182	4.81818	1.28302	0.355298			7.36364	3	2.45455	0.679721
	36.7143	31.3571	1.17084	0.324234			6.41667	5	1.28333	0.355385			9.64286	3.92857	2.45455	0.679721
	30.6	26.1333	1.17092	0.324255			17.1429	13.3571	1.28343	0.355411			6.23077	2.53846	2.45455	0.679721
	39.4615	33.6923	1.17123	0.324341			13	10.125	1.28395	0.355556			22.8462	9.30769	2.45455	0.679722
	34.1818	29.1818	1.17134	0.324371			37.4118	29.1176	1.28485	0.355805			14	5.7	2.45614	0.680162
	22.0769	18.8462	1.17142	0.324394			25.3636	19.7273	1.28571	0.356043			11.6667	4.75	2.45615	0.680164
	17.0833	14.5833	1.17143	0.324396			17.25	13.4167	1.28571	0.356043			9.41667	3.83333	2.45652	0.680268
	56.8667	48.5333	1.1717	0.324472			21.75	16.9167	1.28571	0.356043			6.61538	2.69231	2.45714	0.680438
	22.1667	18.9167	1.17181	0.3245			7.5	5.83333	1.28571	0.356044			20.4	8.3	2.45783	0.68063
	10.7143	9.14286	1.17188	0.32452			16.7273	13	1.28672	0.356321			9.07692	3.69231	2.45833	0.680769
	74.3	63.4	1.17192	0.324533			12.1	9.4	1.28723	0.356465			9.83333	4	2.45833	0.680769
	15.5714	13.2857	1.17204	0.324566			11.2	8.7	1.28736	0.356499			16.0909	6.54545	2.45833	0.680769
	18.1667	15.5	1.17205	0.324566			10.3	8	1.2875	0.356538			6.94118	2.82353	2.45833	0.680769
	62.5455	53.3636	1.17206	0.324571			6.07143	4.71429	1.28788	0.356643			22.3333	9.08333	2.45871	0.680874
	39.5	33.7	1.17211	0.324583			13.0769	10.1538	1.28788	0.356644			13.0625	5.3125	2.45882	0.680905
	41.3846	35.3077	1.17211	0.324585			15.6	12.1	1.28926	0.357025			12.5	5.08333	2.45902	0.680959
	15.8889	13.5556	1.17213	0.324589			3.5	2.71429	1.28947	0.357084			9.1	3.7	2.45946	0.681081
	39	33.2727	1.17213	0.32459			14.7	11.4	1.28947	0.357085			12.3	5	2.46	0.681231
	62.4167	53.25	1.17214	0.324594			11.5	8.91667	1.28972	0.357153			15.5833	6.33333	2.46052	0.681375
	21.1	18	1.17222	0.324615			2.85714	2.21429	1.29032	0.357319			9.14286	3.71429	2.46154	0.681656
	37.7273	32.1818	1.17232	0.324642			28	21.7	1.29032	0.35732			9.6	3.9	2.46154	0.681657
	41.7857	35.6429	1.17234	0.324649			10.0909	7.81818	1.2907	0.357424			12.8	5.2	2.46154	0.681657
	24.3333	20.75	1.17269	0.324745			11.1	8.6	1.2907	0.357424			19.7	8	2.4625	0.681923
	19	16.2	1.17284	0.324786			25.8182	20	1.29091	0.357483			12.0909	4.90909	2.46296	0.682051
	28.5	24.3	1.17284	0.324786			2.81818	2.18182	1.29166	0.357692			8.41667	3.41667	2.46341	0.682176
	45.2222	38.5556	1.17291	0.324805			7.63636	5.90909	1.29231	0.35787			12.625	5.125	2.46341	0.682176
	80.8333	68.9167	1.17291	0.324807			25.2	19.5	1.29231	0.35787			25.6667	10.4167	2.464	0.682337
	18.3	15.6	1.17308	0.324852			17.3571	13.4286	1.29255	0.357936			6.9	2.8	2.46429	0.682418
	80.2308	68.3846	1.17323	0.324894			4.41667	3.41667	1.29268	0.357974			6.27273	2.54545	2.46429	0.682419
	48.6364	41.4545	1.17325	0.324899			15.4	11.9	1.29412	0.358371			10.6	4.3	2.46512	0.682648
	41.5333	35.4	1.17326	0.324902			27.7	21.4	1.29439	0.358447			13	5.27273	2.46552	0.682758
	16.9286	14.4286	1.17327	0.324905			11.1818	8.63636	1.29474	0.358542			8.9375	3.625	2.46552	0.682759
	33	28.125	1.17333	0.324923			13.6	10.5	1.29524	0.358681			20.4286	8.28571	2.46552	0.68276
	19.5556	16.6667	1.17333	0.324923			9.71429	7.5	1.29524	0.358681			23.0714	9.35714	2.46565	0.682794
	39.1111	33.3333	1.17333	0.324923			29.7143	22.9286	1.29595	0.358878			18.0833	7.33333	2.46591	0.682866
	24.25	20.6667	1.17339	0.324937			20.6429	15.9286	1.29596	0.358882			16.6923	6.76923	2.46591	0.682867
	16.9167	14.4167	1.17341	0.324944			39.8889	30.7778	1.29603	0.3589			13.4545	5.45455	2.46666	0.683074
	12.9091	11	1.17355	0.324984			3.18182	2.45455	1.29629	0.358974			17.0769	6.92308	2.46666	0.683076
	17.1538	14.6154	1.17368	0.325019			9.54545	7.36364	1.2963	0.358974			9.25	3.75	2.46667	0.683077
	30.0909	25.6364	1.17376	0.32504			5.83333	4.5	1.2963	0.358974			7.4	3	2.46667	0.683077
	12.4615	10.6154	1.17391	0.325082			31.3333	24.1667	1.29655	0.359044			9.5625	3.875	2.46774	0.683375
	21.6	18.4	1.17391	0.325084			10.2	7.86667	1.29661	0.359061			25.7778	10.4444	2.4681	0.683473
	52.6	44.8	1.17411	0.325137			14.1667	10.9167	1.29771	0.359366			7.9	3.2	2.46875	0.683654
	72.0625	61.375	1.17413	0.325145			10.0625	7.75	1.29839	0.359553			7.9	3.2	2.46875	0.683654
	69.4	59.1	1.17428	0.325185			19.3333	14.8889	1.2985	0.359586			13.1667	5.33333	2.46876	0.683656
	19.0833	16.25	1.17436	0.325207			6.21429	4.78571	1.29851	0.359587			11.4545	4.63636	2.47058	0.684161
	13.4667	11.4667	1.17442	0.325223			55.4167	42.6667	1.29883	0.359675			10.5	4.25	2.47059	0.684163
	28.4615	24.2308	1.1746	0.325274			12.7143	9.78571	1.29927	0.359798			19.5455	7.90909	2.47127	0.684352
	46.4	39.5	1.17468	0.325297			5.2	4	1.3	0.36			14.5556	5.88889	2.47171	0.684472
	14.8571	12.6429	1.17513	0.325422			2.6	2	1.3	0.36			6.35714	2.57143	2.47222	0.684615
	27.5	23.4	1.17521	0.325444			2.6	2	1.3	0.36			8.09091	3.27273	2.47222	0.684615
	48.8571	41.5714	1.17526	0.325456			3.9	3	1.3	0.36			8.9	3.6	2.47222	0.684615
	19.3333	16.4444	1.17568	0.325572			4.72727	3.63636	1.3	0.36			8.9	3.6	2.47222	0.684615
	73.1333	62.2	1.17578	0.3256			5.77778	4.44444	1.3	0.360001			20.3333	8.22222	2.47297	0.684822
	28.6429	24.3571	1.17596	0.32565			10.5	8.07143	1.30088	0.360245			23	9.3	2.47312	0.684864
	56.6	48.1	1.17672	0.32586			9.8	7.53333	1.30089	0.360245			20.1429	8.14286	2.47369	0.685021
	22.75	19.3333	1.17673	0.325863			25.5455	19.6364	1.30093	0.360256			10.8462	4.38462	2.47369	0.685022
	51.5833	43.8333	1.17681	0.325885			25.5455	19.6364	1.30093	0.360256			9.125	3.6875	2.47458	0.685267
	27.1667	23.0833	1.1769	0.32591			26.6364	20.4545	1.30223	0.360617			22	8.88889	2.475	0.685385
	26.6	22.6	1.17699	0.325936			5.6	4.3	1.30233	0.360644			19.8	8	2.475	0.685385
	27.1818	23.0909	1.17717	0.325984			7.81818	6	1.30303	0.360839			7.42857	3	2.47619	0.685714
	26.5714	22.5714	1.17722	0.325998			25.8	19.8	1.30303	0.360839			13	5.25	2.47619	0.685714
	19.9	16.9	1.17751	0.326081			4.3	3.3	1.30303	0.360839			10.4	4.2	2.47619	0.685714
	28.5	24.2	1.17769	0.326128			35.5455	27.2727	1.30334	0.360924			8.66667	3.5	2.47619	0.685715
	28.9091	24.5455	1.17778	0.326153			27.7273	21.2727	1.30342	0.360948			14.6364	5.90909	2.47693	0.685919
	59	50.0909	1.17786	0.326176			3	2.3	1.30435	0.361204			6.8125	2.75	2.47727	0.686014
	63.1818	53.6364	1.17797	0.326206			11.1333	8.53333	1.30468	0.361297			7.26667	2.93333	2.47728	0.686015
	41.9167	35.5833	1.17799	0.326212			9.78571	7.5	1.30476	0.361319			18.5833	7.5	2.47777	0.686153
	24.9231	21.1538	1.17819	0.326267			11.2727	8.63636	1.30526	0.361457			5.7	2.3	2.47826	0.686288
	17	14.4286	1.17822	0.326275			22.0833	16.9167	1.30541	0.361499			7.125	2.875	2.47826	0.686288
	18.5	15.7	1.17834	0.326311			4.7	3.6	1.30556	0.361538			15.5455	6.27273	2.47827	0.686289
	22.8182	19.3636	1.17841	0.326328			9.4	7.2	1.30556	0.361538			11	4.4375	2.47887	0.686457
	28.4	24.1	1.17842	0.326333			11.2857	8.64286	1.30578	0.361601			18.6923	7.53846	2.47959	0.686656
	60.9231	51.6923	1.17857	0.326374			11.1	8.5	1.30588	0.361629			5.63636	2.27273	2.48	0.686768
	23.0833	19.5833	1.17872	0.326416			13.4615	10.3077	1.30597	0.361652			6.2	2.5	2.48	0.686769
	42.8571	36.3571	1.17878	0.326432			4.26667	3.26667	1.30612	0.361695			14.6923	5.92308	2.48052	0.686912
	40.2	34.1	1.17889	0.326461			5.33333	4.08333	1.30612	0.361696			14	5.64286	2.48101	0.687049
	85.6667	72.6667	1.1789	0.326464			6.75	5.16667	1.30645	0.361786			6.09091	2.45455	2.48148	0.687178
	22.4	19	1.17895	0.326478			23.4167	17.9167	1.30698	0.361932			11.0769	4.46154	2.48275	0.687531
	56	47.5	1.17895	0.326478			18.625	14.25	1.30702	0.361943			7.2	2.9	2.48276	0.687533
	17.3636	14.7273	1.17901	0.326494			6.18182	4.72727	1.30769	0.36213			37.25	15	2.48333	0.687692
	67.5	57.25	1.17904	0.326503			9.06667	6.93333	1.30769	0.36213			13.5455	5.45455	2.48334	0.687694
	13.1667	11.1667	1.1791	0.326521			10.6	8.1	1.30864	0.362393			11	4.42857	2.48387	0.687841
	37.0909	31.4545	1.17919	0.326546			8.09091	6.18182	1.30882	0.362443			11.8462	4.76923	2.48388	0.687844
	17.8571	15.1429	1.17924	0.326559			7.41667	5.66667	1.30882	0.362443			6.83333	2.75	2.48485	0.688112
	13.8889	11.7778	1.17924	0.32656			6.54545	5	1.30909	0.362517			8.2	3.3	2.48485	0.688112
	27.6	23.4	1.17949	0.326627			7.85714	6	1.30952	0.362637			6.30769	2.53846	2.48485	0.688112
	46.4	39.3333	1.17966	0.326676			11	8.4	1.30952	0.362637			5.85714	2.35714	2.48485	0.688112
	21	17.8	1.17978	0.326707			3.16667	2.41667	1.31034	0.362865			27.6667	11.1333	2.48504	0.688165
	26.9	22.8	1.17982	0.326721			24.9	19	1.31053	0.362915			15.3636	6.18182	2.48529	0.688233
	31.4667	26.6667	1.18	0.326769			9.7	7.4	1.31081	0.362994			21.3333	8.58333	2.48543	0.688274
	43.9	37.2	1.18011	0.326799			17.7	13.5	1.31111	0.363077			29	11.6667	2.48571	0.68835
	15.8333	13.4167	1.18012	0.326802			12.6429	9.64286	1.31112	0.363078			20.0769	8.07692	2.48571	0.688351
	19	16.1	1.18012	0.326804			23.1667	17.6667	1.31132	0.363135			6.69231	2.69231	2.48571	0.688351
	41.0909	34.8182	1.18016	0.326812			10.2143	7.78571	1.31193	0.363303			21.75	8.75	2.48571	0.688352
	28.0714	23.7857	1.18018	0.326819			44.1429	33.6429	1.3121	0.363351			5.8	2.33333	2.48572	0.688353
	39.8333	33.75	1.18025	0.326837			6.3	4.8	1.3125	0.363462			9.2	3.7	2.48649	0.688565
	46.3333	39.25	1.18047	0.326898			7	5.33333	1.3125	0.363462			9.2	3.7	2.48649	0.688565
	23.1818	19.6364	1.18055	0.326922			19.3846	14.7692	1.3125	0.363462			6.46667	2.6	2.48718	0.688758
	41.3333	35	1.18095	0.327033			23.2727	17.7273	1.31282	0.363549			17.6364	7.09091	2.48718	0.688759
	16.3	13.8	1.18116	0.32709			8.8	6.7	1.31343	0.36372			16.5833	6.66667	2.48749	0.688844
	53.1538	45	1.1812	0.3271			11.0714	8.42857	1.31356	0.363754			9.27273	3.72727	2.48781	0.688931
	31.5	26.6667	1.18125	0.327115			7.44444	5.66667	1.31372	0.3638			23.2857	9.35714	2.48855	0.689137
	24.2727	20.5455	1.18141	0.32716			16.7273	12.7273	1.31429	0.363956			35.6	14.3	2.48951	0.689403
	34.2667	29	1.18161	0.327215			4.6	3.5	1.31429	0.363956			11.0909	4.45455	2.48979	0.689481
	39	33	1.18182	0.327273			5.75	4.375	1.31429	0.363956			14.2	5.7	2.49123	0.689879
	19.5	16.5	1.18182	0.327273			13.5833	10.3333	1.31452	0.36402			10.1429	4.07143	2.49124	0.689881
	17.8333	15.0833	1.18232	0.327412			9.75	7.41667	1.31461	0.364045			19.6	7.86667	2.49152	0.689961
	13.4286	11.3571	1.1824	0.327433			9	6.84615	1.31461	0.364045			13.0833	5.25	2.49206	0.690108
	80.6667	68.2222	1.18241	0.327437			14.7692	11.2308	1.31506	0.364171			13.5	5.41667	2.49231	0.690177
	31.1	26.3	1.18251	0.327464			6.85714	5.21429	1.31507	0.364172			16.2	6.5	2.49231	0.690178
	29.8	25.2	1.18254	0.327473			9.6	7.3	1.31507	0.364173			11.9286	4.78571	2.49255	0.690243
	21.5556	18.2222	1.18293	0.327581			28.4545	21.6364	1.31512	0.364188			12.8	5.13333	2.49351	0.69051
	18.9286	16	1.18304	0.32761			22.25	16.9167	1.31527	0.364228			28.1429	11.2857	2.49368	0.690557
	14.2	12	1.18333	0.327692			5	3.8	1.31579	0.364372			15.1333	6.06667	2.4945	0.690784
	61.9	52.3	1.18356	0.327754			21.4286	16.2857	1.31579	0.364373			19.75	7.91667	2.49474	0.69085
	23.3077	19.6923	1.18359	0.327765			7.9	6	1.31667	0.364615			17.625	7.0625	2.49558	0.691082
	19.3333	16.3333	1.18367	0.327787			22.1667	16.8333	1.31684	0.364662			26.8333	10.75	2.49612	0.691233
	22.8889	19.3333	1.18391	0.327852			17	12.9091	1.3169	0.36468			5.90909	2.36364	2.5	0.692307
	43.1	36.4	1.18407	0.327895			10.8	8.2	1.31707	0.364728			15.8333	6.33333	2.5	0.692307
	63.8667	53.9333	1.18418	0.327927			10.1818	7.72727	1.31765	0.364886			17.2727	6.90909	2.5	0.692307
	24.5455	20.7273	1.18421	0.327935			42.8333	32.5	1.31795	0.36497			24.2857	9.71429	2.5	0.692307
	22.1818	18.7273	1.18446	0.328005			14.5	11	1.31818	0.365035			5.5	2.2	2.5	0.692308
	24.8	20.9333	1.18472	0.328075			6.2	4.7	1.31915	0.365303			12.6923	5.07692	2.5	0.692308
	19.2143	16.2143	1.18502	0.32816			4.42857	3.35714	1.31915	0.365303			16.25	6.5	2.5	0.692308
	16	13.5	1.18519	0.328205			35.875	27.1875	1.31954	0.365411			10	4	2.5	0.692308
	65.9	55.6	1.18525	0.328224			14.6364	11.0909	1.31968	0.365449			20.9091	8.36364	2.5	0.692308
	38.9167	32.8333	1.18528	0.328232			3.3	2.5	1.32	0.365538			15	6	2.5	0.692308
	37.1	31.3	1.1853	0.328238			3.66667	2.77778	1.32	0.365539			9.54545	3.81818	2.5	0.692308
	23.6154	19.9231	1.18533	0.328245			7.92308	6	1.32051	0.365681			14	5.6	2.5	0.692308
	21.1	17.8	1.18539	0.328263			12.7273	9.63636	1.32076	0.365748			8.57143	3.42857	2.5	0.692308
	43.5455	36.7273	1.18564	0.328332			17.7	13.4	1.3209	0.365786			24.6154	9.84615	2.5	0.692308
	52.1818	44	1.18595	0.328417			44.1333	33.4	1.32136	0.365914			16.6667	6.66667	2.5	0.692309
	23.3333	19.6667	1.18644	0.328552			6.72727	5.09091	1.32143	0.365934			11.6667	4.66667	2.50001	0.692309
	26.3571	22.2143	1.18649	0.328567			3.7	2.8	1.32143	0.365934			15.5556	6.22222	2.50001	0.69231
	40.7	34.3	1.18659	0.328594			20.9091	15.8182	1.32184	0.366047			20.8	8.3	2.50602	0.693976
	26.7	22.5	1.18667	0.328615			6.83333	5.16667	1.32258	0.366253			13.4286	5.35714	2.50667	0.694156
	23.8333	20.0833	1.18672	0.328631			12.7	9.6	1.32292	0.366346			14.4167	5.75	2.50725	0.694316
	50.2	42.3	1.18676	0.328642			14.2	10.7333	1.32299	0.366365			11.7692	4.69231	2.50819	0.694575
	25.8571	21.7857	1.18688	0.328676			81.1	61.3	1.323	0.36637			13	5.18182	2.50877	0.694737
	38.0909	32.0909	1.18697	0.328699			22.1	16.7	1.32335	0.366467			9.5	3.78571	2.50944	0.694921
	27.0909	22.8182	1.18725	0.328777			9	6.8	1.32353	0.366516			12.8	5.1	2.5098	0.695023
	26.9167	22.6667	1.1875	0.328846			42.7692	32.3077	1.32381	0.366593			11.8	4.7	2.51064	0.695254
	32.0625	27	1.1875	0.328846			18.8	14.2	1.32394	0.366631			14.4375	5.75	2.51087	0.695318
	17.5385	14.7692	1.18751	0.328848			30.4545	23	1.32411	0.366676			7.53333	3	2.51111	0.695384
	36.1818	30.4545	1.18806	0.329001			29	21.9	1.3242	0.366702			9.41667	3.75	2.51111	0.695385
	25.9	21.8	1.18807	0.329005			4.45455	3.36364	1.32432	0.366736			20.5455	8.18182	2.51112	0.695386
	41.5833	35	1.18809	0.329011			6.8	5.13333	1.32468	0.366833			7.2	2.86667	2.51163	0.695527
	18.3	15.4	1.18831	0.329071			15.9	12	1.325	0.366923			8.30769	3.30769	2.51163	0.695528
	84.2857	70.9286	1.18832	0.329073			15.1818	11.4545	1.3254	0.367034			9	3.58333	2.51163	0.695528
	37.3333	31.4167	1.18833	0.329075			5.7	4.3	1.32558	0.367084			15.4286	6.14286	2.51163	0.695529
	26.6923	22.4615	1.18836	0.329084			17.5	13.2	1.32576	0.367133			8.58333	3.41667	2.51219	0.695684
	26.0667	21.9333	1.18845	0.32911			15.25	11.5	1.32609	0.367224			17.1667	6.83333	2.5122	0.695686
	22.7	19.1	1.18848	0.329118			6.9	5.2	1.32692	0.367456			9.3	3.7	2.51351	0.69605
	161.111	135.556	1.18852	0.329129			14.6	11	1.32727	0.367552			7.33333	2.91667	2.51428	0.696263
	39.3333	33.0833	1.18892	0.329239			6.08333	4.58333	1.32727	0.367553			6.76923	2.69231	2.51428	0.696263
	20	16.8182	1.18919	0.329314			7	5.27273	1.32759	0.367639			8.8	3.5	2.51429	0.696264
	22	18.5	1.18919	0.329314			7.7	5.8	1.32759	0.367639			14.6667	5.83333	2.51429	0.696266
	27.0769	22.7692	1.18919	0.329314			45.4286	34.2143	1.32777	0.367689			10.6875	4.25	2.51471	0.69638
	74.9231	63	1.18926	0.329332			21.25	16	1.32812	0.367788			6.91667	2.75	2.51515	0.696504
	33.3	28	1.18929	0.329341			25	18.8182	1.3285	0.367893			19.9167	7.91667	2.51579	0.696681
	38.8182	32.6364	1.18941	0.329376			23.5833	17.75	1.32864	0.36793			7.8	3.1	2.51613	0.696774
	17.3846	14.6154	1.18947	0.329392			21.3571	16.0714	1.32889	0.368			13.7273	5.45455	2.51667	0.696924
	30.9286	26	1.18956	0.329417			13.7333	10.3333	1.32903	0.36804			14.6	5.8	2.51724	0.697082
	25.1	21.1	1.18957	0.32942			8.07143	6.07143	1.32941	0.368145			6.63636	2.63636	2.51724	0.697083
	14.7857	12.4286	1.18965	0.329442			19.2222	14.4444	1.33077	0.368521			17.8333	7.08333	2.51764	0.697194
	33.8667	28.4667	1.1897	0.329454			18.1	13.6	1.33088	0.368552			24.5625	9.75	2.51923	0.697633
	32.9167	27.6667	1.18976	0.329472			17.1818	12.9091	1.33098	0.36858			23.3636	9.27273	2.5196	0.697736
	18.8	15.8	1.18987	0.329503			18.5385	13.9231	1.33149	0.368721			7	2.77778	2.52	0.697846
	17.9333	15.0667	1.19026	0.329611			22.75	17.0833	1.33171	0.368781			9	3.57143	2.52	0.697846
	18.375	15.4375	1.19028	0.329617			23.7857	17.8571	1.332	0.368862			15.3636	6.09091	2.52238	0.698506
	51	42.8462	1.1903	0.329623			46.5385	34.9231	1.3326	0.369028			7.92857	3.14286	2.52272	0.698601
	35.8182	30.0909	1.19033	0.329631			12.3636	9.27273	1.33333	0.36923			20.8125	8.25	2.52273	0.698601
	41.2	34.6	1.19075	0.329747			4.28571	3.21429	1.33333	0.36923			11.1	4.4	2.52273	0.698601
	20.6	17.3	1.19075	0.329747			26.3333	19.75	1.33333	0.36923			11.1	4.4	2.52273	0.698601
	35.1818	29.5455	1.19077	0.329751			3.27273	2.45455	1.33333	0.36923			25	9.90909	2.52294	0.698659
	18.1	15.2	1.19079	0.329757			8.33333	6.25	1.33333	0.369231			18.2222	7.22222	2.52307	0.698698
	24	20.1538	1.19084	0.329772			5.2	3.9	1.33333	0.369231			20.3846	8.07692	2.52381	0.698901
	26.2	22	1.19091	0.32979			9.2	6.9	1.33333	0.369231			8.15385	3.23077	2.52381	0.698901
	11.9091	10	1.19091	0.32979			8	6	1.33333	0.369231			23.6364	9.36364	2.52427	0.69903
	41.4286	34.7857	1.19097	0.329806			10	7.5	1.33333	0.369231			15.4	6.1	2.52459	0.699117
	37.4	31.4	1.19108	0.329838			4	3	1.33333	0.369231			17.8571	7.07143	2.52525	0.699299
	18.7	15.7	1.19108	0.329838			7.6	5.7	1.33333	0.369231			14.9	5.9	2.52542	0.699348
	60.4	50.7	1.19132	0.329904			3.63636	2.72727	1.33333	0.369231			13.0909	5.18182	2.52631	0.699594
	69	57.9167	1.19137	0.329917			11.2	8.4	1.33333	0.369231			6	2.375	2.52632	0.699595
	16	13.4286	1.19149	0.32995			5.6	4.2	1.33333	0.369231			13.9	5.5	2.52727	0.69986
	18.6667	15.6667	1.19149	0.329951			13.6	10.2	1.33333	0.369231			17.3077	6.84615	2.52809	0.700087
	28	23.5	1.19149	0.329951			7.69231	5.76923	1.33333	0.369231			12.1818	4.81818	2.5283	0.700144
	17.2308	14.4615	1.19149	0.329952			10.9091	8.18182	1.33333	0.369231			28.7143	11.3571	2.52831	0.700148
	25.5	21.4	1.19159	0.329978			6.18182	4.63636	1.33333	0.369231			8.6	3.4	2.52941	0.700453
	26.5455	22.2727	1.19184	0.330048			20.6667	15.5	1.33334	0.369231			11.7273	4.63636	2.52942	0.700455
	60.6154	50.8462	1.19213	0.330129			29.7778	22.3333	1.33334	0.369232			21.1429	8.35714	2.52992	0.700593
	15.5	13	1.19231	0.330178			25.1429	18.8571	1.33334	0.369232			7.75	3.0625	2.53061	0.700785
	16	13.4167	1.19254	0.330243			17	12.7273	1.33571	0.369889			33.3636	13.1818	2.53104	0.700902
	26.8333	22.5	1.19259	0.330256			12.7857	9.57143	1.33582	0.369919			6.75	2.66667	2.53125	0.700961
	54.6667	45.8333	1.19273	0.330294			11.6429	8.71429	1.33607	0.369989			7.36364	2.90909	2.53125	0.700962
	35.5833	29.8333	1.19274	0.330297			27.75	20.75	1.33735	0.370343			7.36364	2.90909	2.53125	0.700962
	49.5	41.5	1.19277	0.330306			20.2	15.1	1.33775	0.370453			11.9	4.7	2.53191	0.701146
	47	39.4	1.19289	0.33034			7.61538	5.69231	1.33784	0.370478			8.5	3.35714	2.53192	0.701146
	13.6	11.4	1.19298	0.330364			24.0909	18	1.33838	0.370629			10.3636	4.09091	2.53332	0.701536
	27.8	23.3	1.19313	0.330406			7.54545	5.63636	1.33871	0.37072			10.3636	4.09091	2.53332	0.701536
	21	17.6	1.19318	0.33042			40.25	30.0625	1.33888	0.370766			12.6667	5	2.53334	0.70154
	21.6	18.1	1.19337	0.330472			6.58333	4.91667	1.33898	0.370795			12.8571	5.07143	2.5352	0.702056
	21.6	18.1	1.19337	0.330472			7.9	5.9	1.33898	0.370795			7.1	2.8	2.53571	0.702198
	41.4286	34.7143	1.19342	0.330484			9.625	7.1875	1.33913	0.370836			7.1	2.8	2.53571	0.702198
	90.7857	76.0714	1.19343	0.330488			14	10.4545	1.33914	0.370838			21.3	8.4	2.53571	0.702198
	20.1818	16.9091	1.19355	0.330521			11.8333	8.83333	1.33962	0.370972			25.8667	10.2	2.53595	0.702263
	16.8182	14.0909	1.19355	0.330522			7.1	5.3	1.33962	0.370972			11.6667	4.6	2.53624	0.702343
	46.8	39.2	1.19388	0.330612			19.3	14.4	1.34028	0.371154			8	3.15385	2.53658	0.702438
	31.4	26.3	1.19392	0.330623			31.9	23.8	1.34034	0.37117			18.5385	7.30769	2.53685	0.702512
	43.6364	36.5455	1.19403	0.330654			6.3	4.7	1.34043	0.371195			9.78571	3.85714	2.53704	0.702564
	35.1429	29.4286	1.19417	0.330695			9.38461	7	1.34066	0.371259			9	3.54545	2.53846	0.702959
	41.6667	34.8889	1.19427	0.33072			12.2	9.1	1.34066	0.371259			9	3.54545	2.53846	0.702959
	17.2	14.4	1.19444	0.330769			7.625	5.6875	1.34066	0.37126			14.5455	5.72727	2.53969	0.703299
	59.3333	49.6667	1.19463	0.33082			3.6875	2.75	1.34091	0.371329			9.07143	3.57143	2.54	0.703384
	38.8667	32.5333	1.19467	0.330833			15.2	11.3333	1.34118	0.371404			12.7	5	2.54	0.703385
	41.7	34.9	1.19484	0.330879			15.3636	11.4545	1.34127	0.371429			7.83333	3.08333	2.54054	0.703535
	49	41	1.19512	0.330957			13.75	10.25	1.34146	0.371482			7.83333	3.08333	2.54054	0.703535
	67.3571	56.3571	1.19518	0.330974			5.5	4.1	1.34146	0.371482			13.5	5.3125	2.54118	0.70371
	22.7143	19	1.19549	0.331059			29.2727	21.8182	1.34166	0.371538			6.1	2.4	2.54167	0.703846
	22.7143	19	1.19549	0.331059			16.1	12	1.34167	0.371538			15.0714	5.92857	2.54216	0.703984
	19.4545	16.2727	1.19553	0.33107			10.6	7.9	1.34177	0.371568			14.0667	5.53333	2.54218	0.703987
	27	22.5833	1.19557	0.331082			4.63636	3.45455	1.3421	0.371659			10	3.93333	2.54237	0.704042
	20	16.7273	1.19565	0.331103			25.5	19	1.34211	0.37166			13.6364	5.36364	2.54238	0.704043
	22.9167	19.1667	1.19565	0.331104			13.5455	10.0909	1.34235	0.371727			14.8333	5.83333	2.54285	0.704175
	27.5	23	1.19565	0.331104			52.7273	39.2727	1.34259	0.371795			6.35714	2.5	2.54286	0.704176
	26.3077	22	1.1958	0.331146			10.0714	7.5	1.34285	0.371867			8.09091	3.18182	2.54286	0.704176
	23.2	19.4	1.19588	0.331166			8.54545	6.36364	1.34286	0.371868			8.09091	3.18182	2.54286	0.704176
	17.7	14.8	1.19595	0.331185			9.4	7	1.34286	0.371868			17.8	7	2.54286	0.704176
	70.3333	58.8	1.19614	0.33124			12.8571	9.57143	1.34328	0.371985			19.5	7.66667	2.54348	0.704348
	25	20.9	1.19617	0.331248			15.9286	11.8571	1.34338	0.372013			13	5.11111	2.54348	0.704348
	24.3846	20.3846	1.19623	0.331263			33.3846	24.8462	1.34365	0.372088			14.5	5.7	2.54386	0.704453
	40.4545	33.8182	1.19623	0.331265			4.3	3.2	1.34375	0.372115			17.3	6.8	2.54412	0.704525
	12.8	10.7	1.19626	0.331272			3.90909	2.90909	1.34375	0.372115			15.7273	6.18182	2.54412	0.704526
	18.2857	15.2857	1.19626	0.331273			21.1667	15.75	1.34392	0.372162			10.7692	4.23077	2.54545	0.704893
	26.2	21.9	1.19635	0.331296			20.3	15.1	1.34437	0.372287			12	4.71429	2.54545	0.704894
	12.1818	10.1818	1.19643	0.331319			23.1429	17.2143	1.3444	0.372295			5.6	2.2	2.54545	0.704895
	23.1333	19.3333	1.19655	0.331353			3.9	2.9	1.34483	0.372414			8.4	3.3	2.54545	0.704895
	35.3	29.5	1.19661	0.331369			7.8	5.8	1.34483	0.372414			13.6429	5.35714	2.54668	0.705233
	46.9286	39.2143	1.19672	0.3314			21.6667	16.1111	1.34483	0.372415			16.3	6.4	2.54687	0.705288
	44.5833	37.25	1.19687	0.33144			34.3636	25.5455	1.34519	0.372515			32.6	12.8	2.54687	0.705288
	69.3	57.9	1.19689	0.331447			22.6	16.8	1.34524	0.372527			12.2727	4.81818	2.54717	0.705369
	40.7	34	1.19706	0.331493			24.9	18.5	1.34595	0.372723			9.72727	3.81818	2.54762	0.705495
	13.6667	11.4167	1.19708	0.331499			3.5	2.6	1.34615	0.372781			9.72727	3.81818	2.54762	0.705495
	34	28.4	1.19718	0.331528			3.5	2.6	1.34615	0.372781			11.8889	4.66667	2.54762	0.705495
	32	26.7273	1.19728	0.331554			25.0909	18.6364	1.34634	0.372832			20.6667	8.11111	2.54795	0.705586
	35.8	29.9	1.19732	0.331567			9.42857	7	1.34694	0.372998			7.9	3.1	2.54839	0.705707
	21	17.5385	1.19737	0.331578			8.25	6.125	1.34694	0.372998			17.5556	6.88889	2.54839	0.705709
	61.1667	51.0833	1.19739	0.331585			25.5	18.9286	1.34717	0.373062			17.4167	6.83333	2.54879	0.705818
	38.2	31.9	1.19749	0.331613			46.1667	34.25	1.34793	0.373274			11.8182	4.63636	2.54903	0.705884
	48.5	40.5	1.19753	0.331624			37.4167	27.75	1.34835	0.373389			16.4545	6.45455	2.54929	0.705956
	45.1111	37.6667	1.19764	0.331654			15.7333	11.6667	1.34856	0.373449			7.84615	3.07692	2.55	0.706154
	22.5455	18.8182	1.19807	0.331773			11.3077	8.38461	1.34863	0.373466			16	6.27273	2.55072	0.706354
	18.5714	15.5	1.19815	0.331797			15.7692	11.6923	1.34868	0.373481			7.4	2.9	2.55172	0.706631
	11.0833	9.25	1.19819	0.331808			26.8	19.8667	1.34899	0.373567			33.1818	13	2.55245	0.706831
	29.6	24.7	1.19838	0.331859			7.08333	5.25	1.34921	0.373626			33.1818	13	2.55245	0.706831
	24.6667	20.5833	1.19838	0.33186			17	12.6	1.34921	0.373626			8.08333	3.16667	2.55263	0.706882
	33.6429	28.0714	1.19848	0.331886			20	14.8182	1.34969	0.373761			10.9091	4.27273	2.55319	0.707038
	39.625	33.0625	1.19849	0.331889			11.25	8.33333	1.35	0.373846			23.9091	9.36364	2.5534	0.707095
	41.6	34.7	1.19885	0.331988			22.5385	16.6923	1.35023	0.373911			17.1818	6.72727	2.55405	0.707276
	90.7857	75.7143	1.19906	0.332046			21.2	15.7	1.35032	0.373934			32.5833	12.75	2.55555	0.707692
	51.6667	43.0833	1.19923	0.332094			28.5833	21.1667	1.35039	0.373954			8.36364	3.27273	2.55555	0.707692
	33.1	27.6	1.19928	0.332107			18.0769	13.3846	1.35057	0.374005			10.0625	3.9375	2.55556	0.707692
	30.0909	25.0909	1.19928	0.332107			8	5.92308	1.35065	0.374026			7.66667	3	2.55556	0.707693
	32.3846	27	1.19943	0.33215			14	10.3636	1.35088	0.37409			7.66667	3	2.55556	0.707693
	13.2	11	1.2	0.332308			29.5	21.8333	1.35115	0.374164			13.1429	5.14286	2.55556	0.707694
	39	32.5	1.2	0.332308			25	18.5	1.35135	0.37422			13.1429	5.14286	2.55556	0.707694
	13.8	11.5	1.2	0.332308			24.7778	18.3333	1.35152	0.374267			20.8462	8.15385	2.55661	0.707984
	74.4	62	1.2	0.332308			5.61538	4.15385	1.35185	0.374358			13	5.08333	2.55738	0.708197
	19	15.8333	1.2	0.332308			11.9	8.8	1.35227	0.374476			12.0909	4.72727	2.55769	0.708284
	72.8462	60.6923	1.20025	0.332378			10.9231	8.07692	1.35238	0.374506			14.7778	5.77778	2.5577	0.708285
	24.3333	20.2667	1.20065	0.332489			10.7333	7.93333	1.35294	0.37466			44.3333	17.3333	2.5577	0.708285
	16.0769	13.3846	1.20115	0.332626			20.75	15.3333	1.35326	0.37475			9.16667	3.58333	2.55814	0.708409
	33.3333	27.75	1.2012	0.33264			20.3	15	1.35333	0.374769			9.16667	3.58333	2.55814	0.708409
	14.9167	12.4167	1.20134	0.332679			15.3	11.3	1.35398	0.374949			20.2857	7.92857	2.55856	0.708524
	21.625	18	1.20139	0.332692			6.5	4.8	1.35417	0.375			8.7	3.4	2.55882	0.708597
	34	28.3	1.20141	0.332699			11.4667	8.46667	1.35433	0.375046			10.875	4.25	2.55882	0.708597
	25.3333	21.0833	1.20158	0.332746			41.2143	30.4286	1.35446	0.375081			5.81818	2.27273	2.56	0.708922
	64.2857	53.5	1.2016	0.332751			14.6923	10.8462	1.3546	0.375121			10.6667	4.16667	2.56001	0.708925
	38.4545	32	1.2017	0.332779			34.7273	25.6364	1.35461	0.375122			32.1875	12.5625	2.56219	0.709529
	80.4167	66.9167	1.20174	0.33279			9.33333	6.88889	1.35484	0.375186			22.3636	8.72727	2.5625	0.709614
	57.0833	47.5	1.20175	0.332793			4.2	3.1	1.35484	0.375186			9.46154	3.69231	2.5625	0.709615
	24.3636	20.2727	1.20179	0.332804			10.3	7.6	1.35526	0.375304			8.2	3.2	2.5625	0.709615
	13.8889	11.5556	1.20192	0.332839			33.6364	24.8182	1.35531	0.375317			21.5833	8.41667	2.56435	0.710128
	80.3571	66.8571	1.20192	0.33284			14.9091	11	1.35537	0.375334			9.9375	3.875	2.56452	0.710174
	35.7	29.7	1.20202	0.332867			8	5.9	1.35593	0.375489			5.9	2.3	2.56522	0.710368
	94	78.2	1.20205	0.332874			37.7	27.8	1.35612	0.37554			19.6667	7.66667	2.56522	0.710369
	33.8462	28.1538	1.20219	0.332914			19.7273	14.5455	1.35625	0.375576			19.5	7.6	2.56579	0.710526
	30.5714	25.4286	1.20224	0.332929			25.5	18.8	1.35638	0.375614			11.3333	4.41667	2.56603	0.710592
	26.75	22.25	1.20225	0.33293			13	9.58333	1.35652	0.375652			12.3636	4.81818	2.56603	0.710593
	16	13.3077	1.20231	0.332948			13.8571	10.2143	1.35664	0.375684			19.25	7.5	2.56667	0.710769
	22.0714	18.3571	1.20234	0.332955			10.8571	8	1.35714	0.375823			24.9	9.7	2.56701	0.710864
	68.3333	56.8333	1.20235	0.332957			11.6923	8.61539	1.35714	0.375824			9.5	3.7	2.56757	0.711019
	30.3	25.2	1.20238	0.332967			12.6667	9.33333	1.35715	0.375825			8.07143	3.14286	2.56818	0.711188
	35.6364	29.6364	1.20245	0.332987			20.5	15.1	1.35762	0.375955			14.9	5.8	2.56897	0.711406
	21.1111	17.5556	1.20253	0.333008			11	8.1	1.35802	0.376068			9.3125	3.625	2.56897	0.711406
	17.2727	14.3636	1.20253	0.333009			44.7	32.9	1.35866	0.376245			18.4167	7.16667	2.56977	0.711629
	38.3077	31.8462	1.2029	0.33311			11.3571	8.35714	1.35897	0.37633			10.2857	4	2.57142	0.712087
	32	26.6	1.20301	0.333141			7.57143	5.57143	1.35897	0.376331			14.4	5.6	2.57143	0.712088
	19.25	16	1.20312	0.333173			11.9231	8.76923	1.35965	0.376519			7.2	2.8	2.57143	0.712088
	36.7	30.5	1.20328	0.333216			18.9	13.9	1.35971	0.376536			6.54545	2.54545	2.57143	0.712089
	60.8571	50.5714	1.20339	0.333246			18.9	13.9	1.35971	0.376536			6.54545	2.54545	2.57143	0.712089
	22.6667	18.8333	1.20354	0.333289			8	5.88235	1.36	0.376616			6.54545	2.54545	2.57143	0.712089
	26.6	22.1	1.20362	0.33331			35.5	26.1	1.36015	0.376658			28.3	11	2.57273	0.712448
	19.5	16.2	1.2037	0.333333			23.2308	17.0769	1.36036	0.376716			18.9286	7.35714	2.57282	0.712473
	42.5333	35.3333	1.20377	0.333353			8.3	6.1	1.36066	0.376797			16.2308	6.30769	2.57318	0.712572
	18.9	15.7	1.20382	0.333366			14.3636	10.5455	1.36206	0.377186			11.2143	4.35714	2.57378	0.712738
	12.4	10.3	1.20388	0.333383			7.9	5.8	1.36207	0.377188			13.9	5.4	2.57407	0.71282
	24.8	20.6	1.20388	0.333383			9.4	6.9	1.36232	0.377258			15.125	5.875	2.57447	0.71293
	30.7	25.5	1.20392	0.333394			6.71429	4.92857	1.36232	0.377258			12.1	4.7	2.57447	0.71293
	15.25	12.6667	1.20394	0.3334			32.3	23.7	1.36287	0.37741			9.36364	3.63636	2.575	0.713078
	49.3636	41	1.20399	0.333413			24.9091	18.2727	1.36319	0.377498			13.4286	5.21429	2.57535	0.713173
	40.4286	33.5714	1.20426	0.333487			6	4.4	1.36364	0.377622			12.1818	4.72727	2.57692	0.713609
	48.7273	40.4545	1.2045	0.333553			25.3125	18.5625	1.36364	0.377622			16.3333	6.33333	2.57894	0.714169
	11.7778	9.77778	1.20455	0.333567			7.5	5.5	1.36364	0.377622			19.6	7.6	2.57895	0.71417
	33.8333	28.0833	1.20475	0.333623			8.57143	6.28571	1.36364	0.377623			19.7143	7.64286	2.57944	0.714307
	47.0714	39.0714	1.20475	0.333624			3.46154	2.53846	1.36364	0.377623			9.21429	3.57143	2.58	0.714462
	45.3	37.6	1.20479	0.333633			18.2143	13.3571	1.36364	0.377624			14.9286	5.78571	2.58025	0.714532
	20	16.6	1.20482	0.333642			11.9375	8.75	1.36429	0.377802			29.0909	11.2727	2.58065	0.714642
	27.4444	22.7778	1.20487	0.333658			14.6667	10.75	1.36434	0.377818			26	10.0714	2.58157	0.714896
	19.4	16.1	1.20497	0.333684			27	19.7857	1.36462	0.377895			20.4	7.9	2.58228	0.715092
	52.9	43.9	1.20501	0.333695			13.0833	9.58333	1.36521	0.378059			12.4	4.8	2.58333	0.715385
	25.7692	21.3846	1.20504	0.333702			23.9	17.5	1.36571	0.378198			11.4167	4.41667	2.58491	0.715822
	33.5	27.8	1.20504	0.333702			20.3636	14.9091	1.36585	0.378235			10.6	4.1	2.58537	0.715948
	31.7333	26.3333	1.20506	0.33371			6.22222	4.55556	1.36585	0.378236			17.9375	6.9375	2.58559	0.716008
	68.6923	57	1.20513	0.333728			8	5.85714	1.36585	0.378237			13.6364	5.27273	2.58621	0.716182
	37.6	31.2	1.20513	0.333728			37	27.0833	1.36616	0.37832			9.42857	3.64286	2.58823	0.716741
	28.2	23.4	1.20513	0.333728			11.5	8.41667	1.36634	0.37837			13.5385	5.23077	2.58824	0.716744
	36	29.8667	1.20536	0.333791			16.2727	11.9091	1.36641	0.37839			23.3	9	2.58889	0.716923
	49.0909	40.7273	1.20536	0.333791			17.9	13.1	1.36641	0.378391			14.5385	5.61538	2.58905	0.716968
	57.0909	47.3636	1.20537	0.333796			7.45455	5.45455	1.36667	0.378461			50.5	19.5	2.58974	0.71716
	17.6	14.6	1.20548	0.333825			20.5	15	1.36667	0.378462			10.1	3.9	2.58974	0.71716
	26.4	21.9	1.20548	0.333825			3.72727	2.72727	1.36667	0.378462			36.9167	14.25	2.59065	0.71741
	28.7273	23.8182	1.20611	0.333999			19.25	14.0833	1.36687	0.378517			8.76923	3.38462	2.59091	0.717481
	29.8889	24.7778	1.20628	0.334046			19	13.9	1.36691	0.378528			5.7	2.2	2.59091	0.717482
	35.8667	29.7333	1.20628	0.334047			33.2308	24.3077	1.36709	0.378579			11.4	4.4	2.59091	0.717482
	37.5714	31.1429	1.20642	0.334085			15.4286	11.2857	1.36709	0.37858			6.33333	2.44444	2.59091	0.717483
	17	14.0909	1.20645	0.334094			15.4286	11.2857	1.36709	0.37858			32.5714	12.5714	2.59091	0.717484
	17	14.0909	1.20645	0.334094			21.7692	15.9231	1.36715	0.378594			17.5385	6.76923	2.59092	0.717484
	24.8333	20.5833	1.20648	0.334102			12.1333	8.86667	1.36842	0.378946			9.07143	3.5	2.59184	0.71774
	34.1538	28.3077	1.20652	0.334113			4	2.92308	1.36842	0.378947			19.0909	7.36364	2.59259	0.717948
	39.2143	32.5	1.20659	0.334134			16.7143	12.2143	1.36842	0.378947			12.75	4.91667	2.59322	0.718122
	13.2727	11	1.20661	0.334138			12.8182	9.36364	1.36893	0.379089			15.7333	6.06667	2.5934	0.718172
	14.6	12.1	1.20661	0.334139			15.3571	11.2143	1.36942	0.379224			11.8571	4.57143	2.59374	0.718266
	71.5	59.25	1.20675	0.334177			9	6.57143	1.36956	0.379264			16.6	6.4	2.59375	0.718269
	55.1818	45.7273	1.20676	0.334179			9	6.57143	1.36956	0.379264			11.9333	4.6	2.5942	0.718393
	22.8333	18.9167	1.20704	0.334258			50.2222	36.6667	1.3697	0.3793			9.6	3.7	2.59459	0.718503
	20.4	16.9	1.2071	0.334274			9.09091	6.63636	1.36986	0.379347			13.6667	5.26667	2.59494	0.718599
	17	14.0833	1.2071	0.334275			27.4	20	1.37	0.379385			9.90909	3.81818	2.59524	0.718682
	17	14.0833	1.2071	0.334275			39.1429	28.5714	1.37	0.379385			12.2	4.7	2.59574	0.718822
	25.25	20.9167	1.20717	0.334293			13.1875	9.625	1.37013	0.379421			20.2143	7.78571	2.59633	0.718985
	26.8	22.2	1.20721	0.334304			10.0909	7.36364	1.37037	0.379487			11.3846	4.38462	2.59648	0.719027
	66.4	55	1.20727	0.334322			6.72727	4.90909	1.37037	0.379487			11.3846	4.38462	2.59648	0.719027
	14.1875	11.75	1.20745	0.33437			2.84615	2.07692	1.37037	0.379487			12.3846	4.76923	2.59677	0.719106
	48.8667	40.4667	1.20758	0.334406			15.4167	11.25	1.37037	0.379488			14.5	5.58333	2.59702	0.719174
	37.5455	31.0909	1.2076	0.334413			15.25	11.125	1.37079	0.379602			15.5833	6	2.59722	0.719229
	13.0833	10.8333	1.20769	0.334438			32.7143	23.8571	1.37126	0.379734			5.90909	2.27273	2.6	0.719999
	19.5455	16.1818	1.20787	0.334487			5.33333	3.88889	1.37143	0.37978			8.27273	3.18182	2.6	0.72
	12.2	10.1	1.20792	0.334501			21.3571	15.5714	1.37156	0.379816			10.4	4	2.6	0.72
	30.2	25	1.208	0.334523			5.9	4.3	1.37209	0.379964			19.5	7.5	2.6	0.72
	15.1	12.5	1.208	0.334523			10.7273	7.81818	1.3721	0.379965			13	5	2.6	0.72
	66.7857	55.2857	1.20801	0.334526			17.9333	13.0667	1.37244	0.380061			7.42857	2.85714	2.6	0.720001
	22.0667	18.2667	1.20803	0.334531			12.5833	9.16667	1.37272	0.380139			8.66667	3.33333	2.6	0.720001
	29.8571	24.7143	1.20809	0.334548			15.7273	11.4545	1.37302	0.380222			11.1429	4.28571	2.60001	0.720004
	56.3	46.6	1.20815	0.334566			32.4545	23.6364	1.37307	0.380236			15.8333	6.08333	2.60274	0.720758
	16.5714	13.7143	1.20833	0.334614			9.36364	6.81818	1.37333	0.380308			9.85714	3.78571	2.60378	0.721046
	18.4545	15.2727	1.20833	0.334615			23.9	17.4	1.37356	0.380371			10.1818	3.90909	2.60465	0.721287
	17.4	14.4	1.20833	0.334615			13.3636	9.72727	1.37383	0.380445			8	3.07143	2.60465	0.721288
	15.8182	13.0909	1.20834	0.334616			14.3636	10.4545	1.37392	0.380469			24.8889	9.55556	2.60465	0.721288
	23.6667	19.5833	1.20851	0.334666			25.9375	18.875	1.37417	0.38054			22.1429	8.5	2.60505	0.721398
	21.25	17.5833	1.20853	0.334671			19.5833	14.25	1.37427	0.380566			9.9	3.8	2.60526	0.721457
	33.5	27.7143	1.20876	0.334734			6.28571	4.57143	1.375	0.380769			7.81818	3	2.60606	0.721678
	40.9286	33.8571	1.20886	0.334762			30	21.8182	1.375	0.380769			13.25	5.08333	2.60656	0.721816
	24.7273	20.4545	1.20889	0.33477			11	8	1.375	0.380769			23.25	8.91667	2.60748	0.72207
	56.8182	47	1.2089	0.334772			5.5	4	1.375	0.380769			14.7143	5.64286	2.6076	0.722104
	43	35.5556	1.20937	0.334903			4.4	3.2	1.375	0.380769			12.0909	4.63636	2.60784	0.722172
	47.4286	39.2143	1.20947	0.334931			43.6	31.7	1.37539	0.380878			6	2.3	2.6087	0.722408
	24.7143	20.4286	1.20979	0.335019			36.5714	26.5714	1.37634	0.381142			9.23077	3.53846	2.6087	0.722408
	13.3077	11	1.20979	0.335019			10.6364	7.72727	1.37648	0.381178			10	3.83333	2.6087	0.722409
	21.7778	18	1.20988	0.335043			23.5556	17.1111	1.37663	0.38122			13.8462	5.30769	2.60871	0.722411
	20.3846	16.8462	1.21004	0.335088			16.8	12.2	1.37705	0.381337			19.1333	7.33333	2.60909	0.722517
	18.5556	15.3333	1.21015	0.335119			7.63636	5.54545	1.37705	0.381337			9.72727	3.72727	2.60976	0.722702
	35.5	29.3333	1.21023	0.33514			15	10.8889	1.37755	0.381475			16.3125	6.25	2.61	0.722769
	31.9091	26.3636	1.21035	0.335173			27.3571	19.8571	1.3777	0.381517			9.4	3.6	2.61111	0.723077
	31.3636	25.9091	1.21052	0.335222			6.2	4.5	1.37778	0.381538			11.75	4.5	2.61111	0.723077
	28.75	23.75	1.21053	0.335223			5.16667	3.75	1.37778	0.381539			14.5833	5.58333	2.61194	0.723305
	26.5385	21.9231	1.21053	0.335223			29.9	21.7	1.37788	0.381567			18.6923	7.15385	2.6129	0.723573
	32.9333	27.2	1.21078	0.335294			8.5	6.16667	1.37838	0.381705			16.3333	6.25	2.61333	0.723691
	59.3333	49	1.21088	0.335322			19.5	14.1429	1.37878	0.381817			17.8182	6.81818	2.61334	0.723693
	42.5833	35.1667	1.2109	0.335326			10.9167	7.91667	1.37895	0.381863			8.84615	3.38462	2.61363	0.723775
	44.3636	36.6364	1.21092	0.335331			13.3333	9.66667	1.37931	0.381962			12.7778	4.88889	2.61364	0.723777
	19.5	16.1	1.21118	0.335404			4	2.9	1.37931	0.381963			12.4167	4.75	2.61404	0.723889
	26.2143	21.6429	1.21122	0.335415			36.6667	26.5833	1.37931	0.381964			14.5714	5.57143	2.61538	0.724259
	20.6	17	1.21176	0.335566			21.5	15.5833	1.37968	0.382066			8.5	3.25	2.61538	0.72426
	20.6	17	1.21176	0.335566			32.0833	23.25	1.37993	0.382134			6.8	2.6	2.61538	0.72426
	34.3333	28.3333	1.21177	0.335566			5.75	4.16667	1.38	0.382154			12.1429	4.64286	2.61539	0.724263
	22.3636	18.4545	1.21182	0.335582			6.9	5	1.38	0.382154			14.6923	5.61538	2.61644	0.724552
	22.3636	18.4545	1.21182	0.335582			6.9	5	1.38	0.382154			15.7	6	2.61667	0.724615
	65.0769	53.6923	1.21203	0.33564			15	10.8667	1.38036	0.382255			8.9	3.4	2.61765	0.724887
	14.2857	11.7857	1.21212	0.335664			174.182	126.182	1.3804	0.382265			6.84615	2.61538	2.61765	0.724888
	29.7	24.5	1.21224	0.335699			12.7	9.2	1.38043	0.382274			11.0769	4.23077	2.61818	0.725033
	47.4	39.1	1.21228	0.335707			12	8.69231	1.38053	0.382301			21.1667	8.08333	2.61856	0.72514
	47.4	39.1	1.21228	0.335707			34.1	24.7	1.38057	0.382311			11.7857	4.5	2.61904	0.725274
	87.5556	72.2222	1.21231	0.335716			14.2308	10.3077	1.3806	0.38232			13.75	5.25	2.61905	0.725275
	31.7857	26.2143	1.21253	0.335778			6.44444	4.66667	1.38095	0.382417			18.6	7.1	2.61972	0.72546
	54.4545	44.9091	1.21255	0.335783			2.9	2.1	1.38095	0.382418			17.25	6.58333	2.62025	0.725609
	20.7273	17.0909	1.21277	0.335844			35.2143	25.5	1.38095	0.382418			15.9231	6.07692	2.62026	0.72561
	15.6667	12.9167	1.2129	0.335881			76.6429	55.5	1.38095	0.382418			21.7143	8.28571	2.62069	0.72573
	40.3077	33.2308	1.21296	0.335897			10.25	7.41667	1.38202	0.382714			8.81818	3.36364	2.62162	0.725987
	17.4375	14.375	1.21304	0.33592			43.3846	31.3846	1.38235	0.382805			8.81818	3.36364	2.62162	0.725987
	31.3	25.8	1.21318	0.335957			4.27273	3.09091	1.38235	0.382806			9.7	3.7	2.62162	0.725988
	56.0714	46.2143	1.21329	0.335988			28.1429	20.3571	1.38246	0.382835			8.08333	3.08333	2.62162	0.725988
	40.6923	33.5385	1.2133	0.335991			14.7143	10.6429	1.38255	0.382859			10.7273	4.09091	2.62223	0.726156
	26.3636	21.7273	1.21339	0.336015			36.3571	26.2857	1.38315	0.383027			10.7273	4.09091	2.62223	0.726156
	19.9	16.4	1.21341	0.336023			57.75	41.75	1.38323	0.383049			13.3333	5.08333	2.62295	0.726354
	40.125	33.0625	1.21361	0.336077			26.7	19.3	1.38342	0.383101			10.6667	4.06667	2.62296	0.726357
	17.6	14.5	1.21379	0.336127			22.4615	16.2308	1.38388	0.383229			14.5455	5.54545	2.62296	0.726358
	17.6	14.5	1.21379	0.336127			29.5333	21.3333	1.38438	0.383366			18.1	6.9	2.62319	0.726421
	33.5833	27.6667	1.21385	0.336144			11.5714	8.35714	1.38461	0.383431			18.1	6.9	2.62319	0.726421
	20.6364	17	1.21391	0.336159			13.0909	9.45455	1.38461	0.383432			11.4545	4.36364	2.62499	0.72692
	20.3333	16.75	1.21393	0.336165			5.53846	4	1.38461	0.383432			16.1538	6.15385	2.62499	0.72692
	23.7273	19.5455	1.21395	0.336171			21.6	15.6	1.38462	0.383432			12.25	4.66667	2.625	0.726923
	22.6667	18.6667	1.21429	0.336264			10.8	7.8	1.38462	0.383432			14.7	5.6	2.625	0.726923
	17	14	1.21429	0.336264			3.6	2.6	1.38462	0.383432			18	6.85714	2.625	0.726923
	42.5	35	1.21429	0.336264			7.2	5.2	1.38462	0.383432			12.9231	4.92308	2.625	0.726924
	17	14	1.21429	0.336264			3.6	2.6	1.38462	0.383432			17.9091	6.81818	2.62667	0.727385
	18.2143	15	1.21429	0.336264			14.1429	10.2143	1.38462	0.383433			9.57143	3.64286	2.62745	0.727601
	19.8	16.3	1.21472	0.336385			11.3889	8.22222	1.38514	0.383576			8.69231	3.30769	2.62791	0.727729
	26.4	21.7333	1.21473	0.336386			34.9286	25.2143	1.38527	0.383613			7.66667	2.91667	2.62857	0.727912
	14.7	12.1	1.21488	0.336427			15.1	10.9	1.38532	0.383627			16.7273	6.36364	2.62857	0.727913
	26.7273	22	1.21488	0.336428			12.7778	9.22222	1.38554	0.383689			12.5385	4.76923	2.62904	0.728042
	59.3333	48.8333	1.21502	0.336466			22.0714	15.9286	1.38565	0.383717			21.3	8.1	2.62963	0.728205
	18.8333	15.5	1.21505	0.336476			6.92857	5	1.38571	0.383736			7.1	2.7	2.62963	0.728205
	56.5	46.5	1.21505	0.336476			15.8	11.4	1.38596	0.383806			5.91667	2.25	2.62963	0.728206
	33.9	27.9	1.21505	0.336476			11.6667	8.41667	1.38614	0.383855			5.91667	2.25	2.62963	0.728206
	33.4615	27.5385	1.21508	0.336484			8.66667	6.25	1.38667	0.384			15.125	5.75	2.63043	0.728428
	70	57.6	1.21528	0.336538			9.45455	6.81818	1.38667	0.384			24.3333	9.25	2.63063	0.728481
	11.6667	9.6	1.21528	0.336539			7.16667	5.16667	1.3871	0.384119			24.6364	9.36364	2.63107	0.728604
	27.0667	22.2667	1.21557	0.336619			12.8333	9.25	1.38738	0.384199			11.5385	4.38462	2.63158	0.728747
	27.25	22.4167	1.21561	0.336631			16.4667	11.8667	1.38764	0.384269			10.75	4.08333	2.63266	0.729043
	24.8	20.4	1.21569	0.336652			9.07692	6.53846	1.38824	0.384434			7.9	3	2.63333	0.729231
	41.7	34.3	1.21574	0.336667			49.7	35.8	1.38827	0.384444			7.71429	2.92857	2.63415	0.729457
	34.75	28.5833	1.21574	0.336668			14	10.0833	1.38843	0.38449			12.7692	4.84615	2.63492	0.729669
	25.3571	20.8571	1.21575	0.33667			4.54545	3.27273	1.38889	0.384615			13.5333	5.13333	2.63636	0.730069
	60.2308	49.5385	1.21584	0.336694			12.5	9	1.38889	0.384615			5.8	2.2	2.63636	0.73007
	49	40.3	1.21588	0.336705			6.25	4.5	1.38889	0.384615			6.21429	2.35714	2.63637	0.730071
	39.8462	32.7692	1.21596	0.336729			10	7.2	1.38889	0.384615			25.7692	9.76923	2.63779	0.730466
	23.3846	19.2308	1.216	0.336738			5	3.6	1.38889	0.384615			11.2727	4.27273	2.63829	0.730603
	19	15.625	1.216	0.336738			10.1538	7.30769	1.38947	0.384776			12.4	4.7	2.6383	0.730606
	16.1333	13.2667	1.21607	0.336759			45.4615	32.6923	1.39059	0.385086			9.5	3.6	2.63889	0.730769
	16.0714	13.2143	1.21621	0.336797			16.1818	11.6364	1.39062	0.385095			7.91667	3	2.63889	0.73077
	24.5455	20.1818	1.21622	0.336799			7.41667	5.33333	1.39063	0.385097			19.6923	7.46154	2.63917	0.730848
	38.8	31.9	1.2163	0.336822			12.3333	8.86667	1.39097	0.385193			20.6364	7.81818	2.63954	0.73095
	13.5833	11.1667	1.21641	0.336852			34.4615	24.7692	1.3913	0.385284			6	2.27273	2.64	0.731076
	25.75	21.1667	1.21653	0.336886			11.25	8.08333	1.39175	0.385409			13.7333	5.2	2.64102	0.731359
	119.111	97.8889	1.2168	0.336959			11.4444	8.22222	1.39189	0.385446			10.3	3.9	2.64103	0.731361
	20.2	16.6	1.21687	0.336979			7.88889	5.66667	1.39216	0.38552			20.25	7.66667	2.6413	0.731438
	56.1	46.1	1.21692	0.336993			5.91667	4.25	1.39216	0.385521			10.5714	4	2.64285	0.731866
	18.5	15.2	1.21711	0.337045			12.0667	8.66667	1.39231	0.385563			10.0909	3.81818	2.64286	0.731868
	23.6667	19.4444	1.21715	0.337056			16.9231	12.1538	1.39241	0.385591			6.72727	2.54545	2.64286	0.731869
	77	63.25	1.21739	0.337124			11.4615	8.23077	1.39252	0.385621			17.6923	6.69231	2.64368	0.732095
	30.8	25.3	1.21739	0.337124			6	4.30769	1.39286	0.385714			11.9	4.5	2.64444	0.732308
	54.5833	44.8333	1.21747	0.337146			11.2727	8.09091	1.39325	0.385824			10.8182	4.09091	2.64445	0.732309
	31.9	26.2	1.21756	0.33717			17.7143	12.7143	1.39326	0.385825			17.6875	6.6875	2.64486	0.732423
	26.4545	21.7273	1.21757	0.337173			19	13.6364	1.39333	0.385845			6.30769	2.38462	2.64516	0.732505
	18.0769	14.8462	1.21761	0.337185			53.4545	38.3636	1.39336	0.385855			9.11111	3.44444	2.64516	0.732507
	27.5	22.5833	1.21771	0.337213			10.625	7.625	1.39344	0.385876			7.45455	2.81818	2.64516	0.732507
	24.3571	20	1.21785	0.337252			7.72727	5.54545	1.39344	0.385877			13.6667	5.16667	2.64517	0.732508
	21.8	17.9	1.21788	0.337258			27.5714	19.7857	1.3935	0.385893			14.3333	5.41667	2.64615	0.732779
	31.9286	26.2143	1.21798	0.337288			10.9167	7.83333	1.39362	0.385926			9	3.4	2.64706	0.733032
	15.7647	12.9412	1.21818	0.337342			15.9286	11.4286	1.39375	0.385961			11.25	4.25	2.64706	0.733032
	13.4	11	1.21818	0.337343			5.11111	3.66667	1.39394	0.386014			16.875	6.375	2.64706	0.733032
	25.7692	21.1538	1.21818	0.337343			4.6	3.3	1.39394	0.386014			6.42857	2.42857	2.64706	0.733032
	19.2222	15.7778	1.21831	0.337377			23.5	16.8571	1.39407	0.386051			7.5	2.83333	2.64706	0.733033
	29.75	24.4167	1.21843	0.337411			14.1429	10.1429	1.39436	0.386132			16.6429	6.28571	2.64774	0.733219
	55.2727	45.3636	1.21844	0.337413			108.5	77.8	1.3946	0.386197			11	4.15385	2.64815	0.733333
	36.5556	30	1.21852	0.337436			33.7273	24.1818	1.39474	0.386235			14.5714	5.5	2.64935	0.733665
	37.1667	30.5	1.21858	0.337453			15.7273	11.2727	1.39517	0.386354			17	6.41667	2.64935	0.733666
	30.8462	25.3077	1.21885	0.337527			9.23077	6.61538	1.39535	0.386405			18.3571	6.92857	2.64948	0.733702
	50.5833	41.5	1.21887	0.337535			5	3.58333	1.39535	0.386405			6.625	2.5	2.65	0.733846
	20.6	16.9	1.21893	0.337551			20	14.3333	1.39535	0.386405			17.6667	6.66667	2.65	0.733847
	58.1818	47.7273	1.21905	0.337582			11.5455	8.27273	1.39561	0.386476			15.1818	5.72727	2.65079	0.734065
	23.2727	19.0909	1.21905	0.337582			34.0833	24.4167	1.3959	0.386557			10.3636	3.90909	2.65115	0.734166
	47.3	38.8	1.21907	0.337589			20.1818	14.4545	1.39623	0.386648			22.1818	8.36364	2.65217	0.734447
	37.2308	30.5385	1.21914	0.337609			37.7	27	1.3963	0.386667			8.71429	3.28571	2.65218	0.734449
	24.2727	19.9091	1.21918	0.337618			13.5	9.66667	1.39655	0.386737			8.71429	3.28571	2.65218	0.734449
	11.125	9.125	1.21918	0.337619			8.1	5.8	1.39655	0.386737			16.6364	6.27273	2.65218	0.734449
	45	36.9091	1.21921	0.337628			7.33333	5.25	1.39682	0.386813			22.3571	8.42857	2.65254	0.734549
	58.7857	48.2143	1.21926	0.337641			8.8	6.3	1.39683	0.386813			15.75	5.9375	2.65263	0.734575
	63.1818	51.8182	1.2193	0.337652			5.86667	4.2	1.39683	0.386813			12.7333	4.8	2.65277	0.734613
	54.6667	44.8333	1.21933	0.337661			18.3	13.1	1.39695	0.386847			8.66667	3.26667	2.65306	0.734693
	30.5714	25.0714	1.21937	0.337673			29.2	20.9	1.39713	0.386897			7.66667	2.88889	2.65385	0.734911
	17.0714	14	1.21939	0.337676			42.2	30.2	1.39735	0.386959			6.9	2.6	2.65385	0.734911
	48	39.3636	1.2194	0.33768			17.5833	12.5833	1.39735	0.386959			27.1538	10.2308	2.65412	0.734988
	52.3333	42.9167	1.21942	0.337684			21.8	15.6	1.39744	0.386982			6.41667	2.41667	2.65517	0.735278
	85	69.7	1.21951	0.337711			9.28571	6.64286	1.39785	0.387096			11	4.14286	2.65517	0.735278
	57.25	46.9375	1.21971	0.337765			26.8182	19.1818	1.39811	0.387168			5.92308	2.23077	2.65517	0.735279
	28.1429	23.0714	1.21982	0.337796			27.5	19.6667	1.3983	0.387222			10.2667	3.86667	2.65518	0.73528
	21.7692	17.8462	1.21982	0.337797			25.5714	18.2857	1.39844	0.387259			10.8	4.06667	2.65574	0.735434
	70.25	57.5833	1.21997	0.337838			14.3077	10.2308	1.39849	0.387275			10.125	3.8125	2.65574	0.735435
	27.7273	22.7273	1.22	0.337846			21.3636	15.2727	1.39881	0.387363			11.3333	4.26667	2.65624	0.735574
	32.7	26.8	1.22015	0.337888			32.2667	23.0667	1.39884	0.387372			9.44444	3.55556	2.65625	0.735576
	23.0833	18.9167	1.22026	0.337918			20.7857	14.8571	1.39904	0.387427			8.5	3.2	2.65625	0.735577
	22.5	18.4375	1.22034	0.33794			24.5333	17.5333	1.39924	0.387482			12.1429	4.57143	2.65626	0.735579
	18.9167	15.5	1.22043	0.337966			41.7692	29.8462	1.39948	0.387549			14.9231	5.61538	2.65754	0.735934
	29.1333	23.8667	1.22067	0.338031			3.76923	2.69231	1.4	0.387692			18.3636	6.90909	2.65789	0.736031
	33.5714	27.5	1.22078	0.338062			3.18182	2.27273	1.4	0.387692			10.1	3.8	2.65789	0.736032
	76.7778	62.8889	1.22085	0.338081			3.5	2.5	1.4	0.387692			13.4667	5.06667	2.6579	0.736034
	15.3077	12.5385	1.22086	0.338083			10.5	7.5	1.4	0.387692			9.08333	3.41667	2.65853	0.736209
	38	31.125	1.22088	0.338091			19.6	14	1.4	0.387692			10.9	4.1	2.65854	0.73621
	29.2143	23.9286	1.22089	0.338094			6.3	4.5	1.4	0.387692			23.9286	9	2.65873	0.736265
	54.8571	44.9286	1.22098	0.338119			6.22222	4.44444	1.4	0.387693			11.7	4.4	2.65909	0.736364
	19.3333	15.8333	1.22105	0.338138			33	23.5714	1.4	0.387693			23.4545	8.81818	2.65979	0.736557
	35.9	29.4	1.22109	0.338148			3.23077	2.30769	1.4	0.387693			13.3	5	2.66	0.736615
	22.0833	18.0833	1.2212	0.338178			11.6667	8.33333	1.4	0.387694			12.0909	4.54545	2.66	0.736616
	36.6364	30	1.22121	0.338182			27.8889	19.8889	1.40223	0.388311			12.0909	4.54545	2.66	0.736616
	76.8571	62.9286	1.22134	0.338217			8.30769	5.92308	1.4026	0.388411			11.4615	4.30769	2.66071	0.736811
	15.5455	12.7273	1.22143	0.338242			10.8	7.7	1.4026	0.388412			13.5455	5.09091	2.66072	0.736816
	14.8462	12.1538	1.22153	0.338269			13.9333	9.93333	1.40268	0.388435			11.2143	4.21429	2.66102	0.736897
	39.0909	32	1.22159	0.338287			16.0769	11.4615	1.40269	0.388436			17.1818	6.45455	2.66197	0.73716
	22.6	18.5	1.22162	0.338295			6.69231	4.76923	1.40323	0.388586			13.1333	4.93333	2.66216	0.737213
	43.0909	35.2727	1.22165	0.338303			15.8182	11.2727	1.40323	0.388587			21.0833	7.91667	2.66315	0.737488
	16.9286	13.8571	1.22166	0.338305			11.9286	8.5	1.40336	0.388624			12.3636	4.63636	2.66666	0.73846
	20.6667	16.9167	1.22167	0.33831			5.61538	4	1.40384	0.388757			12.3636	4.63636	2.66666	0.73846
	30	24.5556	1.22172	0.338322			5.61538	4	1.40384	0.388757			8.72727	3.27273	2.66666	0.738461
	30	24.5556	1.22172	0.338322			28.4375	20.25	1.40432	0.388889			8.53333	3.2	2.66667	0.738461
	31.2222	25.5556	1.22174	0.338327			13.6154	9.69231	1.40476	0.389011			25.6	9.6	2.66667	0.738462
	48.875	40	1.22188	0.338365			13.6154	9.69231	1.40476	0.389011			8.5	3.1875	2.66667	0.738462
	27.9286	22.8571	1.22188	0.338366			22.8333	16.25	1.40513	0.389112			8	3	2.66667	0.738462
	41.3	33.8	1.22189	0.338371			3.46667	2.46667	1.4054	0.389189			20	7.5	2.66667	0.738462
	65.5833	53.6667	1.22205	0.338413			6.93333	4.93333	1.40541	0.389189			8.61539	3.23077	2.66667	0.738462
	35	28.6364	1.22222	0.338461			17.6364	12.5455	1.40579	0.389297			12.3077	4.61538	2.66667	0.738463
	31.9	26.1	1.22222	0.338462			3.75	2.66667	1.40625	0.389423			19.3077	7.23077	2.67021	0.739444
	14.9286	12.2143	1.22222	0.338462			29.4	20.9	1.4067	0.389547			17.9286	6.71429	2.67022	0.739444
	51.1	41.8	1.22249	0.338535			29	20.6154	1.40672	0.389552			20.3	7.6	2.67105	0.739676
	37.0833	30.3333	1.22253	0.338546			26.1111	18.5556	1.40718	0.389681			16.3	6.1	2.67213	0.739975
	85.0714	69.5714	1.22279	0.33862			13.5714	9.64286	1.4074	0.389743			13.9	5.2	2.67308	0.740237
	19.6667	16.0833	1.2228	0.338622			13.8182	9.81818	1.40741	0.389744			34.5	12.9	2.67442	0.740608
	37.5	30.6667	1.22282	0.338628			22.1667	15.75	1.40741	0.389744			16.4615	6.15385	2.67499	0.740767
	40.6	33.2	1.22289	0.338647			61	43.3333	1.40769	0.389823			7.64286	2.85714	2.675	0.74077
	30.7	25.1	1.22311	0.338707			4.92857	3.5	1.40816	0.389953			8.91667	3.33333	2.675	0.74077
	26.9091	22	1.22314	0.338716			34.5	24.5	1.40816	0.389953			47.1818	17.6364	2.67525	0.740839
	17.2143	14.0714	1.22335	0.338775			7.66667	5.44444	1.40817	0.389953			12.375	4.625	2.67568	0.740956
	26.5385	21.6923	1.22341	0.338789			8.33333	5.91667	1.40845	0.390032			18	6.72727	2.67568	0.740957
	18.25	14.9167	1.22346	0.338805			11.0714	7.85714	1.40909	0.390209			14.1429	5.28571	2.67569	0.740959
	16.1111	13.1667	1.22362	0.33885			3.1	2.2	1.40909	0.39021			17.2727	6.45455	2.67605	0.74106
	42.0769	34.3846	1.22371	0.338875			3.44444	2.44444	1.40909	0.39021			66.9231	25	2.67692	0.741302
	32.8	26.8	1.22388	0.338921			16.4444	11.6667	1.40952	0.390328			11.8571	4.42857	2.67741	0.741437
	31.2143	25.5	1.22409	0.338979			24.0909	17.0909	1.40957	0.390344			15.0909	5.63636	2.67742	0.741439
	38.2222	31.2222	1.2242	0.339009			11.7	8.3	1.40964	0.390361			9.875	3.6875	2.67797	0.741591
	11.9091	9.72727	1.2243	0.339037			13	9.22222	1.40964	0.390362			9.375	3.5	2.67857	0.741758
	34.9	28.5	1.22456	0.339109			14	9.92308	1.41085	0.390698			7.5	2.8	2.67857	0.741758
	34.9	28.5	1.22456	0.339109			20.1333	14.2667	1.41121	0.390796			15	5.6	2.67857	0.741758
	35.1818	28.7273	1.22468	0.339143			32	22.6667	1.41176	0.39095			11.5385	4.30769	2.67858	0.741761
	18.2857	14.9286	1.22488	0.339197			34.9091	24.7273	1.41176	0.39095			15.4615	5.76923	2.67999	0.742152
	25.4167	20.75	1.2249	0.339203			8.57143	6.07143	1.41176	0.39095			22.3333	8.33333	2.68	0.742153
	14	11.4286	1.225	0.33923			6	4.25	1.41176	0.39095			9.57143	3.57143	2.68	0.742154
	15.0769	12.3077	1.225	0.33923			24	17	1.41176	0.39095			9.57143	3.57143	2.68	0.742154
	69.4167	56.6667	1.225	0.339231			12	8.5	1.41176	0.39095			26.8	10	2.68	0.742154
	18.8462	15.3846	1.225	0.339232			22	15.5833	1.41177	0.390951			16.0833	6	2.68055	0.742306
	23.7143	19.3571	1.2251	0.339257			40.1	28.4	1.41197	0.391008			14.8462	5.53846	2.68056	0.74231
	22.3	18.2	1.22527	0.339307			23.6364	16.7273	1.41304	0.391304			9	3.35714	2.68085	0.74239
	17.4	14.2	1.22535	0.339328			30.2857	21.4286	1.41333	0.391384			9.69231	3.61538	2.68086	0.742391
	12.5	10.2	1.22549	0.339367			26.5	18.75	1.41333	0.391385			21.6429	8.07143	2.68142	0.742547
	13.5833	11.0833	1.22556	0.339387			29.7857	21.0714	1.41356	0.391448			16.8571	6.28571	2.68181	0.742656
	59.3571	48.4286	1.22566	0.339414			20.5	14.5	1.41379	0.391512			5.9	2.2	2.68182	0.742657
	101.636	82.9091	1.22587	0.339472			21.7143	15.3571	1.41396	0.391558			5.9	2.2	2.68182	0.742657
	16.2727	13.2727	1.22603	0.339515			18.7857	13.2857	1.41398	0.391563			6.55556	2.44444	2.68183	0.742659
	56.4	46	1.22609	0.339532			20.0625	14.1875	1.4141	0.391596			17.4375	6.5	2.68269	0.742899
	21	17.125	1.22628	0.339585			15.5556	11	1.41415	0.39161			7.85714	2.92857	2.68293	0.742964
	16.6429	13.5714	1.22632	0.339597			15.9333	11.2667	1.41419	0.391623			10	3.72727	2.68293	0.742965
	42.9231	35	1.22637	0.339611			9.9	7	1.41429	0.391648			11.5	4.28571	2.68334	0.743078
	65	53	1.22642	0.339623			9.66667	6.83333	1.41464	0.391745			21.2	7.9	2.68354	0.743135
	32.5	26.5	1.22642	0.339623			4.14286	2.92857	1.41464	0.391745			23.9091	8.90909	2.68367	0.743171
	22.2	18.1	1.22652	0.339652			10.5455	7.45455	1.41464	0.391746			7.84615	2.92308	2.68421	0.743319
	42.1111	34.3333	1.22654	0.339657			15	10.6	1.41509	0.391872			8.5	3.16667	2.68421	0.743319
	53.6	43.7	1.22654	0.339658			6.57143	4.64286	1.41538	0.391953			9.27273	3.45455	2.68421	0.743319
	26.1667	21.3333	1.22657	0.339664			25.1538	17.7692	1.41558	0.392008			17	6.33333	2.68421	0.74332
	19.4667	15.8667	1.22689	0.339754			6.8125	4.8125	1.41558	0.392008			10.9286	4.07143	2.68422	0.743322
	12.1667	9.91667	1.22689	0.339755			13.6154	9.61539	1.416	0.392123			13.1818	4.90909	2.68518	0.743589
	25.4	20.7	1.22705	0.339799			47.0833	33.25	1.41604	0.392134			8.54545	3.18182	2.68571	0.743735
	29.4545	24	1.22727	0.33986			29.9333	21.1333	1.4164	0.392235			17.625	6.5625	2.68571	0.743736
	71.3571	58.1429	1.22727	0.33986			15.5833	11	1.41666	0.392307			12.4545	4.63636	2.68627	0.743889
	51.3	41.8	1.22727	0.33986			6.8	4.8	1.41667	0.392308			9.78571	3.64286	2.68627	0.743891
	58.3	47.5	1.22737	0.339887			3.4	2.4	1.41667	0.392308			8.6	3.2	2.6875	0.744231
	14.6429	11.9286	1.22755	0.339936			6.8	4.8	1.41667	0.392308			7.81818	2.90909	2.6875	0.744231
	98.1333	79.9333	1.22769	0.339976			5.1	3.6	1.41667	0.392308			19.8462	7.38462	2.6875	0.744232
	33.8182	27.5455	1.22772	0.339984			5.66667	4	1.41667	0.392308			22.4	8.33333	2.688	0.74437
	39.3846	32.0769	1.22782	0.340011			24.0909	17	1.41711	0.392431			20.8333	7.75	2.68817	0.744416
	19.4	15.8	1.22785	0.340019			67.9231	47.9231	1.41734	0.392493			17.2857	6.42857	2.68889	0.744615
	17.6364	14.3636	1.22785	0.340021			16.3	11.5	1.41739	0.392508			11	4.09091	2.68889	0.744615
	32.7143	26.6429	1.22788	0.340028			11.875	8.375	1.41791	0.392652			18.0909	6.72727	2.68919	0.744698
	15.1818	12.3636	1.22794	0.340046			24.3636	17.1818	1.41799	0.392674			6	2.23077	2.68965	0.744827
	35.3571	28.7857	1.22829	0.340141			12.3571	8.71429	1.41803	0.392684			7.8	2.9	2.68966	0.744828
	26.9	21.9	1.22831	0.340148			11.0909	7.81818	1.4186	0.392844			7.09091	2.63636	2.68966	0.744829
	21.5	17.5	1.22857	0.34022			12.2	8.6	1.4186	0.392844			19.1	7.1	2.69014	0.744962
	27.75	22.5833	1.22878	0.340279			34.9	24.6	1.4187	0.392871			11.3	4.2	2.69048	0.745055
	41.4286	33.7143	1.22881	0.340287			18.4444	13	1.4188	0.392898			9.41667	3.5	2.69048	0.745055
	24.7	20.1	1.22886	0.340299			31.2143	22	1.41883	0.392907			44.2727	16.4545	2.69061	0.745093
	16.1	13.1	1.22901	0.340341			9.3125	6.5625	1.41905	0.392967			12.3333	4.58333	2.6909	0.745173
	26	21.1538	1.22909	0.340364			24.4286	17.2143	1.41909	0.392978			19.4615	7.23077	2.69148	0.745334
	16.0833	13.0833	1.2293	0.340422			18.8571	13.2857	1.41935	0.393052			16.1538	6	2.6923	0.74556
	12.1818	9.90909	1.22936	0.340437			17.6	12.4	1.41935	0.393052			21.875	8.125	2.69231	0.745562
	38	30.9091	1.22941	0.340452			14.4545	10.1818	1.41964	0.393131			8.75	3.25	2.69231	0.745562
	15	12.2	1.22951	0.340479			20.5385	14.4615	1.42022	0.393291			15.9091	5.90909	2.69231	0.745563
	15	12.2	1.22951	0.340479			9.8	6.9	1.42029	0.393311			9.54545	3.54545	2.69231	0.745563
	18.4444	15	1.22963	0.340512			9.61539	6.76923	1.42046	0.393357			18.1333	6.73333	2.69307	0.745772
	23.3636	19	1.22966	0.340522			18	12.6667	1.42105	0.393521			10.4375	3.875	2.69355	0.745906
	24.75	20.125	1.22981	0.340564			5.4	3.8	1.42105	0.393522			13.9167	5.16667	2.69355	0.745907
	21.4	17.4	1.22989	0.340584			7.36364	5.18182	1.42105	0.393522			12	4.45455	2.69387	0.745996
	36.0833	29.3333	1.23011	0.340647			39.0833	27.5	1.42121	0.393566			27.1667	10.0833	2.69423	0.746094
	15.5	12.6	1.23016	0.340659			23.6	16.6	1.42169	0.393698			8.81818	3.27273	2.69444	0.746153
	22.5556	18.3333	1.23031	0.340701			15.5	10.9	1.42202	0.39379			14.9231	5.53846	2.69445	0.746155
	15.6429	12.7143	1.23034	0.340709			28.3	19.9	1.42211	0.393815			14.9231	5.53846	2.69445	0.746155
	79.6667	64.75	1.23037	0.340719			16.5	11.6	1.42241	0.393899			25.6	9.5	2.69474	0.746235
	26.7	21.7	1.23041	0.34073			13.8	9.7	1.42268	0.393973			13.25	4.91667	2.69491	0.746284
	23	18.6923	1.23045	0.340741			75.1667	52.8333	1.42271	0.393982			12.2308	4.53846	2.69492	0.746286
	33	26.8182	1.23051	0.340756			13.4615	9.46154	1.42276	0.393995			25.7273	9.54545	2.69524	0.746375
	20.3636	16.5455	1.23076	0.340827			19.2727	13.5455	1.42281	0.394009			10.3333	3.83333	2.69565	0.746487
	19.2	15.6	1.23077	0.340828			20.75	14.5833	1.42286	0.394023			6.2	2.3	2.69565	0.746488
	26.1818	21.2727	1.23077	0.340829			29.6	20.8	1.42308	0.394083			15.5	5.75	2.69565	0.746488
	40.7273	33.0909	1.23077	0.340829			3.7	2.6	1.42308	0.394083			18.6	6.9	2.69565	0.746488
	18.9091	15.3636	1.23077	0.340829			13.1667	9.25	1.42343	0.39418			14.3077	5.30769	2.69565	0.746489
	27.6364	22.4545	1.23077	0.34083			19.9286	14	1.42347	0.394192			10.7857	4	2.69642	0.746702
	47.5	38.5833	1.2311	0.340921			8.4	5.9	1.42373	0.394263			16.1818	6	2.69697	0.746852
	26.1	21.2	1.23113	0.340929			3.91667	2.75	1.42424	0.394406			12.7143	4.71429	2.69697	0.746853
	19.7	16	1.23125	0.340962			34.9	24.5	1.42449	0.394474			51.25	19	2.69737	0.746964
	34.3846	27.9231	1.2314	0.341004			13	9.125	1.42466	0.394521			19.3333	7.16667	2.69767	0.747047
	91.75	74.5	1.23154	0.341043			53	37.2	1.42473	0.394541			21.0909	7.81818	2.69767	0.747048
	44.875	36.4375	1.23156	0.341048			28.4	19.9333	1.42475	0.394547			11.6	4.3	2.69767	0.747048
	31.9091	25.9091	1.23158	0.341053			56.2308	39.4615	1.42495	0.394603			10.5455	3.90909	2.69769	0.747052
	83.9286	68.1429	1.23166	0.341074			8.85714	6.21429	1.42529	0.394695			25.9	9.6	2.69792	0.747115
	50.5	41	1.23171	0.341088			27.2857	19.1429	1.42537	0.394718			20.9167	7.75	2.69893	0.747396
	58.0714	47.1429	1.23182	0.341118			56.6	39.7	1.42569	0.394807			17.1818	6.36364	2.7	0.747691
	33.9231	27.5385	1.23184	0.341126			6.69231	4.69231	1.42623	0.394956			9	3.33333	2.7	0.747693
	32.4	26.3	1.23194	0.341152			9.7	6.8	1.42647	0.395023			7.71429	2.85714	2.7	0.747693
	15.3333	12.4444	1.23214	0.341209			7.64286	5.35714	1.42667	0.395077			21.8333	8.08333	2.70103	0.747977
	46.7	37.9	1.23219	0.341222			22.4	15.7	1.42675	0.3951			16.7857	6.21429	2.70115	0.748009
	26	21.1	1.23223	0.341232			26.4615	18.5385	1.42738	0.395275			9.625	3.5625	2.70175	0.748178
	40.9286	33.2143	1.23226	0.341241			21.7	15.2	1.42763	0.395344			10	3.7	2.7027	0.748441
	13.6429	11.0714	1.23227	0.341243			50.7333	35.5333	1.42777	0.395382			17.3	6.4	2.70312	0.748558
	28.4545	23.0909	1.23228	0.341247			14.6154	10.2308	1.42857	0.395604			15.7273	5.81818	2.70313	0.748559
	22.875	18.5625	1.23232	0.341259			6.36364	4.45455	1.42857	0.395604			14.4167	5.33333	2.70313	0.74856
	21.2143	17.2143	1.23236	0.34127			7.5	5.25	1.42857	0.395604			17.5714	6.5	2.70329	0.748604
	16.2857	13.2143	1.23243	0.341288			8	5.6	1.42857	0.395604			29	10.7273	2.70338	0.748629
	92.125	74.75	1.23244	0.341291			4	2.8	1.42857	0.395604			13.2727	4.90909	2.7037	0.748717
	51.4	41.7	1.23261	0.341339			6	4.2	1.42857	0.395604			18.25	6.75	2.7037	0.748718
	55.1	44.7	1.23266	0.341353			27.3333	19.1333	1.42857	0.395605			7.3	2.7	2.7037	0.748718
	20.75	16.8333	1.23268	0.341356			5.71429	4	1.42857	0.395605			7.3	2.7	2.7037	0.748718
	15.8889	12.8889	1.23276	0.341379			10.6667	7.46667	1.42858	0.395605			17.4545	6.45455	2.70422	0.74886
	21.1818	17.1818	1.2328	0.341392			102.583	71.75	1.42973	0.395925			23.6667	8.75	2.70477	0.749012
	12.8571	10.4286	1.23287	0.34141			10.25	7.16667	1.43023	0.396064			9.2	3.4	2.70588	0.749321
	45	36.5	1.23288	0.341412			36.9	25.8	1.43023	0.396064			16.4286	6.07143	2.70589	0.749322
	52.9333	42.9333	1.23292	0.341424			24.9286	17.4286	1.43033	0.396091			12.5455	4.63636	2.70589	0.749325
	31.2727	25.3636	1.23298	0.341439			11.0667	7.73333	1.43104	0.396288			14.6471	5.41176	2.70653	0.749501
	42.3333	34.3333	1.23301	0.341449			14.1818	9.90909	1.43119	0.39633			20.3	7.5	2.70667	0.749538
	25.9	21	1.23333	0.341538			13.2667	9.26667	1.43166	0.396459			9.25	3.41667	2.70731	0.749718
	14.8	12	1.23333	0.341538			12.6	8.8	1.43182	0.396504			13.5385	5	2.7077	0.749825
	25.6429	20.7857	1.23368	0.341634			24.2	16.9	1.43195	0.396541			20.0833	7.41667	2.70786	0.749869
	27.8182	22.5455	1.23387	0.341687			29.5	20.6	1.43204	0.396565			8.125	3	2.70833	0.75
	44.8333	36.3333	1.23395	0.341708			11.6	8.1	1.4321	0.396581			12.4167	4.58333	2.7091	0.750212
	58	47	1.23404	0.341735			11.3571	7.92857	1.43243	0.396672			7.63636	2.81818	2.70968	0.750372
	23	18.6364	1.23414	0.341763			16.5556	11.5556	1.43269	0.396745			11.2	4.13333	2.70968	0.750373
	23.7	19.2	1.23437	0.341827			13.5455	9.45455	1.4327	0.396747			11.4286	4.21429	2.71187	0.750979
	45	36.4545	1.23442	0.341838			23.1429	16.1429	1.43363	0.397004			14.5455	5.36364	2.71187	0.75098
	33.7	27.3	1.23443	0.341843			13.5	9.41667	1.43363	0.397005			16.2727	6	2.71212	0.751048
	23.25	18.8333	1.23452	0.341866			7.93333	5.53333	1.43374	0.397034			36.1	13.3	2.71429	0.751648
	27.2727	22.0909	1.23457	0.34188			34.7	24.2	1.43388	0.397076			15.2	5.6	2.71429	0.751648
	20	16.2	1.23457	0.34188			6.90909	4.81818	1.43396	0.397097			15.2	5.6	2.71429	0.751648
	26.3077	21.3077	1.23466	0.341905			30.6	21.3333	1.43438	0.397212			6.33333	2.33333	2.71429	0.751649
	15.125	12.25	1.23469	0.341915			24.2857	16.9286	1.4346	0.397273			6.90909	2.54545	2.71429	0.75165
	34.7	28.1	1.23488	0.341966			9.9	6.9	1.43478	0.397324			23.9	8.8	2.71591	0.752098
	17.3846	14.0769	1.23497	0.341993			8.25	5.75	1.43478	0.397324			16.75	6.16667	2.71621	0.752183
	39.4167	31.9167	1.23499	0.341996			6.6	4.6	1.43478	0.397324			11.0769	4.07692	2.71698	0.752394
	12.25	9.91667	1.23529	0.342081			6.6	4.6	1.43478	0.397324			12	4.41667	2.71698	0.752394
	37.8	30.6	1.23529	0.342081			3.3	2.3	1.43478	0.397324			10.2857	3.78571	2.71698	0.752395
	16.5	13.3571	1.2353	0.342083			16.2308	11.3077	1.43538	0.397489			10.2857	3.78571	2.71698	0.752395
	34.6	28	1.23571	0.342198			14.3571	10	1.43571	0.397581			14.4	5.3	2.71698	0.752395
	17.3	14	1.23571	0.342198			18.3571	12.7857	1.43575	0.397593			22.4167	8.25	2.71718	0.752449
	20	16.1818	1.23596	0.342265			28	19.5	1.4359	0.397633			7.8125	2.875	2.71739	0.752508
	16.5833	13.4167	1.23602	0.342282			18.6667	13	1.4359	0.397634			12.5	4.6	2.71739	0.752508
	16.1818	13.0909	1.23611	0.342308			46.1	32.1	1.43614	0.3977			12.5	4.6	2.71739	0.752508
	39.4615	31.9231	1.23614	0.342316			28.2143	19.6429	1.43636	0.397762			19.2308	7.07692	2.7174	0.75251
	58.1	47	1.23617	0.342324			29.625	20.625	1.43636	0.397762			8.15385	3	2.71795	0.752663
	27.3333	22.1111	1.23618	0.342327			17.1	11.9	1.43697	0.397932			7.25	2.66667	2.71875	0.752884
	29.3	23.7	1.23629	0.342356			48.1429	33.5	1.4371	0.397967			8.7	3.2	2.71875	0.752885
	24.4167	19.75	1.23629	0.342357			21.0833	14.6667	1.43749	0.398075			15.5	5.7	2.7193	0.753036
	36.6	29.6	1.23649	0.342412			4.6	3.2	1.4375	0.398077			10.6364	3.90909	2.72094	0.753491
	36.6	29.6	1.23649	0.342412			56.6667	39.4167	1.43763	0.398113			6.53333	2.4	2.72222	0.753846
	50.0833	40.5	1.23662	0.34245			14.0714	9.78571	1.43795	0.398203			7	2.57143	2.72222	0.753846
	23.1429	18.7143	1.23664	0.342455			23.2727	16.1818	1.4382	0.398271			6.125	2.25	2.72222	0.753846
	58	46.9	1.23667	0.342463			27.4286	19.0714	1.43821	0.398272			21.6	7.93333	2.72269	0.753976
	20.9	16.9	1.23669	0.342467			11.6364	8.09091	1.43821	0.398273			12.6429	4.64286	2.72308	0.754085
	16	12.9375	1.23671	0.342475			31.5	21.9	1.43836	0.398314			12.8	4.7	2.7234	0.754174
	38.9091	31.4545	1.237	0.342553			30.3333	21.0833	1.43874	0.398419			50	18.3571	2.72374	0.754267
	80	64.6667	1.23711	0.342585			4.91667	3.41667	1.43902	0.398499			15.8	5.8	2.72414	0.754377
	17.1429	13.8571	1.23712	0.342587			11.8	8.2	1.43902	0.398499			9.90909	3.63636	2.725	0.754616
	53.6429	43.3571	1.23723	0.342619			24.9	17.3	1.43931	0.398577			11.5833	4.25	2.72548	0.754749
	24.5	19.8	1.23737	0.342657			20.5455	14.2727	1.4395	0.39863			17.375	6.375	2.72549	0.754751
	44.5455	36	1.23738	0.342658			25.6923	17.8462	1.43965	0.398673			15.3077	5.61538	2.72603	0.754901
	30.8333	24.9167	1.23746	0.34268			6	4.16667	1.44	0.398769			18.5	6.78571	2.72632	0.75498
	12.5	10.1	1.23762	0.342727			7.2	5	1.44	0.398769			19.9231	7.30769	2.72632	0.754981
	35.5833	28.75	1.23768	0.342742			18	12.5	1.44	0.398769			6	2.2	2.72727	0.755245
	32.0833	25.9167	1.23794	0.342814			30.6364	21.2727	1.44017	0.398818			51.6154	18.9231	2.72764	0.755346
	37.8182	30.5455	1.23809	0.342857			90.8462	63.0769	1.44025	0.398837			20.0909	7.36364	2.72839	0.755555
	82.3333	66.5	1.23809	0.342857			16.3571	11.3571	1.44025	0.398839			20.0909	7.36364	2.72839	0.755555
	82.3333	66.5	1.23809	0.342857			27.1875	18.875	1.4404	0.398879			26.8333	9.83333	2.72881	0.755671
	38	30.6923	1.2381	0.342857			7.08333	4.91667	1.44068	0.398957			14.6364	5.36364	2.72882	0.755673
	100.286	81	1.2381	0.342858			8.5	5.9	1.44068	0.398957			8.41667	3.08333	2.72973	0.755926
	55.6	44.9	1.23831	0.342916			14.8889	10.3333	1.44087	0.399009			14.3333	5.25	2.73015	0.756042
	16.1	13	1.23846	0.342959			21.0909	14.6364	1.44099	0.399043			20.25	7.41667	2.73034	0.756093
	27.6667	22.3333	1.23881	0.343055			3.26667	2.26667	1.44118	0.399095			11.8333	4.33333	2.73076	0.756211
	33.7143	27.2143	1.23884	0.343065			17.3	12	1.44167	0.399231			6.45455	2.36364	2.73077	0.756212
	55.6364	44.9091	1.23887	0.343071			24.8	17.2	1.44186	0.399284			7.1	2.6	2.73077	0.756213
	23.3333	18.8333	1.23894	0.343091			9.53846	6.61538	1.44186	0.399285			7.1	2.6	2.73077	0.756213
	41	33.0909	1.23901	0.343111			10.5385	7.30769	1.44211	0.399354			7.1	2.6	2.73077	0.756213
	32.5714	26.2857	1.23913	0.343144			15	10.4	1.44231	0.399408			12.2	4.46667	2.73134	0.756371
	17.5385	14.1538	1.23914	0.343146			15	10.4	1.44231	0.399408			11.2	4.1	2.73171	0.756473
	24.8667	20.0667	1.2392	0.343164			6.81818	4.72727	1.44231	0.399408			12.75	4.66667	2.73214	0.756593
	20.7143	16.7143	1.23932	0.343195			30.8182	21.3636	1.44256	0.399477			12.75	4.66667	2.73214	0.756593
	22.9286	18.5	1.23938	0.343214			26.4	18.3	1.44262	0.399496			6.83333	2.5	2.73333	0.756923
	61.6	49.7	1.23944	0.343229			8.8	6.1	1.44262	0.399496			6.83333	2.5	2.73333	0.756923
	15.5294	12.5294	1.23944	0.343229			7.33333	5.08333	1.44262	0.399496			10.25	3.75	2.73333	0.756923
	39.9286	32.2143	1.23947	0.343237			15.0625	10.4375	1.44311	0.399632			21.6	7.9	2.73418	0.757157
	64.9091	52.3636	1.23958	0.34327			21.8571	15.1429	1.44339	0.399708			15.4286	5.64286	2.73418	0.757158
	30.3333	24.4667	1.23978	0.343323			46.9167	32.5	1.44359	0.399764			15.9091	5.81818	2.73438	0.757212
	27.4	22.1	1.23982	0.343334			34.8	24.1	1.44398	0.399872			12.1818	4.45455	2.73469	0.757298
	21.4615	17.3077	1.24	0.343384			4.33333	3	1.44444	0.4			8.93333	3.26667	2.73469	0.757299
	12.9167	10.4167	1.24	0.343384			5	3.46154	1.44444	0.4			8.375	3.0625	2.73469	0.7573
	24.8	20	1.24	0.343385			8.27273	5.72727	1.44445	0.4			8.45455	3.09091	2.73529	0.757466
	31	25	1.24	0.343385			10.2143	7.07143	1.44445	0.4			7.15385	2.61538	2.7353	0.757468
	22.5455	18.1818	1.24	0.343386			19.0667	13.2	1.44445	0.400001			26.3077	9.61539	2.736	0.757661
	97.7143	78.7857	1.24025	0.343455			45.1818	31.2727	1.44477	0.40009			17.9091	6.54545	2.73611	0.757693
	31.9091	25.7273	1.24028	0.343463			33.6429	23.2857	1.44479	0.400095			8	2.92308	2.73684	0.757894
	26.7273	21.5455	1.24051	0.343524			41.6667	28.8333	1.44509	0.400179			9.45455	3.45455	2.73684	0.757894
	29.4	23.7	1.24051	0.343525			14.3333	9.91667	1.44537	0.400257			8.66667	3.16667	2.73684	0.757894
	15.0769	12.1538	1.24051	0.343526			30.0667	20.8	1.44551	0.400296			16	5.84615	2.73684	0.757895
	16.5	13.3	1.2406	0.343551			12	8.3	1.44578	0.400371			23.6364	8.63636	2.73685	0.757896
	56.7	45.7	1.2407	0.343579			9.72727	6.72727	1.44595	0.400416			22.5833	8.25	2.73737	0.758041
	22.6667	18.2667	1.24088	0.343627			16.75	11.5833	1.44605	0.400444			27.5714	10.0714	2.73759	0.758103
	45.0625	36.3125	1.24096	0.343652			44.2143	30.5714	1.44626	0.400504			13.9167	5.08333	2.73771	0.758136
	102.538	82.6154	1.24115	0.343703			29.8	20.6	1.4466	0.400597			41.0714	15	2.73809	0.758241
	55.2	44.4667	1.24138	0.343766			13.5455	9.36364	1.44661	0.400599			11.5	4.2	2.7381	0.758242
	24.4167	19.6667	1.24153	0.343807			15.5	10.7143	1.44666	0.400615			11.5	4.2	2.7381	0.758242
	40.25	32.4167	1.24164	0.34384			36.1667	25	1.44667	0.400616			12.7778	4.66667	2.7381	0.758243
	93.5	75.3	1.2417	0.343855			21.8	15.0667	1.4469	0.40068			48.5455	17.7273	2.73846	0.758343
	69.75	56.1667	1.24184	0.343894			36.9	25.5	1.44706	0.400724			20.2667	7.4	2.73874	0.758421
	22	17.7143	1.24193	0.34392			22.1538	15.3077	1.44723	0.400772			7.875	2.875	2.73913	0.758528
	46.2	37.2	1.24194	0.343921			3.92857	2.71429	1.44737	0.400809			12.6	4.6	2.73913	0.758528
	69.8	56.2	1.24199	0.343937			5.5	3.8	1.44737	0.40081			6.3	2.3	2.73913	0.758528
	28.4545	22.9091	1.24206	0.343955			5.5	3.8	1.44737	0.40081			6.3	2.3	2.73913	0.758528
	42.5	34.2143	1.24217	0.343986			25.3333	17.5	1.44762	0.400879			21.9167	8	2.73959	0.758655
	69.9286	56.2857	1.24239	0.344045			10.6923	7.38462	1.44791	0.400961			19.5714	7.14286	2.73999	0.758768
	20.5	16.5	1.24242	0.344056			3.81818	2.63636	1.44828	0.401061			14.8	5.4	2.74074	0.758974
	20.5	16.5	1.24242	0.344056			12.9231	8.92308	1.44828	0.401062			7.4	2.7	2.74074	0.758974
	45.6	36.7	1.24251	0.344079			10.3333	7.13333	1.44859	0.401149			6.16667	2.25	2.74074	0.758975
	33.3	26.8	1.24254	0.344087			16.1429	11.1429	1.44872	0.401183			14.5625	5.3125	2.74118	0.759095
	19.4667	15.6667	1.24255	0.344091			9.46667	6.53333	1.44898	0.401256			53.0909	19.3636	2.74179	0.759265
	24.1429	19.4286	1.24265	0.344118			5.91667	4.08333	1.44898	0.401256			6.07143	2.21429	2.74193	0.759304
	38.8333	31.25	1.24267	0.344123			12.2143	8.42857	1.44915	0.401304			15.9375	5.8125	2.74194	0.759305
	17.4	14	1.24286	0.344176			31.0909	21.4545	1.44916	0.401305			6	2.1875	2.74286	0.75956
	127.9	102.9	1.24295	0.344203			33.7273	23.2727	1.44922	0.401323			19.2	7	2.74286	0.75956
	35.3	28.4	1.24296	0.344204			16.6154	11.4615	1.44967	0.401447			6.4	2.33333	2.74286	0.759562
	29.8333	24	1.24305	0.34423			60.6	41.8	1.44976	0.401472			7.13333	2.6	2.74359	0.759763
	35.8	28.8	1.24306	0.344231			81.9167	56.5	1.44985	0.401498			8.91667	3.25	2.74359	0.759764
	17.9	14.4	1.24306	0.344231			16.5714	11.4286	1.44999	0.401537			10.75	3.91667	2.74468	0.760065
	17.9	14.4	1.24306	0.344231			17.3125	11.9375	1.45026	0.401611			17.5	6.375	2.7451	0.760181
	33	26.5455	1.24315	0.344257			13.5714	9.35714	1.45038	0.401643			15.1	5.5	2.74545	0.76028
	21.4667	17.2667	1.24324	0.344283			10.7333	7.4	1.45045	0.401662			19.2308	7	2.74726	0.760779
	53.6667	43.1667	1.24324	0.344283			14.7143	10.1429	1.4507	0.401732			24.7273	9	2.74748	0.76084
	77.2222	62.1111	1.24329	0.344296			8.58333	5.91667	1.4507	0.401733			13.4444	4.88889	2.74999	0.761536
	77.2222	62.1111	1.24329	0.344296			31.9167	22	1.45076	0.401749			12.5714	4.57143	2.74999	0.761536
	31.5	25.3333	1.24342	0.344332			5.28571	3.64286	1.45098	0.401809			7.33333	2.66667	2.75	0.761537
	34.8182	28	1.24351	0.344356			34.9286	24.0714	1.45104	0.401827			7.7	2.8	2.75	0.761538
	24.0714	19.3571	1.24354	0.344366			57.9	39.9	1.45113	0.401851			15.4	5.6	2.75	0.761538
	35	28.1429	1.24365	0.344396			25.2308	17.3846	1.45133	0.401907			7.7	2.8	2.75	0.761538
	91.0769	73.2308	1.2437	0.344408			22.9333	15.8	1.45147	0.401947			7.7	2.8	2.75	0.761538
	19.2308	15.4615	1.24379	0.344433			11.25	7.75	1.45161	0.401985			7.7	2.8	2.75	0.761538
	28.375	22.8125	1.24384	0.344447			102.444	70.5556	1.45196	0.402082			20.9	7.6	2.75	0.761538
	28.375	22.8125	1.24384	0.344447			36.9375	25.4375	1.45209	0.402117			8.25	3	2.75	0.761538
	38.8462	31.2308	1.24384	0.344449			5.08333	3.5	1.45238	0.402198			11	4	2.75	0.761538
	43.8667	35.2667	1.24386	0.344452			6.1	4.2	1.45238	0.402198			6.1875	2.25	2.75	0.761538
	17	13.6667	1.2439	0.344464			9.85714	6.78571	1.45263	0.402267			11	4	2.75	0.761538
	41.3	33.2	1.24398	0.344486			6.41667	4.41667	1.45283	0.402322			11	4	2.75	0.761538
	58.5833	47.0833	1.24425	0.344561			95.6	65.8	1.45289	0.402338			11	4	2.75	0.761538
	32.3571	26	1.2445	0.344632			29.2222	20.1111	1.45304	0.40238			8.8	3.2	2.75	0.761538
	57.0714	45.8571	1.24455	0.344644			51.5833	35.5	1.45305	0.402383			14.3	5.2	2.75	0.761538
	41.6364	33.4545	1.24457	0.34465			22.2143	15.2857	1.45327	0.402445			16	5.81818	2.75	0.761539
	19.5	15.6667	1.24468	0.34468			21.2727	14.6364	1.45341	0.402483			12.6923	4.61538	2.75	0.761539
	16.7143	13.4286	1.24468	0.34468			26.6	18.3	1.45355	0.402522			7	2.54545	2.75	0.76154
	39	31.3333	1.24468	0.344681			22.1667	15.25	1.45355	0.402523			6.41667	2.33333	2.75001	0.76154
	73	58.6364	1.24496	0.344758			15.6667	10.7778	1.45361	0.402538			6.41667	2.33333	2.75001	0.76154
	22.5	18.0714	1.24506	0.344786			37.4615	25.7692	1.45373	0.402572			6.41667	2.33333	2.75001	0.76154
	39.0769	31.3846	1.2451	0.344796			18.4167	12.6667	1.45395	0.402631			28.1538	10.2308	2.75187	0.762055
	29.0909	23.3636	1.24514	0.344807			16.2308	11.1538	1.45518	0.402973			31.1	11.3	2.75221	0.762151
	19.3	15.5	1.24516	0.344814			25.5714	17.5714	1.45529	0.403002			18.2857	6.64286	2.75268	0.762282
	86.3	69.3	1.24531	0.344855			13.5833	9.33333	1.45535	0.403021			18.2857	6.64286	2.75268	0.762282
	51.8889	41.6667	1.24533	0.344861			10.5	7.21429	1.45544	0.403046			14.8667	5.4	2.75309	0.762395
	25.7692	20.6923	1.24535	0.344867			26.5385	18.2308	1.4557	0.403116			14.6154	5.30769	2.75363	0.762543
	27.9	22.4	1.24554	0.344918			11.5	7.9	1.4557	0.403116			12.6667	4.6	2.75363	0.762544
	13.0833	10.5	1.24603	0.345054			19.4545	13.3636	1.45578	0.40314			12.1667	4.41667	2.75472	0.762846
	27	21.6667	1.24615	0.345088			16.5	11.3333	1.45589	0.403169			16.9286	6.14286	2.75582	0.763149
	40.5	32.5	1.24615	0.345089			24.0909	16.5455	1.45604	0.403211			18.8333	6.83333	2.75609	0.763226
	33.75	27.0833	1.24616	0.345089			8.3	5.7	1.45614	0.403239			8.69231	3.15385	2.75609	0.763226
	37.6667	30.2222	1.24633	0.345136			8.3	5.7	1.45614	0.403239			11.3	4.1	2.7561	0.763227
	17.2	13.8	1.24638	0.345151			23.6667	16.25	1.45641	0.403314			10.2	3.7	2.75676	0.76341
	50.1667	40.25	1.24638	0.345151			6.7	4.6	1.45652	0.403344			8.5	3.08333	2.75676	0.76341
	36.25	29.0833	1.24642	0.345162			88.4545	60.7273	1.45659	0.403362			14.8462	5.38462	2.75715	0.763518
	22.75	18.25	1.24658	0.345205			22.9091	15.7273	1.45665	0.403379			23.6667	8.58333	2.75729	0.763556
	36.9	29.6	1.24662	0.345218			15.7333	10.8	1.45679	0.403418			7.58333	2.75	2.75757	0.763636
	34	27.2727	1.24667	0.345231			9.83333	6.75	1.45679	0.403419			9.1	3.3	2.75758	0.763636
	77.4667	62.1333	1.24678	0.345263			4.63636	3.18182	1.45714	0.403516			15	5.4375	2.75862	0.763926
	21.8889	17.5556	1.24683	0.345277			34.0769	23.3846	1.45724	0.403543			6.15385	2.23077	2.75862	0.763926
	54.1818	43.4545	1.24686	0.345285			9.78571	6.71429	1.45745	0.4036			23.7692	8.61539	2.75892	0.76401
	25.6667	20.5833	1.24697	0.345314			11.4167	7.83333	1.45745	0.403602			17.6154	6.38462	2.75904	0.764041
	17.25	13.8333	1.24699	0.345321			22.5385	15.4615	1.45772	0.403676			37.25	13.5	2.75926	0.764103
	34.9167	28	1.24702	0.34533			13	8.91667	1.45794	0.403738			13.5455	4.90909	2.75927	0.764105
	29.8182	23.9091	1.24715	0.345364			26.1	17.9	1.4581	0.403782			10.6429	3.85714	2.75927	0.764106
	25.2	20.2	1.24752	0.345468			14	9.6	1.45833	0.403846			14.7857	5.35714	2.76	0.764307
	36.7143	29.4286	1.24757	0.345481			17.5	12	1.45833	0.403846			7.66667	2.77778	2.76	0.764307
	35.7273	28.6364	1.24762	0.345494			37.9167	26	1.45833	0.403846			10.6154	3.84615	2.76001	0.76431
	13.1	10.5	1.24762	0.345495			7.77778	5.33333	1.45833	0.403847			8.46667	3.06667	2.76087	0.764548
	14.1	11.3	1.24779	0.345541			26.3571	18.0714	1.4585	0.403892			9.07143	3.28571	2.76087	0.76455
	32.5385	26.0769	1.24779	0.345542			15.9	10.9	1.45872	0.403952			15.4167	5.58333	2.7612	0.76464
	43.7692	35.0769	1.24781	0.345547			47.9231	32.8462	1.45902	0.404035			11.6	4.2	2.7619	0.764835
	39.8182	31.9091	1.24786	0.345562			8.09091	5.54545	1.45902	0.404036			20.7143	7.5	2.76191	0.764836
	16.7778	13.4444	1.24794	0.345583			48.6	33.3	1.45946	0.404158			6.44444	2.33333	2.76191	0.764836
	30.7	24.6	1.24797	0.345591			13.5	9.25	1.45946	0.404158			15.7857	5.71429	2.7625	0.764999
	24.0714	19.2857	1.24815	0.345641			11.5455	7.90909	1.45978	0.404246			17	6.15385	2.7625	0.765
	27.4615	22	1.24825	0.345669			7.4	5.06667	1.46053	0.404453			16.3	5.9	2.76271	0.765059
	29.75	23.8333	1.24825	0.34567			35.2	24.1	1.46058	0.404469			10.1875	3.6875	2.76271	0.765059
	77.0833	61.75	1.24831	0.345687			13	8.9	1.46067	0.404494			14.8889	5.38889	2.76289	0.765107
	15.4286	12.3571	1.24856	0.345756			53.5	36.625	1.46075	0.404516			6.5625	2.375	2.76316	0.765182
	23.7273	19	1.24881	0.345823			12	8.21429	1.46087	0.404548			10.5	3.8	2.76316	0.765182
	20.7857	16.6429	1.24892	0.345856			20.6	14.1	1.46099	0.404583			18.3571	6.64286	2.76343	0.765258
	23.5385	18.8462	1.24898	0.345871			10.3636	7.09091	1.46153	0.404732			23.3636	8.45455	2.76344	0.765259
	27	21.6154	1.24911	0.345907			3.16667	2.16667	1.46154	0.404734			12.6667	4.58333	2.76365	0.765317
	117.091	93.7273	1.24927	0.345953			36.4167	24.9167	1.46154	0.404734			14.2143	5.14286	2.76389	0.765385
	60.0833	48.0833	1.24957	0.346034			3.45455	2.36364	1.46154	0.404734			20.9286	7.57143	2.76415	0.765458
	60.8462	48.6923	1.24961	0.346045			36.7	25.1	1.46215	0.404903			55.0769	19.9231	2.76447	0.765547
	79.1818	63.3636	1.24964	0.346055			15.8182	10.8182	1.46218	0.404913			17.7	6.4	2.76563	0.765865
	15.8333	12.6667	1.24999	0.346152			27.2	18.6	1.46237	0.404963			8.125	2.9375	2.76596	0.765957
	18.3333	14.6667	1.24999	0.346152			48.1538	32.9231	1.46261	0.405032			7.54545	2.72727	2.76667	0.766154
	21.3636	17.0909	1.25	0.346153			52.7692	36.0769	1.46269	0.405052			17	6.14286	2.76744	0.766368
	71.1538	56.9231	1.25	0.346153			23.5455	16.0909	1.46328	0.405216			10.8182	3.90909	2.76745	0.76637
	26.5	21.2	1.25	0.346154			12	8.2	1.46341	0.405253			11.0769	4	2.76922	0.766862
	29.5455	23.6364	1.25	0.346154			4	2.73333	1.46342	0.405254			11.0769	4	2.76922	0.766862
	18.5	14.8	1.25	0.346154			18.4167	12.5833	1.46358	0.4053			7.2	2.6	2.76923	0.766864
	17.5	14	1.25	0.346154			40.2	27.4667	1.46359	0.405302			7.2	2.6	2.76923	0.766864
	25	20	1.25	0.346154			38.2	26.1	1.4636	0.405305			20.1333	7.26667	2.77064	0.767253
	27.5	22	1.25	0.346154			20.25	13.8333	1.46386	0.405376			13.3	4.8	2.77083	0.767308
	23.75	19	1.25	0.346154			15.25	10.4167	1.464	0.405414			8.81818	3.18182	2.77143	0.767472
	30.5	24.4	1.25	0.346154			11.1818	7.63636	1.46428	0.405494			8.81818	3.18182	2.77143	0.767472
	25.4545	20.3636	1.25	0.346154			13.1818	9	1.46464	0.405594			9.7	3.5	2.77143	0.767473
	21	16.8	1.25	0.346154			10.4	7.1	1.46479	0.405634			17.6364	6.36364	2.77143	0.767474
	21	16.8	1.25	0.346154			7.08333	4.83333	1.46552	0.405836			6.46667	2.33333	2.77143	0.767474
	18.6364	14.9091	1.25	0.346154			27.7	18.9	1.46561	0.405861			30.9231	11.1538	2.77243	0.767749
	37.6667	30.1333	1.25	0.346155			78.9231	53.8462	1.46571	0.40589			6.1	2.2	2.77273	0.767832
	25.7143	20.5714	1.25	0.346155			9.21429	6.28571	1.46591	0.405945			17.3333	6.25	2.77333	0.767999
	36.8182	29.4545	1.25	0.346155			28	19.1	1.46597	0.405961			6.61538	2.38462	2.77419	0.768236
	24.2308	19.3846	1.25	0.346155			26.5	18.0714	1.46641	0.406082			8.6	3.1	2.77419	0.768238
	25.4167	20.3333	1.25	0.346155			15.4	10.5	1.46667	0.406154			10.0909	3.63636	2.775	0.768462
	108.545	86.8182	1.25026	0.346225			8.46154	5.76923	1.46667	0.406154			9.25	3.33333	2.775	0.768462
	76.8462	61.4615	1.25031	0.346241			3.66667	2.5	1.46667	0.406154			11.3333	4.08333	2.7755	0.768601
	97	77.5714	1.25046	0.346281			49	33.4	1.46707	0.406264			11.3333	4.08333	2.7755	0.768601
	45.3077	36.2308	1.25053	0.346301			14.9167	10.1667	1.46721	0.406305			18.1333	6.53333	2.77551	0.768602
	37.2667	29.8	1.25056	0.346309			65.7143	44.7857	1.46731	0.406331			48.5714	17.5	2.77551	0.768602
	40.3333	32.25	1.25065	0.346332			6.64706	4.52941	1.46753	0.406394			18.6	6.7	2.77612	0.768772
	40.9	32.7	1.25076	0.346366			9.1	6.2	1.46774	0.406452			18.6429	6.71429	2.7766	0.768905
	26.7143	21.3571	1.25084	0.346386			26.3077	17.9231	1.46781	0.40647			20.7333	7.46667	2.77678	0.768954
	52.75	42.1667	1.25099	0.346427			23	15.6667	1.46808	0.406546			13.4615	4.84615	2.77777	0.769229
	28.0909	22.4545	1.25101	0.346435			9.66667	6.58333	1.46836	0.406622			7.5	2.7	2.77778	0.769231
	21.7143	17.3571	1.25103	0.34644			43.2143	29.4286	1.46845	0.406646			12.5	4.5	2.77778	0.769231
	29.9	23.9	1.25105	0.346444			26.8571	18.2857	1.46875	0.40673			17.3077	6.23077	2.77778	0.769231
	57.3	45.8	1.25109	0.346456			5.875	4	1.46875	0.406731			7.69231	2.76923	2.77778	0.769231
	18.8571	15.0714	1.25118	0.346482			15.0909	10.2727	1.46903	0.406808			11.5385	4.15385	2.77778	0.769233
	23.0909	18.4545	1.25123	0.346496			5.53846	3.76923	1.46939	0.406907			24	8.63636	2.77895	0.769555
	56.6923	45.3077	1.25127	0.346506			14.4	9.8	1.46939	0.406907			15.6154	5.61538	2.78083	0.770075
	20.3636	16.2727	1.2514	0.346541			8	5.44444	1.46939	0.406908			14.8333	5.33333	2.78125	0.770191
	56	44.75	1.2514	0.346541			10.1667	6.91667	1.46988	0.407045			8.9	3.2	2.78125	0.770192
	14.5714	11.6429	1.25153	0.346577			17.2	11.7	1.47009	0.407101			17.8	6.4	2.78125	0.770192
	17.1818	13.7273	1.25165	0.346611			22.2	15.1	1.4702	0.407132			42.4167	15.25	2.78142	0.77024
	74.6	59.6	1.25168	0.346618			49.3571	33.5714	1.47021	0.407136			17.2857	6.21429	2.7816	0.770291
	15.3636	12.2727	1.25185	0.346667			17.8571	12.1429	1.47058	0.407237			10.9286	3.92857	2.78183	0.770352
	16.4	13.1	1.25191	0.346682			5.35714	3.64286	1.47059	0.407239			24.8667	8.93333	2.78359	0.770839
	31.8	25.4	1.25197	0.346699			20	13.6	1.47059	0.40724			20.6	7.4	2.78378	0.770894
	22	17.5714	1.25203	0.346717			5	3.4	1.47059	0.40724			8.58333	3.08333	2.78379	0.770895
	22	17.5714	1.25203	0.346717			12.5	8.5	1.47059	0.40724			7.92308	2.84615	2.78379	0.770895
	43.7	34.9	1.25215	0.346749			9.61539	6.53846	1.47059	0.40724			14.2	5.1	2.78431	0.771041
	16	12.7778	1.25217	0.346755			16.1765	11	1.47059	0.407241			10.1429	3.64286	2.78432	0.771043
	26.1818	20.9091	1.25217	0.346755			10.6667	7.25	1.47127	0.407428			18.1	6.5	2.78462	0.771124
	13.9	11.1	1.25225	0.346778			62.7778	42.6667	1.47135	0.407452			15.7143	5.64286	2.78481	0.771179
	12.6364	10.0909	1.25226	0.346779			6.86667	4.66667	1.47143	0.407472			9	3.23077	2.78571	0.771428
	51.5385	41.1538	1.25234	0.346802			5.2	3.53333	1.4717	0.407548			9.75	3.5	2.78571	0.771429
	36.5455	29.1818	1.25234	0.346802			5.57143	3.78571	1.4717	0.407548			23.4	8.4	2.78571	0.771429
	28.1111	22.4444	1.25248	0.34684			20.9	14.2	1.47183	0.407584			7.8	2.8	2.78571	0.771429
	41.3333	33	1.25252	0.346853			16.9286	11.5	1.47205	0.407645			16.25	5.83333	2.78572	0.771429
	13.7778	11	1.25253	0.346854			35.3333	24	1.47222	0.407692			16.25	5.83333	2.78572	0.771429
	23.8	19	1.25263	0.346883			24	16.3	1.47239	0.40774			10.6364	3.81818	2.78573	0.771432
	19.8333	15.8333	1.25263	0.346883			51.6429	35.0714	1.47251	0.407771			10.6364	3.81818	2.78573	0.771432
	46.6	37.2	1.25269	0.346898			36.5455	24.8182	1.47253	0.407777			11.9091	4.27273	2.78723	0.77185
	32.7	26.1	1.25287	0.34695			19.5455	13.2727	1.47261	0.407799			14.5556	5.22222	2.78724	0.771852
	20.3	16.2	1.25309	0.347009			5.0625	3.4375	1.47273	0.407832			15.9286	5.71429	2.7875	0.771924
	40.8333	32.5833	1.2532	0.347039			30.1111	20.4444	1.47283	0.40786			16.9286	6.07143	2.78824	0.772128
	28.7	22.9	1.25328	0.347061			16.0833	10.9167	1.47327	0.407984			19.8	7.1	2.78873	0.772264
	47.5	37.9	1.2533	0.347067			30.8	20.9	1.47368	0.408097			9.63636	3.45455	2.78947	0.772468
	25.6364	20.4545	1.25334	0.347078			9.33333	6.33333	1.47368	0.408097			12	4.3	2.7907	0.772809
	26.2	20.9	1.25359	0.347148			19.6154	13.3077	1.47399	0.408182			21.1667	7.58333	2.79121	0.772952
	63.9375	51	1.25368	0.347172			12.2143	8.28571	1.47414	0.408223			6.7	2.4	2.79167	0.773077
	30.5455	24.3636	1.25374	0.347188			21.5	14.5833	1.47429	0.408265			11.1667	4	2.79168	0.773079
	23.6429	18.8571	1.25379	0.347204			7.25	4.91667	1.47458	0.408344			12.3333	4.41667	2.79244	0.773292
	17.6429	14.0714	1.25381	0.34721			23.3	15.8	1.47468	0.408374			14.8	5.3	2.79245	0.773295
	28.9286	23.0714	1.25387	0.347226			31.5833	21.4167	1.4747	0.40838			22.1429	7.92857	2.7928	0.77339
	15.8	12.6	1.25397	0.347253			13.2727	9	1.47474	0.408391			8.1	2.9	2.7931	0.773475
	23.7	18.9	1.25397	0.347253			14.6	9.9	1.47475	0.408392			8.1	2.9	2.7931	0.773475
	13.9091	11.0909	1.2541	0.347289			16.0909	10.9091	1.475	0.408461			7.36364	2.63636	2.79311	0.773476
	38	30.3	1.25413	0.347296			16.0909	10.9091	1.475	0.408461			8.63636	3.09091	2.79412	0.773755
	27.3636	21.8182	1.25416	0.347307			9	6.1	1.47541	0.408575			9.5	3.4	2.79412	0.773756
	37.3571	29.7857	1.2542	0.347316			11	7.45455	1.47561	0.40863			19	6.8	2.79412	0.773756
	78.9167	62.9167	1.2543	0.347346			16.3333	11.0667	1.4759	0.40871			9.5	3.4	2.79412	0.773756
	18.0833	14.4167	1.25433	0.347353			5.16667	3.5	1.47619	0.408791			18.1667	6.5	2.79488	0.773966
	38.6923	30.8462	1.25436	0.347362			5.16667	3.5	1.47619	0.408791			26.3571	9.42857	2.79545	0.774125
	30.2857	24.1429	1.25444	0.347382			7.15385	4.84615	1.47619	0.408792			12.3	4.4	2.79545	0.774126
	16.3077	13	1.25444	0.347383			24.5385	16.6154	1.47685	0.408975			11.6154	4.15385	2.7963	0.774359
	13.8	11	1.25455	0.347413			9.6	6.5	1.47692	0.408994			19.75	7.0625	2.79646	0.774404
	13.8	11	1.25455	0.347413			11.5	7.78571	1.47707	0.409033			13.7857	4.92857	2.7971	0.774581
	22.6667	18.0667	1.25461	0.347431			5.41667	3.66667	1.47727	0.409091			23.4615	8.38461	2.79816	0.774876
	25.3846	20.2308	1.25475	0.347469			32.5	22	1.47727	0.409091			9	3.21429	2.8	0.775384
	28.1429	22.4286	1.25478	0.347477			23.6364	16	1.47728	0.409092			7.53846	2.69231	2.8	0.775384
	41.8571	33.3571	1.25482	0.347488			81.7	55.3	1.4774	0.409125			8.4	3	2.8	0.775385
	41.8571	33.3571	1.25482	0.347488			17.6154	11.9231	1.47742	0.409131			14	5	2.8	0.775385
	44.3077	35.3077	1.2549	0.347511			38.9167	26.3333	1.47785	0.409251			7	2.5	2.8	0.775385
	25.1	20	1.255	0.347538			15.1818	10.2727	1.47788	0.409259			21	7.5	2.8	0.775385
	41.8333	33.3333	1.255	0.347539			6.18182	4.18182	1.47826	0.409364			7	2.5	2.8	0.775385
	12.3	9.8	1.2551	0.347567			10.2	6.9	1.47826	0.409365			7	2.5	2.8	0.775385
	109.833	87.5	1.25523	0.347603			68	46	1.47826	0.409365			7	2.5	2.8	0.775385
	51.2857	40.8571	1.25525	0.347607			3.4	2.3	1.47826	0.409365			7	2.5	2.8	0.775385
	21.4545	17.0909	1.25532	0.347626			47.4545	32.0909	1.47875	0.409501			7	2.5	2.8	0.775385
	26.4615	21.0769	1.25547	0.34767			29.6923	20.0769	1.47893	0.409549			7.63636	2.72727	2.8	0.775385
	38.1538	30.3846	1.2557	0.347731			23.4167	15.8333	1.47895	0.409556			9.33333	3.33333	2.8	0.775385
	30.5556	24.3333	1.25571	0.347735			23.4167	15.8333	1.47895	0.409556			8	2.85714	2.8	0.775385
	15.4286	12.2857	1.25582	0.347765			35.1538	23.7692	1.47896	0.409559			21.6364	7.72727	2.80001	0.775386
	29	23.0909	1.25591	0.347789			4.73333	3.2	1.47917	0.409615			21.6667	7.73333	2.80173	0.775864
	38.3636	30.5455	1.25595	0.347801			28.7	19.4	1.47938	0.409675			26.9	9.6	2.80208	0.775961
	19.625	15.625	1.256	0.347815			29.4545	19.9091	1.47945	0.409694			16.2143	5.78571	2.80247	0.77607
	57.4	45.7	1.25602	0.34782			18.0714	12.2143	1.47953	0.409715			15.2143	5.42857	2.80264	0.776114
	47.5385	37.8462	1.2561	0.347842			12.0833	8.16667	1.47959	0.409732			22.1111	7.88889	2.80282	0.776164
	41.4545	33	1.2562	0.34787			29	19.6	1.47959	0.409733			12.3333	4.4	2.80302	0.776222
	67.5714	53.7857	1.25631	0.347901			60	40.5455	1.47982	0.409796			14.3	5.1	2.80392	0.776471
	53.0833	42.25	1.25641	0.347929			20.4545	13.8182	1.48026	0.409918			13	4.63636	2.80392	0.776471
	37.7857	30.0714	1.25653	0.347963			46.6923	31.5385	1.48049	0.409981			8.84615	3.15385	2.80487	0.776734
	26.1111	20.7778	1.25668	0.348004			11	7.42857	1.48077	0.410059			10.1	3.6	2.80556	0.776923
	18.6	14.8	1.25676	0.348025			35.8571	24.2143	1.48082	0.410074			8.41667	3	2.80556	0.776923
	23	18.3	1.25683	0.348045			7.8	5.26667	1.48101	0.410126			6.21429	2.21429	2.80645	0.77717
	18.1	14.4	1.25694	0.348077			16.7143	11.2857	1.48102	0.410127			17.4	6.2	2.80645	0.777171
	24.4545	19.4545	1.25701	0.348095			13.0833	8.83333	1.48113	0.410159			8.7	3.1	2.80645	0.777171
	17.6	14	1.25714	0.348132			15.7	10.6	1.48113	0.41016			7.90909	2.81818	2.80645	0.777172
	39.1	31.1	1.25723	0.348157			6.15385	4.15385	1.48148	0.410256			32.75	11.6667	2.80713	0.77736
	31.0909	24.7273	1.25735	0.34819			24	16.2	1.48148	0.410256			10.4286	3.71429	2.8077	0.777516
	39.0714	31.0714	1.25747	0.348223			6.66667	4.5	1.48148	0.410257			16.8462	6	2.8077	0.777517
	37.6	29.9	1.25753	0.348238			43.9091	29.6364	1.48159	0.410287			28.0833	10	2.80833	0.777691
	124.917	99.3333	1.25755	0.348246			8.3	5.6	1.48214	0.41044			18.8571	6.71429	2.8085	0.777739
	75	59.6364	1.25762	0.348264			15.3636	10.3636	1.48246	0.410527			13.2	4.7	2.80851	0.777741
	122.714	97.5714	1.25768	0.348282			16.3077	11	1.48252	0.410543			20.3077	7.23077	2.80851	0.777742
	36.6	29.1	1.25773	0.348295			36.1538	24.3846	1.48265	0.41058			6.55556	2.33333	2.80953	0.778024
	14.6364	11.6364	1.25781	0.348317			17.8	12	1.48333	0.410769			13.5833	4.83333	2.81034	0.778248
	32.8182	26.0909	1.25784	0.348325			12.2727	8.27273	1.48351	0.410819			6.5	2.3125	2.81081	0.778378
	43.8889	34.8889	1.25796	0.348359			11.25	7.58333	1.48352	0.41082			13.5455	4.81818	2.81133	0.778522
	30.3333	24.1111	1.25806	0.348387			7.66667	5.16667	1.48387	0.410918			10.6429	3.78571	2.81134	0.778524
	15.8333	12.5833	1.25828	0.348446			13.8	9.3	1.48387	0.410918			14.9231	5.30769	2.8116	0.778597
	23.2308	18.4615	1.25834	0.348463			18.4	12.4	1.48387	0.410918			6.42857	2.28571	2.8125	0.778847
	46.875	37.25	1.25839	0.348477			5.11111	3.44444	1.48387	0.410919			11.8571	4.21429	2.81355	0.779136
	28	22.25	1.25843	0.348487			29.1	19.6	1.48469	0.411146			15.0909	5.36364	2.81356	0.779139
	108.455	86.1818	1.25844	0.348492			3.26667	2.2	1.48485	0.411189			17.2857	6.14286	2.81395	0.779248
	37	29.4	1.2585	0.348509			55.0833	37.0833	1.48539	0.41134			11	3.90909	2.81395	0.779249
	33.1	26.3	1.25856	0.348523			19.1818	12.9091	1.48591	0.411484			25.9286	9.21429	2.81396	0.779249
	14.6	11.6	1.25862	0.348541			15.9	10.7	1.48598	0.411503			10.8571	3.85714	2.81481	0.779485
	49.5455	39.3636	1.25866	0.348553			53.9091	36.2727	1.48622	0.411568			6.90909	2.45455	2.81481	0.779486
	48.25	38.3333	1.2587	0.348562			24.9231	16.7692	1.48624	0.411575			19.9231	7.07692	2.81522	0.7796
	43.3	34.4	1.25872	0.348569			5	3.36364	1.48648	0.411642			9.72727	3.45455	2.81578	0.779756
	24.6923	19.6154	1.25882	0.348597			25	16.8182	1.48648	0.411642			10.7	3.8	2.81579	0.779757
	11.8889	9.44444	1.25883	0.348598			4.23077	2.84615	1.48649	0.411643			47.0714	16.7143	2.81624	0.779881
	71	56.4	1.25887	0.348609			10.2727	6.90909	1.48684	0.41174			9.85714	3.5	2.81633	0.779906
	124.75	99.0833	1.25904	0.348658			17.1	11.5	1.48696	0.411773			11.0714	3.92857	2.81818	0.780418
	44.2778	35.1667	1.25908	0.348669			4.83333	3.25	1.48718	0.411834			7.15385	2.53846	2.81819	0.78042
	24.7273	19.6364	1.25926	0.348718			9.66667	6.5	1.48718	0.411834			18	6.38462	2.81927	0.780722
	20.4	16.2	1.25926	0.348718			4.46154	3	1.48718	0.411834			12.8182	4.54545	2.82001	0.780925
	23.8	18.9	1.25926	0.348718			15.4667	10.4	1.48718	0.411835			7.85714	2.78571	2.82052	0.781066
	38.8571	30.8571	1.25926	0.348718			18.0769	12.1538	1.48735	0.41188			10	3.54545	2.82052	0.781066
	25.1875	20	1.25937	0.34875			47.2	31.7333	1.4874	0.411894			7.9	2.8	2.82143	0.781319
	41.0769	32.6154	1.25943	0.348766			36.3846	24.4615	1.48742	0.411902			15.8	5.6	2.82143	0.781319
	21.1818	16.8182	1.25946	0.348773			21.6364	14.5455	1.4875	0.411922			18.2308	6.46154	2.82143	0.78132
	12.6923	10.0769	1.25954	0.348797			10.8182	7.27273	1.4875	0.411924			13.1667	4.66667	2.82143	0.78132
	62.6364	49.7273	1.2596	0.348812			30	20.1667	1.4876	0.411951			30.3846	10.7692	2.82144	0.78132
	47.6364	37.8182	1.25962	0.348817			30.5	20.5	1.4878	0.412008			17.1667	6.08333	2.82192	0.781456
	19	15.0833	1.25967	0.348832			13.2857	8.92857	1.488	0.412061			9.07143	3.21429	2.82222	0.781538
	51.3333	40.75	1.25971	0.348844			13.8889	9.33333	1.4881	0.412088			12.5	4.42857	2.82258	0.781638
	44.0909	35	1.25974	0.348851			23	15.4545	1.48824	0.412128			18.5833	6.58333	2.82278	0.781693
	29.1	23.1	1.25974	0.348851			5.81818	3.90909	1.48837	0.412165			11.0769	3.92308	2.82352	0.781898
	77.2667	61.3333	1.25978	0.348863			41.2727	27.7273	1.48852	0.412206			8.72727	3.09091	2.82353	0.7819
	22.3	17.7	1.25989	0.348892			28.75	19.3125	1.48867	0.412248			6.85714	2.42857	2.82353	0.781901
	18.9	15	1.26	0.348923			29.9091	20.0909	1.48869	0.412252			8	2.83333	2.82353	0.781901
	72.2	57.3	1.26003	0.348933			66.1	44.4	1.48874	0.412266			13.0625	4.625	2.82432	0.782121
	48.4545	38.4545	1.26005	0.348936			15.4615	10.3846	1.48889	0.412307			13.4167	4.75	2.82457	0.782188
	76.1818	60.4545	1.26015	0.348965			5.58333	3.75	1.48889	0.412307			10.2727	3.63636	2.825	0.782306
	84.8462	67.3077	1.26057	0.349081			40.2	27	1.48889	0.412308			11.3	4	2.825	0.782308
	37.7333	29.9333	1.26058	0.349084			94.9167	63.75	1.48889	0.412308			14.8333	5.25	2.82539	0.782416
	29.7143	23.5714	1.26061	0.349092			85.9231	57.6923	1.48933	0.412431			20.25	7.16667	2.82558	0.782468
	48.7143	38.6429	1.26063	0.349097			16.3846	11	1.48951	0.412479			10.8333	3.83333	2.82608	0.782607
	21.5455	17.0909	1.26064	0.349101			32.3636	21.7273	1.48954	0.412487			8.125	2.875	2.82609	0.782609
	21.0909	16.7273	1.26087	0.349163			5.21429	3.5	1.4898	0.412559			13.3636	4.72727	2.82692	0.782839
	34.5	27.3571	1.2611	0.349227			12.1667	8.16667	1.4898	0.41256			13.3636	4.72727	2.82692	0.782839
	22.7	18	1.26111	0.349231			29.8	20	1.49	0.412615			8.2	2.9	2.82759	0.783024
	11.1	8.8	1.26136	0.349301			16.2857	10.9286	1.49019	0.412668			11.7143	4.14286	2.82759	0.783024
	37.2143	29.5	1.2615	0.349339			136.786	91.7857	1.49028	0.412692			7.45455	2.63636	2.82759	0.783025
	22.3636	17.7273	1.26153	0.349348			21.2727	14.2727	1.49045	0.412739			16.4545	5.81818	2.82812	0.783171
	13.6667	10.8333	1.26155	0.349351			7.18182	4.81818	1.49057	0.412772			20	7.07143	2.82828	0.783217
	15.6667	12.4167	1.26174	0.349406			5.125	3.4375	1.49091	0.412867			9	3.18182	2.82857	0.783296
	24.5	19.4167	1.2618	0.349422			22.6364	15.1818	1.49102	0.412898			11	3.88889	2.82857	0.783296
	31.5455	25	1.26182	0.349427			5.66667	3.8	1.49123	0.412956			8.92308	3.15385	2.82927	0.783489
	41.2222	32.6667	1.2619	0.34945			19.8462	13.3077	1.49133	0.412984			15.4667	5.46667	2.82927	0.783491
	15.9	12.6	1.2619	0.349451			49.6364	33.2727	1.49181	0.413115			13.3	4.7	2.82979	0.783633
	26.5	21	1.2619	0.349451			16.5455	11.0909	1.49181	0.413116			14.7778	5.22222	2.82979	0.783635
	26.2727	20.8182	1.26201	0.349479			15.4167	10.3333	1.49194	0.413154			15	5.3	2.83019	0.783745
	18.3	14.5	1.26207	0.349496			6.92857	4.64286	1.49231	0.413254			15	5.3	2.83019	0.783745
	11.8182	9.36364	1.26214	0.349515			7.46154	5	1.49231	0.413255			10.7143	3.78571	2.8302	0.783746
	38.5	30.5	1.2623	0.349559			6.25	4.1875	1.49254	0.413318			10.7143	3.78571	2.8302	0.783746
	16.5	13.0714	1.2623	0.349559			10	6.7	1.49254	0.413318			16.8	5.93333	2.83146	0.784097
	17.3846	13.7692	1.26257	0.349635			10	6.7	1.49254	0.413318			11.7692	4.15385	2.83332	0.784613
	28.5	22.5714	1.26266	0.34966			36.7857	24.6429	1.49275	0.413377			14.5714	5.14286	2.83333	0.784613
	67.25	53.25	1.26291	0.349729			17.1667	11.5	1.49276	0.413379			14.5714	5.14286	2.83333	0.784613
	41.9091	33.1818	1.26301	0.349758			26.5	17.75	1.49296	0.413434			9.27273	3.27273	2.83333	0.784615
	67.7	53.6	1.26306	0.34977			7.06667	4.73333	1.49296	0.413435			15.3	5.4	2.83333	0.784615
	12	9.5	1.26316	0.349798			35.5833	23.8333	1.49301	0.413448			8.5	3	2.83333	0.784615
	39.5833	31.3333	1.2633	0.349836			20.0909	13.4545	1.49325	0.413515			10.2	3.6	2.83333	0.784615
	58.3077	46.1538	1.26333	0.349847			8.61539	5.76923	1.49333	0.413539			9.15385	3.23077	2.83333	0.784615
	45.3846	35.9231	1.26338	0.34986			17.4615	11.6923	1.49342	0.413562			10.8182	3.81818	2.83334	0.784617
	28.0714	22.2143	1.26366	0.349938			8.21429	5.5	1.49351	0.413587			22.0714	7.78571	2.83486	0.785038
	61.8	48.9	1.2638	0.349976			50.7857	34	1.4937	0.413639			22.4615	7.92308	2.83495	0.785062
	21	16.6154	1.26389	0.35			34.3571	23	1.49379	0.413664			21.9091	7.72727	2.8353	0.785159
	22.6364	17.9091	1.26396	0.35002			11	7.36364	1.49383	0.413675			13.3077	4.69231	2.83607	0.785372
	30.4545	24.0909	1.26415	0.350072			20.6667	13.8333	1.49398	0.413718			15.4444	5.44444	2.83673	0.785556
	20.1	15.9	1.26415	0.350073			20.6923	13.8462	1.49444	0.413845			12.2	4.3	2.83721	0.785689
	20.1	15.9	1.26415	0.350073			96.0714	64.2857	1.49444	0.413846			10.1667	3.58333	2.83722	0.785692
	30	23.7273	1.26437	0.350132			19.8571	13.2857	1.49462	0.413895			8.07692	2.84615	2.83784	0.785864
	35.3077	27.9231	1.26446	0.350159			61.6667	41.25	1.49495	0.413986			8.75	3.08333	2.83784	0.785864
	17	13.4444	1.26447	0.35016			34.8889	23.3333	1.49524	0.414067			11.6667	4.11111	2.83785	0.785865
	35.6364	28.1818	1.26452	0.350174			33.5	22.4	1.49554	0.414148			17.5455	6.18182	2.83824	0.785975
	47.8	37.8	1.26455	0.350183			14.3333	9.58333	1.49565	0.41418			8.8	3.1	2.83871	0.786104
	24.5714	19.4286	1.2647	0.350225			15.9091	10.6364	1.49572	0.4142			8	2.81818	2.83871	0.786105
	85.6667	67.7333	1.26476	0.350243			16.1818	10.8182	1.49579	0.41422			7.33333	2.58333	2.83871	0.786105
	36.4545	28.8182	1.26498	0.350303			36.4545	24.3636	1.49627	0.414351			7.33333	2.58333	2.83871	0.786105
	16.1538	12.7692	1.26506	0.350324			17.0833	11.4167	1.49634	0.414372			10.6	3.73333	2.83929	0.786264
	26.4	20.8667	1.26517	0.350356			37.2727	24.9091	1.49635	0.414374			19.1667	6.75	2.83951	0.786326
	60.1	47.5	1.26526	0.350381			18.6364	12.4545	1.49636	0.414376			21.8462	7.69231	2.84001	0.786463
	42.9167	33.9167	1.26536	0.350406			34.4167	23	1.49638	0.414382			17.9231	6.30769	2.84147	0.786868
	22.25	17.5833	1.26541	0.35042			17.8333	11.9167	1.4965	0.414414			20.0588	7.05882	2.84166	0.786923
	33.7143	26.6429	1.26541	0.350422			25.5833	17.0833	1.49756	0.414709			7.2	2.53333	2.84211	0.787046
	22.7778	18	1.26543	0.350428			24.7692	16.5385	1.49767	0.414739			16.5833	5.83333	2.84285	0.787252
	29	22.9167	1.26545	0.350433			81	54.0714	1.49802	0.414836			12.4375	4.375	2.84286	0.787253
	33.0625	26.125	1.26555	0.35046			34.8333	23.25	1.49821	0.414888			11.1538	3.92308	2.84312	0.787326
	42.4	33.5	1.26567	0.350494			109	72.75	1.49828	0.414909			12.0833	4.25	2.84313	0.787328
	18.7143	14.7857	1.2657	0.350502			49.1818	32.8182	1.49861	0.415001			10.1111	3.55556	2.84374	0.787498
	20	15.8	1.26582	0.350536			28.75	19.1667	1.5	0.415384			24.4167	8.58333	2.84467	0.787753
	52.3571	41.3571	1.26598	0.350578			4.90909	3.27273	1.5	0.415384			11.7857	4.14286	2.84482	0.787797
	19.625	15.5	1.26613	0.35062			46.3846	30.9231	1.5	0.415384			16.5	5.8	2.84483	0.787798
	15	11.8462	1.26623	0.350648			5.57143	3.71429	1.5	0.415384			18.3636	6.45455	2.84506	0.787864
	23.7692	18.7692	1.26639	0.350694			7.75	5.16667	1.5	0.415384			15.5385	5.46154	2.84508	0.787867
	24.1818	19.0909	1.26667	0.350769			13.75	9.16667	1.5	0.415384			8.53846	3	2.84615	0.788166
	19	15	1.26667	0.350769			6.6	4.4	1.5	0.415385			18.5	6.5	2.84615	0.788166
	45.7857	36.1429	1.2668	0.350805			6.6	4.4	1.5	0.415385			11.1	3.9	2.84615	0.788166
	28	22.1	1.26697	0.350853			6.6	4.4	1.5	0.415385			7.4	2.6	2.84615	0.788166
	24.2	19.1	1.26702	0.350866			7.28571	4.85714	1.5	0.415385			14.6429	5.14286	2.84723	0.788463
	31.8571	25.1429	1.26704	0.350873			29.4	19.6	1.5	0.415385			14.6429	5.14286	2.84723	0.788463
	63.7143	50.2857	1.26705	0.350874			4.2	2.8	1.5	0.415385			15.2727	5.36364	2.84745	0.788525
	113.563	89.625	1.26709	0.350887			8.66667	5.77778	1.5	0.415385			15.2727	5.36364	2.84745	0.788525
	25.9333	20.4667	1.2671	0.350888			6.27273	4.18182	1.5	0.415385			12	4.21429	2.84745	0.788526
	25.0714	19.7857	1.26715	0.350902			10.5	7	1.5	0.415385			16.375	5.75	2.84783	0.788629
	28.4545	22.4545	1.26721	0.350919			7.5	5	1.5	0.415385			18.75	6.58333	2.8481	0.788705
	13.3636	10.5455	1.26723	0.350926			30	20	1.5	0.415385			8.54545	3	2.84848	0.788811
	11.3077	8.92308	1.26724	0.350928			3	2	1.5	0.415385			9.4	3.3	2.84848	0.788811
	26.7273	21.0909	1.26724	0.350929			6	4	1.5	0.415385			16	5.61538	2.84932	0.789042
	21.3333	16.8333	1.26733	0.350952			4.5	3	1.5	0.415385			18.9091	6.63636	2.84932	0.789042
	21.3333	16.8333	1.26733	0.350952			3.21429	2.14286	1.5	0.415385			11.4	4	2.85	0.789231
	30.4167	24	1.26736	0.350962			3	2	1.5	0.415385			8.76923	3.07692	2.85	0.789231
	14.5333	11.4667	1.26744	0.350982			11.1	7.4	1.5	0.415385			27.7273	9.72727	2.85047	0.789361
	47	37.0714	1.26782	0.35109			4.8	3.2	1.5	0.415385			31.9333	11.2	2.85119	0.78956
	30.4286	24	1.26786	0.351099			7.71429	5.14286	1.5	0.415385			12.8333	4.5	2.85184	0.789742
	45.75	36.0833	1.2679	0.351111			6.21429	4.14286	1.5	0.415385			15.4	5.4	2.85185	0.789744
	47.8	37.7	1.2679	0.351112			77.7273	51.8182	1.5	0.415385			8.55556	3	2.85185	0.789744
	47.3	37.3	1.2681	0.351165			4.71429	3.14286	1.5	0.415385			17.4	6.1	2.85246	0.789912
	20.6364	16.2727	1.26816	0.351183			14.1	9.4	1.5	0.415385			15.8182	5.54545	2.85246	0.789913
	18.5714	14.6429	1.26829	0.351218			14.1	9.4	1.5	0.415385			8.81818	3.09091	2.85294	0.790045
	34.4286	27.1429	1.26842	0.351255			9.5	6.33333	1.5	0.415385			9.75	3.41667	2.85366	0.790243
	26.7778	21.1111	1.26842	0.351256			6.42857	4.28571	1.5	0.415385			18.1429	6.35714	2.85394	0.790322
	23.6	18.6	1.26882	0.351365			6.64286	4.42857	1.5	0.415385			26.7273	9.36364	2.85437	0.790441
	26.9	21.2	1.26887	0.351379			5.75	3.83333	1.5	0.415385			15.7	5.5	2.85455	0.79049
	31.8333	25.0833	1.2691	0.351444			4.66667	3.11111	1.5	0.415385			15.7	5.5	2.85455	0.79049
	25.3846	20	1.26923	0.351479			4.25	2.83333	1.5	0.415385			10.4667	3.66667	2.85455	0.790491
	20.3077	16	1.26923	0.351479			26.5385	17.6923	1.5	0.415385			27.8333	9.75	2.8547	0.790532
	58.6667	46.2222	1.26923	0.35148			22.2857	14.8571	1.5	0.415386			19.7	6.9	2.85507	0.790635
	59.0667	46.5333	1.26934	0.35151			3.92308	2.61538	1.5	0.415386			25.7	9	2.85556	0.790769
	19.4375	15.3125	1.26939	0.351523			19.6667	13.1111	1.5	0.415386			13.3333	4.66667	2.85713	0.791206
	53.5455	42.1818	1.2694	0.351526			18.2308	12.1538	1.50001	0.415387			18.4615	6.46154	2.85714	0.791207
	70	55.1429	1.26943	0.351534			52.8889	35.2222	1.50158	0.415822			8.33333	2.91667	2.85714	0.791208
	88.6364	69.8182	1.26953	0.351563			37.9167	25.25	1.50165	0.415842			9.09091	3.18182	2.85714	0.791208
	24.3333	19.1667	1.26956	0.351571			31.9167	21.25	1.50196	0.415928			9.23077	3.23077	2.85714	0.791209
	55.1	43.4	1.26959	0.351577			27.6154	18.3846	1.50209	0.415965			15	5.25	2.85714	0.791209
	81	63.8	1.26959	0.351579			31.7	21.1	1.50237	0.416041			8	2.8	2.85714	0.791209
	20.5455	16.1818	1.26967	0.3516			22.4167	14.9167	1.50279	0.416158			8	2.8	2.85714	0.791209
	16.0833	12.6667	1.26973	0.351618			23.9091	15.9091	1.50286	0.416176			12	4.2	2.85714	0.791209
	31.6364	24.9091	1.27007	0.351713			18.9167	12.5833	1.50332	0.416303			7.14286	2.5	2.85714	0.791209
	20.0909	15.8182	1.27011	0.351724			20	13.3	1.50376	0.416426			10.9091	3.81818	2.85715	0.79121
	31.5	24.8	1.27016	0.351737			19.7	13.1	1.50382	0.416442			7.27273	2.54545	2.85715	0.79121
	99.5455	78.3636	1.2703	0.351776			27.5385	18.3077	1.5042	0.416549			14.5	5.07143	2.85915	0.791766
	24.5	19.2857	1.27037	0.351795			31.7273	21.0909	1.50431	0.416579			13.5833	4.75	2.85964	0.791901
	33.6667	26.5	1.27044	0.351815			49.2	32.7	1.50459	0.416655			8.2	2.86667	2.86046	0.792128
	23.9091	18.8182	1.27053	0.351839			13.1667	8.75	1.50477	0.416704			7.35714	2.57143	2.86111	0.792307
	39.9167	31.4167	1.27056	0.351846			22.3571	14.8571	1.50481	0.416716			20.6	7.2	2.86111	0.792308
	16.9	13.3	1.27068	0.35188			10.6429	7.07143	1.50506	0.416785			16.6	5.8	2.86207	0.792573
	20.9091	16.4545	1.27072	0.351892			13.2727	8.81818	1.50515	0.416811			8.3	2.9	2.86207	0.792573
	30.5	24	1.27083	0.351923			28.3	18.8	1.50532	0.416858			8.3	2.9	2.86207	0.792573
	54.9	43.2	1.27083	0.351923			27.4	18.2	1.50549	0.416906			9.22222	3.22222	2.86207	0.792573
	39.4	31	1.27097	0.35196			11.1667	7.41667	1.50562	0.416941			9.22222	3.22222	2.86207	0.792573
	55	43.2727	1.27101	0.351972			28.5	18.9286	1.50566	0.416951			19.0833	6.66667	2.86249	0.792691
	39.6364	31.1818	1.27114	0.352008			14.2222	9.44444	1.50588	0.417013			14.6	5.1	2.86275	0.79276
	27.2727	21.4545	1.27119	0.352021			50.3	33.4	1.50599	0.417043			19.4667	6.8	2.86275	0.792762
	47.8571	37.6429	1.27134	0.352065			12.5	8.3	1.50602	0.417053			11.4545	4	2.86363	0.793004
	59.5	46.8	1.27137	0.352071			8.28571	5.5	1.50649	0.417183			13.5	4.71429	2.86363	0.793006
	34.9091	27.4545	1.27153	0.352115			8.69231	5.76923	1.50667	0.417231			10.5	3.66667	2.86363	0.793006
	66.8	52.5333	1.27157	0.352128			7.85714	5.21429	1.50685	0.417281			19.3846	6.76923	2.86363	0.793006
	52.9	41.6	1.27163	0.352145			36.6667	24.3333	1.50685	0.417282			18.9	6.6	2.86364	0.793007
	23.0714	18.1429	1.27165	0.352149			21.4	14.2	1.50704	0.417335			25.2	8.8	2.86364	0.793007
	95.2857	74.9286	1.27169	0.352159			60.3	40	1.5075	0.417462			18	6.28571	2.86364	0.793008
	14.5	11.4	1.27193	0.352227			43.0625	28.5625	1.50766	0.417505			7	2.44444	2.86364	0.793008
	39.5455	31.0909	1.27193	0.352227			9.5	6.3	1.50794	0.417582			21.0909	7.36364	2.8642	0.793162
	33.2	26.1	1.27203	0.352255			33.0714	21.9286	1.50814	0.417639			23.2	8.1	2.8642	0.793162
	33.6667	26.4667	1.27204	0.352257			7.66667	5.08333	1.5082	0.417655			16.9	5.9	2.86441	0.79322
	67.8	53.3	1.27205	0.352259			22.5	14.9167	1.50838	0.417704			11.2667	3.93333	2.86442	0.793223
	17.3	13.6	1.27206	0.352262			27	17.9	1.50838	0.417705			11.7778	4.11111	2.86487	0.793349
	15.5833	12.25	1.27211	0.352276			38.3571	25.4286	1.50842	0.417717			10.6429	3.71429	2.86539	0.793493
	37.4	29.4	1.27211	0.352276			8.09091	5.36364	1.50847	0.417731			10.6429	3.71429	2.86539	0.793493
	38.8	30.5	1.27213	0.352282			8.9	5.9	1.50847	0.417731			14.6875	5.125	2.86585	0.793621
	16.5385	13	1.27219	0.352299			11.125	7.375	1.50847	0.417731			24.6923	8.61539	2.86607	0.793681
	16.5385	13	1.27219	0.352299			12.7143	8.42857	1.50848	0.417732			12.2857	4.28571	2.86667	0.793846
	28.6667	22.5333	1.27219	0.3523			32.25	21.375	1.50877	0.417814			9.92308	3.46154	2.86667	0.793846
	63.4286	49.8571	1.27221	0.352304			19.8462	13.1538	1.50878	0.417816			8.6	3	2.86667	0.793846
	103.182	81.0909	1.27242	0.352364			15.9375	10.5625	1.50888	0.417843			7.16667	2.5	2.86667	0.793847
	95.3333	74.9167	1.27252	0.352391			91.9091	60.9091	1.50896	0.417865			16.25	5.66667	2.86765	0.794117
	23.8	18.7	1.27273	0.352448			33.2	22	1.50909	0.417902			17.7273	6.18182	2.86765	0.794119
	23.8	18.7	1.27273	0.352448			6.38462	4.23077	1.50909	0.417902			12.6667	4.41667	2.86793	0.794196
	15.4	12.1	1.27273	0.352448			53.5833	35.5	1.50939	0.417985			8.38461	2.92308	2.86842	0.794331
	28	22	1.27273	0.352448			6.66667	4.41667	1.50943	0.417997			20.0833	7	2.86904	0.794504
	14	11	1.27273	0.352448			48	31.8	1.50943	0.417997			6.6	2.3	2.86957	0.794649
	39.2	30.8	1.27273	0.352448			15.7	10.4	1.50962	0.418047			9.33333	3.25	2.87179	0.795266
	32.2	25.3	1.27273	0.352448			23.4	15.5	1.50968	0.418065			8.61539	3	2.8718	0.795267
	23	18.0714	1.27273	0.352448			5.92308	3.92308	1.5098	0.418099			22.4545	7.81818	2.87209	0.795347
	69.5455	54.6364	1.27288	0.352489			6.41667	4.25	1.5098	0.4181			24.7	8.6	2.87209	0.795349
	41.5455	32.6364	1.27298	0.352518			63.9167	42.3333	1.50984	0.418111			19	6.61538	2.8721	0.795349
	22.0667	17.3333	1.27308	0.352546			60.875	40.3125	1.51008	0.418175			17.6429	6.14286	2.8721	0.79535
	23.7273	18.6364	1.27317	0.35257			24.1667	16	1.51042	0.41827			10.3846	3.61538	2.87234	0.795417
	25.6	20.1	1.27363	0.352698			11.8333	7.83333	1.51063	0.41833			12.1538	4.23077	2.87272	0.795521
	25.6	20.1	1.27363	0.352698			23.6667	15.6667	1.51064	0.41833			25.6667	8.93333	2.87314	0.795639
	26.8462	21.0769	1.27373	0.352724			7.1	4.7	1.51064	0.418331			7.07692	2.46154	2.875	0.796153
	16.2857	12.7857	1.27374	0.352729			12.9091	8.54545	1.51064	0.418331			20.7	7.2	2.875	0.796154
	49.3846	38.7692	1.27381	0.352747			14.5714	9.64286	1.51111	0.418461			8.84615	3.07692	2.875	0.796154
	48.6364	38.1818	1.27381	0.352748			22.6667	15	1.51111	0.418462			8.36364	2.90909	2.875	0.796154
	48.6364	38.1818	1.27381	0.352748			25.4615	16.8462	1.51141	0.418544			26.0667	9.06667	2.875	0.796155
	84.2	66.1	1.27383	0.352752			26.3	17.4	1.51149	0.418568			15.9231	5.53846	2.87501	0.796155
	37.2143	29.2143	1.27384	0.352755			6.5	4.3	1.51163	0.418605			23.3	8.1	2.87654	0.796581
	18.1818	14.2727	1.27389	0.352769			12.7	8.4	1.5119	0.418681			19.0909	6.63636	2.87671	0.796628
	29.3	23	1.27391	0.352776			37.9231	25.0769	1.51227	0.418783			12.8182	4.45455	2.87755	0.796861
	35.0909	27.5455	1.27392	0.352779			28.3333	18.7333	1.51246	0.418834			10.7273	3.72727	2.87806	0.797001
	18.6	14.6	1.27397	0.352792			15.7333	10.4	1.51282	0.418934			22	7.64286	2.8785	0.797124
	22.0833	17.3333	1.27404	0.352811			9.07692	6	1.51282	0.418935			15.8333	5.5	2.87878	0.797201
	11.4667	9	1.27408	0.352822			10.7273	7.09091	1.51282	0.418936			7.91667	2.75	2.87879	0.797203
	39.5	31	1.27419	0.352854			58.7692	38.8462	1.51287	0.418948			11.1333	3.86667	2.8793	0.797344
	53.2308	41.7692	1.2744	0.352912			17.9231	11.8462	1.51298	0.41898			16.7	5.8	2.87931	0.797347
	17.7273	13.9091	1.27451	0.352942			15.7857	10.4286	1.51369	0.419177			11.9286	4.14286	2.87932	0.797349
	24.8571	19.5	1.27472	0.353			14.7333	9.73333	1.5137	0.419177			22.2143	7.71429	2.87963	0.797436
	35	27.4545	1.27484	0.353032			18.4167	12.1667	1.5137	0.419178			6.54545	2.27273	2.87999	0.797537
	18.5455	14.5455	1.275	0.353077			22.1	14.6	1.5137	0.419178			14.4	5	2.88	0.797538
	28.5833	22.4167	1.27509	0.353102			64.4375	42.5625	1.51395	0.419248			7.2	2.5	2.88	0.797538
	19.4667	15.2667	1.27511	0.353107			33.3077	22	1.51399	0.419258			7.2	2.5	2.88	0.797538
	31.6667	24.8333	1.27517	0.353124			139.6	92.2	1.5141	0.419289			18	6.25	2.88	0.797538
	45.4	35.6	1.27528	0.353155			3.78571	2.5	1.51428	0.41934			15.4286	5.35714	2.88001	0.79754
	25	19.6	1.27551	0.353218			4.41667	2.91667	1.51429	0.41934			16.0833	5.58333	2.88059	0.797703
	38.2727	30	1.27576	0.353286			10.6	7	1.51429	0.419341			16.0833	5.58333	2.88059	0.797703
	42.1	33	1.27576	0.353287			22.0714	14.5714	1.51471	0.419457			9.30769	3.23077	2.88095	0.797802
	14.8	11.6	1.27586	0.353316			14.5	9.57143	1.51493	0.419518			12.1	4.2	2.88095	0.797802
	39.6429	31.0714	1.27586	0.353316			27.9286	18.4286	1.5155	0.419678			8.64286	3	2.88095	0.797802
	51.8571	40.6429	1.27592	0.353332			24.4	16.1	1.51553	0.419685			22	7.63636	2.88095	0.797803
	32	25.0769	1.27607	0.353375			12.7333	8.4	1.51587	0.419779			14.6	5.06667	2.88158	0.797975
	36.5833	28.6667	1.27616	0.353398			3.61538	2.38462	1.51612	0.41985			19.1429	6.64286	2.88173	0.798016
	45.3636	35.5455	1.27621	0.353413			23.5	15.5	1.51613	0.419851			10.5	3.64286	2.88235	0.798189
	45.3636	35.5455	1.27621	0.353413			12.8182	8.45455	1.51613	0.419852			8.16667	2.83333	2.88236	0.798191
	35.5385	27.8462	1.27624	0.353421			6.71429	4.42857	1.51613	0.419852			8.16667	2.83333	2.88236	0.798191
	32.8	25.7	1.27626	0.353427			3.91667	2.58333	1.51613	0.419852			15.7273	5.45455	2.88334	0.798462
	54.6667	42.8333	1.27627	0.353428			15.6667	10.3333	1.51614	0.419853			10.3333	3.58333	2.88371	0.798567
	20.7857	16.2857	1.27632	0.353441			24.4667	16.1333	1.51653	0.419963			16.5333	5.73333	2.88372	0.798568
	49.3846	38.6923	1.27634	0.353449			13	8.57143	1.51667	0.42			8.26667	2.86667	2.88372	0.798568
	25.4	19.9	1.27638	0.35346			27	17.8	1.51685	0.420052			36.3846	12.6154	2.88414	0.798685
	25.4	19.9	1.27638	0.35346			9.64286	6.35714	1.51686	0.420052			7.5	2.6	2.88462	0.798817
	37.4	29.3	1.27645	0.353479			41.4667	27.3333	1.51708	0.420113			7.5	2.6	2.88462	0.798817
	35.2857	27.6429	1.27648	0.353488			25.9167	17.0833	1.51708	0.420114			15	5.2	2.88462	0.798817
	59.3571	46.5	1.2765	0.353491			4.4	2.9	1.51724	0.420159			17.3077	6	2.88462	0.798817
	23.0833	18.0833	1.2765	0.353492			9.77778	6.44444	1.51724	0.42016			21.7333	7.53333	2.88495	0.79891
	21.3077	16.6923	1.2765	0.353492			27.7273	18.2727	1.51742	0.420208			9.18182	3.18182	2.88571	0.799121
	12.8571	10.0714	1.2766	0.353519			12.9	8.5	1.51765	0.420271			10.1	3.5	2.88571	0.799121
	13.3333	10.4444	1.2766	0.353519			12.9	8.5	1.51765	0.420271			10.1	3.5	2.88571	0.799121
	51.7143	40.5	1.2769	0.353602			82.0769	54.0769	1.51778	0.420309			20.7273	7.18182	2.88608	0.799222
	30.1818	23.6364	1.27692	0.353609			18.2143	12	1.51786	0.42033			10.5833	3.66667	2.88635	0.799297
	15.0909	11.8182	1.27692	0.353609			18.5556	12.2222	1.51819	0.420421			23.0909	8	2.88636	0.7993
	34.5833	27.0833	1.27692	0.35361			17.3333	11.4167	1.51824	0.420436			21.8571	7.57143	2.88679	0.799418
	13.8333	10.8333	1.27692	0.35361			16	10.5385	1.51824	0.420436			15.3	5.3	2.88679	0.799419
	19.4286	15.2143	1.277	0.35363			11.7143	7.71429	1.51852	0.420513			13.7692	4.76923	2.88709	0.799502
	15.75	12.3333	1.27703	0.353639			25.7143	16.9286	1.51899	0.420642			17.9	6.2	2.8871	0.799504
	29.2857	22.9286	1.27726	0.353702			15	9.875	1.51899	0.420643			17.9	6.2	2.8871	0.799504
	23.3571	18.2857	1.27734	0.353726			29.5	19.4167	1.51931	0.420732			17.0833	5.91667	2.88732	0.799565
	63.4444	49.6667	1.2774	0.353742			23.4	15.4	1.51948	0.420779			9.28571	3.21429	2.88888	0.799999
	18.4167	14.4167	1.27746	0.353757			16.7143	11	1.51948	0.42078			23.4	8.1	2.88889	0.8
	53.5	41.875	1.27761	0.3538			35.5833	23.4167	1.51957	0.420804			6.5	2.25	2.88889	0.8
	35.5	27.7857	1.27764	0.353807			17.5455	11.5455	1.51968	0.420835			15.6	5.4	2.88889	0.8
	40.25	31.5	1.27778	0.353846			4.22222	2.77778	1.52	0.420923			7.8	2.7	2.88889	0.8
	27.1818	21.2727	1.27778	0.353846			17.5385	11.5385	1.52	0.420923			8.66667	3	2.88889	0.8
	26.2857	20.5714	1.27778	0.353846			3.8	2.5	1.52	0.420923			8.66667	3	2.88889	0.8
	36.4167	28.5	1.27778	0.353846			3.8	2.5	1.52	0.420923			8.66667	3	2.88889	0.8
	35.2667	27.6	1.27778	0.353846			9.5	6.25	1.52	0.420923			24.0833	8.33333	2.89	0.800307
	30.6667	24	1.27778	0.353847			8.14286	5.35714	1.52	0.420923			18.0625	6.25	2.89	0.800308
	105.5	82.5625	1.27782	0.353858			34.2727	22.5455	1.52016	0.420967			18.5	6.4	2.89062	0.800481
	65.3571	51.1429	1.27793	0.353889			24.2143	15.9286	1.52018	0.420972			18.5	6.4	2.89062	0.800481
	25.2857	19.7857	1.27798	0.353902			13.3571	8.78571	1.52032	0.421012			11.5625	4	2.89062	0.800481
	36.7692	28.7692	1.27808	0.353929			97.4286	64.0714	1.52063	0.421096			13.2143	4.57143	2.89063	0.800481
	45.375	35.5	1.27817	0.353954			15.3333	10.0833	1.52066	0.421107			11.3571	3.92857	2.8909	0.800557
	30.9091	24.1818	1.2782	0.353962			25.7	16.9	1.52071	0.42112			9.5	3.28571	2.89131	0.80067
	30.9091	24.1818	1.2782	0.353962			65.2222	42.8889	1.52072	0.421124			6.6875	2.3125	2.89189	0.800832
	63.4	49.6	1.27823	0.35397			6.08333	4	1.52083	0.421154			20.8889	7.22222	2.89231	0.800947
	63.4	49.6	1.27823	0.35397			30.7692	20.2308	1.52091	0.421175			8.1	2.8	2.89286	0.801099
	47.0833	36.8333	1.27828	0.353985			16.4545	10.8182	1.521	0.4212			8.1	2.8	2.89286	0.801099
	55.5	43.4167	1.27831	0.353994			7.2	4.73333	1.52113	0.421235			6.75	2.33333	2.89286	0.8011
	35.4286	27.7143	1.27835	0.354005			38.3571	25.2143	1.52124	0.421268			10.4615	3.61538	2.89361	0.801307
	22.5	17.6	1.27841	0.354021			19.0909	12.5455	1.52173	0.421403			17.5714	6.07143	2.89411	0.801446
	50	39.1111	1.27841	0.354021			14.5833	9.58333	1.52174	0.421404			15.375	5.3125	2.89412	0.801448
	25.7	20.1	1.27861	0.354076			3.88889	2.55556	1.52174	0.421404			9.16667	3.16667	2.89473	0.801619
	113.8	89	1.27865	0.354088			4.66667	3.06667	1.52174	0.421405			6.875	2.375	2.89474	0.801619
	61.7692	48.3077	1.27866	0.354091			35	23	1.52174	0.421405			15.7143	5.42857	2.89474	0.80162
	26.6	20.8	1.27885	0.354142			14	9.2	1.52174	0.421405			19.6429	6.78571	2.89475	0.801622
	18.6923	14.6154	1.27895	0.35417			18.6154	12.2308	1.52201	0.42148			14.9231	5.15385	2.89552	0.801838
	27.0909	21.1818	1.27897	0.354176			31.3333	20.5833	1.52227	0.421551			21.5556	7.44444	2.89553	0.801839
	27.5	21.5	1.27907	0.354204			14.5714	9.57143	1.52238	0.421583			11.5833	4	2.89582	0.801921
	30.1667	23.5833	1.27916	0.354228			43.2857	28.4286	1.52261	0.421646			12.6364	4.36364	2.89584	0.801925
	17.9091	14	1.27922	0.354246			57.7273	37.9091	1.52278	0.421694			7.63636	2.63636	2.89655	0.802123
	63.75	49.8333	1.27927	0.354258			37.5	24.625	1.52284	0.42171			12.9231	4.46154	2.89656	0.802123
	17.1667	13.4167	1.2795	0.354324			36.2727	23.8182	1.5229	0.421726			11.3	3.9	2.89744	0.802367
	56.6923	44.3077	1.27951	0.354327			12.7692	8.38461	1.52293	0.421735			50.2222	17.3333	2.89744	0.802368
	67.2941	52.5882	1.27964	0.354363			15.0909	9.90909	1.52294	0.421736			8.07143	2.78571	2.89744	0.802368
	16.7778	13.1111	1.27966	0.354368			32.9	21.6	1.52315	0.421795			18.2143	6.28571	2.89773	0.802449
	96.9091	75.7273	1.27971	0.354382			41.8182	27.4545	1.52318	0.421804			37.2308	12.8462	2.8982	0.802577
	61.3	47.9	1.27975	0.354392			48.6429	31.9286	1.52349	0.421889			23.9167	8.25	2.89899	0.802798
	17.9167	14	1.27976	0.354396			32.3	21.2	1.52358	0.421916			17.4	6	2.9	0.803077
	148.643	116.143	1.27983	0.354414			7.11111	4.66667	1.52381	0.421978			14.5	5	2.9	0.803077
	28.5833	22.3333	1.27985	0.35442			5.33333	3.5	1.52381	0.421978			7.25	2.5	2.9	0.803077
	68.1818	53.2727	1.27986	0.354424			4	2.625	1.52381	0.421978			20.7143	7.14286	2.9	0.803077
	27.0769	21.1538	1.28	0.354462			3.55556	2.33333	1.52381	0.421979			7.90909	2.72727	2.9	0.803078
	30.0833	23.5	1.28014	0.3545			15.7	10.3	1.52427	0.422106			9.66667	3.33333	2.9	0.803078
	30.0833	23.5	1.28014	0.3545			17.8571	11.7143	1.52438	0.422137			9.66667	3.33333	2.9	0.803078
	22.0833	17.25	1.28019	0.354515			12.5	8.2	1.52439	0.422139			8.92308	3.07692	2.9	0.803078
	45.2727	35.3636	1.28021	0.354519			34.3	22.5	1.52444	0.422154			12.4286	4.28571	2.90001	0.80308
	12.0714	9.42857	1.2803	0.354545			23.9231	15.6923	1.52451	0.422173			19.5833	6.75	2.90123	0.803417
	21.8571	17.0714	1.28033	0.354554			8.45455	5.54545	1.52459	0.422195			24.6667	8.5	2.90196	0.803621
	12.4545	9.72727	1.28037	0.354564			6.1	4	1.525	0.422308			9.15385	3.15385	2.90244	0.803752
	34.4545	26.9091	1.2804	0.354573			15.25	10	1.525	0.422308			18.3077	6.30769	2.90244	0.803753
	18.8667	14.7333	1.28055	0.354613			5.54545	3.63636	1.525	0.422308			21.6364	7.45455	2.90244	0.803753
	41.9091	32.7273	1.28055	0.354615			32.9167	21.5833	1.5251	0.422335			21.3571	7.35714	2.90291	0.803882
	25.1	19.6	1.28061	0.354631			62.8571	41.2143	1.52513	0.422343			15.1	5.2	2.90385	0.804142
	169.583	132.417	1.28067	0.354648			17.6667	11.5833	1.52519	0.42236			32.5714	11.2143	2.90445	0.80431
	50.1818	39.1818	1.28074	0.354667			36.7778	24.1111	1.52535	0.422404			21.7857	7.5	2.90476	0.804395
	21.6667	16.9167	1.28079	0.35468			8.18182	5.36364	1.52542	0.422425			13.5556	4.66667	2.90477	0.804398
	34.8571	27.2143	1.28084	0.354694			6.92308	4.53846	1.52542	0.422425			10.1667	3.5	2.90477	0.804398
	19.2143	15	1.28095	0.354726			29.6	19.4	1.52577	0.422522			17.9167	6.16667	2.90541	0.804575
	32.6154	25.4615	1.28097	0.35473			4.83333	3.16667	1.52631	0.422671			19.5455	6.72727	2.90541	0.804576
	14.0909	11	1.28099	0.354736			4.46154	2.92308	1.52631	0.422672			23.6923	8.15385	2.90566	0.804644
	15.5	12.1	1.28099	0.354736			3.22222	2.11111	1.52632	0.422672			15.4	5.3	2.90566	0.804644
	39.5	30.8333	1.28108	0.354761			10.875	7.125	1.52632	0.422672			10.3333	3.55556	2.90624	0.804804
	32.1875	25.125	1.28109	0.354765			29	19	1.52632	0.422672			7.75	2.66667	2.90625	0.804807
	31.8889	24.8889	1.28125	0.354808			3.625	2.375	1.52632	0.422672			25	8.6	2.90698	0.805009
	28.7	22.4	1.28125	0.354808			8.7	5.7	1.52632	0.422672			28.5455	9.81818	2.90741	0.80513
	31.3125	24.4375	1.28133	0.35483			5.8	3.8	1.52632	0.422672			17.1818	5.90909	2.90769	0.805206
	113.4	88.5	1.28136	0.354837			10.5455	6.90909	1.52632	0.422674			13.5	4.64286	2.90769	0.805207
	26.9091	21	1.28139	0.354845			38.4167	25.1667	1.52649	0.42272			15.75	5.41667	2.90769	0.805207
	14	10.9231	1.28169	0.354929			22.9	15	1.52667	0.422769			14.5385	5	2.9077	0.805209
	34.5	26.9167	1.28173	0.354941			40	26.2	1.52672	0.422783			17	5.84615	2.9079	0.805264
	49.7143	38.7857	1.28177	0.354951			37.2308	24.3846	1.52682	0.422811			24.3846	8.38461	2.90826	0.805363
	23.5	18.3333	1.28182	0.354966			62.9286	41.2143	1.52686	0.422824			8.72727	3	2.90909	0.805594
	33.2	25.9	1.28185	0.354975			30.4286	19.9286	1.52688	0.422829			8	2.75	2.90909	0.805594
	52.6667	41.0833	1.28195	0.355001			16.8	11	1.52727	0.422937			9.6	3.3	2.90909	0.805594
	14.2857	11.1429	1.28205	0.355028			9.92857	6.5	1.52747	0.422992			9.6	3.3	2.90909	0.805594
	25	19.5	1.28205	0.35503			34.75	22.75	1.52747	0.422992			25.9	8.9	2.91011	0.805877
	44.3125	34.5625	1.2821	0.355042			20.75	13.5833	1.52761	0.423031			23.5455	8.09091	2.91012	0.805879
	21.5833	16.8333	1.28218	0.355065			5	3.27273	1.52778	0.423077			10.0769	3.46154	2.9111	0.806152
	67.7	52.8	1.2822	0.35507			5.5	3.6	1.52778	0.423077			10.0769	3.46154	2.9111	0.806152
	20.9	16.3	1.28221	0.355073			34.9286	22.8571	1.52813	0.423174			16.4286	5.64286	2.9114	0.806233
	10.9	8.5	1.28235	0.355113			8.23077	5.38462	1.52857	0.423296			25.5556	8.77778	2.9114	0.806233
	28.2143	22	1.28247	0.355145			8.91667	5.83333	1.52857	0.423297			9.9	3.4	2.91176	0.806335
	16.8571	13.1429	1.2826	0.355182			12.0909	7.90909	1.52873	0.423342			8.25	2.83333	2.91177	0.806336
	36	28.0667	1.28266	0.355198			11.5625	7.5625	1.52893	0.423395			15.2308	5.23077	2.91177	0.806336
	16.9091	13.1818	1.28276	0.355226			16.8182	11	1.52893	0.423395			15.2308	5.23077	2.91177	0.806336
	55	42.875	1.2828	0.355237			34.4615	22.5385	1.52901	0.423417			13.8333	4.75	2.91227	0.806476
	23.0909	18	1.28283	0.355245			47.1	30.8	1.52922	0.423477			13.8333	4.75	2.91227	0.806476
	104.643	81.5714	1.28284	0.355248			47.5455	31.0909	1.52924	0.423482			18.2727	6.27273	2.91304	0.806687
	15	11.6923	1.2829	0.355263			18.2	11.9	1.52941	0.423529			6.7	2.3	2.91304	0.806689
	27.8	21.6667	1.28307	0.355313			14.6429	9.57143	1.52986	0.423652			6.7	2.3	2.91304	0.806689
	35.8	27.9	1.28315	0.355335			20.2	13.2	1.5303	0.423776			10.3077	3.53846	2.91305	0.80669
	56.4615	44	1.28322	0.355352			39.9167	26.0833	1.53035	0.423791			12.0714	4.14286	2.91378	0.806894
	13.875	10.8125	1.28324	0.355358			46.5714	30.4286	1.53051	0.423835			18.0667	6.2	2.91398	0.806949
	27.1818	21.1818	1.28326	0.355365			19.9	13	1.53077	0.423905			15.9333	5.46667	2.91463	0.807127
	29.4286	22.9286	1.28349	0.355428			22.8462	14.9231	1.53093	0.423949			15.2222	5.22222	2.91489	0.807201
	25.8	20.1	1.28358	0.355453			61.7	40.3	1.53102	0.423974			10.5385	3.61538	2.91491	0.807205
	35	27.2667	1.28362	0.355463			5.44444	3.55556	1.53125	0.424038			15.6364	5.36364	2.91526	0.807303
	106.545	83	1.28367	0.355479			9.8	6.4	1.53125	0.424038			41.4	14.2	2.91549	0.807367
	23.75	18.5	1.28378	0.355509			36.6	23.9	1.53138	0.424075			14.5833	5	2.91666	0.80769
	16.5833	12.9167	1.28387	0.355532			90	58.7692	1.53141	0.424084			8.07692	2.76923	2.91667	0.807692
	42.6429	33.2143	1.28387	0.355534			114.727	74.9091	1.53155	0.424121			7	2.4	2.91667	0.807692
	27.5455	21.4545	1.2839	0.355542			9.30769	6.07692	1.53165	0.424148			17.5	6	2.91667	0.807692
	10.4	8.1	1.28395	0.355556			6.54545	4.27273	1.53191	0.424222			8.75	3	2.91667	0.807692
	148.3	115.5	1.28398	0.355564			8	5.22222	1.53192	0.424223			17.5	6	2.91667	0.807692
	30.3571	23.6429	1.28398	0.355565			49.7273	32.4545	1.53222	0.424306			8.75	3	2.91667	0.807692
	40.2727	31.3636	1.28406	0.355585			8.63636	5.63636	1.53226	0.424318			10.5	3.6	2.91667	0.807692
	49.7	38.7	1.28424	0.355635			9.83333	6.41667	1.53247	0.424375			19.0909	6.54545	2.91667	0.807692
	29.5385	23	1.28428	0.355647			10.0714	6.57143	1.5326	0.424413			11.6667	4	2.91668	0.807695
	15.1818	11.8182	1.28461	0.355739			75.9231	49.5385	1.53261	0.424415			15.5556	5.33333	2.91668	0.807695
	39.7	30.9	1.28479	0.355788			53.6429	35	1.53265	0.424427			22.7143	7.78571	2.91743	0.807905
	22.5556	17.5556	1.28481	0.355793			39.6154	25.8462	1.53274	0.42445			20.2143	6.92857	2.91753	0.807931
	18.4545	14.3636	1.28481	0.355794			17.5	11.4167	1.53284	0.424479			14.3	4.9	2.91837	0.808163
	34.6923	27	1.2849	0.355818			10.4545	6.81818	1.53333	0.424614			10.2143	3.5	2.91837	0.808164
	20.4615	15.9231	1.28502	0.355852			3.28571	2.14286	1.53333	0.424614			10.8	3.7	2.91892	0.808316
	45.8333	35.6667	1.28504	0.355859			4.6	3	1.53333	0.424615			15.875	5.4375	2.91954	0.808488
	27.5	21.4	1.28505	0.355859			13.8	9	1.53333	0.424615			6.63636	2.27273	2.91999	0.808614
	22.9167	17.8333	1.28505	0.35586			17.8571	11.6429	1.53373	0.424726			14.6	5	2.92	0.808615
	37.2667	29	1.28506	0.355862			12.1538	7.92308	1.53397	0.424793			12.1667	4.16667	2.92001	0.808617
	54.9091	42.7273	1.28511	0.355875			42.5	27.7	1.5343	0.424882			18.3571	6.28571	2.92045	0.80874
	33.5556	26.1111	1.28511	0.355876			13.6923	8.92308	1.53448	0.424933			10.0909	3.45455	2.92105	0.808905
	37.4	29.1	1.28522	0.355908			22.1818	14.4545	1.53459	0.424965			9.25	3.16667	2.92105	0.808906
	41	31.9	1.28527	0.35592			9.6875	6.3125	1.53465	0.424981			20.8125	7.125	2.92105	0.808907
	57.1538	44.4615	1.28547	0.355976			19.8	12.9	1.53488	0.425045			11.1	3.8	2.92105	0.808907
	28.5	22.1667	1.28571	0.356043			40.9333	26.6667	1.535	0.425076			18.5	6.33333	2.92105	0.808907
	42.3	32.9	1.28571	0.356044			21.9091	14.2727	1.53504	0.425087			12.4167	4.25	2.92158	0.809052
	120.6	93.8	1.28571	0.356044			59.1	38.5	1.53506	0.425095			16.0714	5.5	2.92207	0.809189
	24.3	18.9	1.28571	0.356044			14.5833	9.5	1.53508	0.4251			10.8571	3.71429	2.92306	0.809463
	18	14	1.28571	0.356044			26.2	17.0667	1.53515	0.425119			10.8571	3.71429	2.92306	0.809463
	18	14	1.28571	0.356044			10.9	7.1	1.53521	0.425135			13.5714	4.64286	2.92307	0.809465
	55.1333	42.8667	1.28616	0.356167			10.9	7.1	1.53521	0.425135			11.6923	4	2.92307	0.809467
	29.3846	22.8462	1.28619	0.356176			6.8125	4.4375	1.53521	0.425135			13.8182	4.72727	2.92308	0.809469
	33.0909	25.7273	1.28622	0.356183			19.8462	12.9231	1.53572	0.425275			35.3333	12.0833	2.92414	0.809763
	38.4444	29.8889	1.28624	0.35619			14.0833	9.16667	1.53636	0.425453			13.7857	4.71429	2.92424	0.809789
	25.9231	20.1538	1.28626	0.356196			23.9286	15.5714	1.5367	0.425548			14.8462	5.07692	2.92425	0.809793
	23.4286	18.2143	1.28628	0.356199			29.2	19	1.53684	0.425587			14.0909	4.81818	2.92453	0.809869
	31.9	24.8	1.28629	0.356203			17.1667	11.1667	1.53731	0.425717			14.625	5	2.925	0.81
	59.3	46.1	1.28633	0.356216			9.36364	6.09091	1.53731	0.425718			9	3.07692	2.925	0.810001
	54.1875	42.125	1.28635	0.35622			24.6	16	1.5375	0.425769			9	3.07692	2.925	0.810001
	27.4	21.3	1.28639	0.35623			11	7.15385	1.53763	0.425806			6.5	2.22222	2.925	0.810001
	24.0909	18.7273	1.28641	0.356235			14.3	9.3	1.53763	0.425806			28.4545	9.72727	2.92523	0.810064
	51.2	39.8	1.28643	0.356243			11.6429	7.57143	1.53774	0.425836			22.9167	7.83333	2.92554	0.810149
	23.8	18.5	1.28649	0.356258			22.0909	14.3636	1.53798	0.425902			11.2857	3.85714	2.92592	0.810256
	77.0833	59.9167	1.28651	0.356264			26.3	17.1	1.53801	0.425911			15.8	5.4	2.92593	0.810256
	13.7857	10.7143	1.28666	0.356307			103.625	67.375	1.53803	0.425917			7.9	2.7	2.92593	0.810256
	18.4	14.3	1.28671	0.356321			25.25	16.4167	1.53807	0.425926			19.75	6.75	2.92593	0.810256
	71.8	55.8	1.28674	0.356328			18	11.7	1.53846	0.426036			15.3077	5.23077	2.92647	0.810408
	59.0833	45.9167	1.28675	0.356331			9.09091	5.90909	1.53846	0.426036			14.2143	4.85714	2.92648	0.810409
	34.1	26.5	1.28679	0.356343			11.2143	7.28571	1.53922	0.426245			10.9091	3.72727	2.92683	0.810508
	34.1	26.5	1.28679	0.356343			78.25	50.8333	1.53935	0.42628			18.3636	6.27273	2.92753	0.8107
	45.2727	35.1818	1.28682	0.356351			33.8667	22	1.5394	0.426294			17.3571	5.92857	2.9277	0.810749
	33.6429	26.1429	1.28688	0.356368			33.1	21.5	1.53953	0.426333			18.9333	6.46667	2.92783	0.810783
	85.6364	66.5455	1.28688	0.356368			17.9286	11.6429	1.53987	0.426427			19.1333	6.53333	2.92857	0.810988
	45.3	35.2	1.28693	0.356381			16.5	10.7143	1.54	0.426461			11.1818	3.81818	2.92857	0.810988
	95.8182	74.4545	1.28694	0.356382			11	7.14286	1.54	0.426461			9.46154	3.23077	2.92857	0.810989
	62.7692	48.7692	1.28707	0.356418			5.92308	3.84615	1.54	0.426462			10.25	3.5	2.92857	0.810989
	24.2	18.8	1.28723	0.356465			20.5714	13.3571	1.54011	0.426492			20.5	7	2.92857	0.810989
	33.9286	26.3571	1.28727	0.356474			47.8571	31.0714	1.54023	0.426525			12.3	4.2	2.92857	0.810989
	16.6429	12.9286	1.28729	0.356481			11.1667	7.25	1.54023	0.426526			14.9091	5.09091	2.92857	0.810989
	22.4	17.4	1.28736	0.356499			94.0833	61.0833	1.54025	0.42653			18.9231	6.46154	2.92857	0.81099
	22.4	17.4	1.28736	0.356499			21.7857	14.1429	1.5404	0.426572			23.4286	8	2.92858	0.81099
	40	31.0714	1.28736	0.356499			33.8889	22	1.5404	0.426574			19.3333	6.6	2.92929	0.811187
	25.1538	19.5385	1.2874	0.35651			48.4545	31.4545	1.54046	0.42659			13.9167	4.75	2.92983	0.811338
	139.333	108.222	1.28747	0.356531			28.5	18.5	1.54054	0.426611			9.69231	3.30769	2.93024	0.81145
	65.5714	50.9286	1.28752	0.356543			24.2143	15.7143	1.54091	0.426713			33.2857	11.3571	2.93083	0.811614
	28.7857	22.3571	1.28754	0.35655			27.1538	17.6154	1.54148	0.426872			15.4545	5.27273	2.93102	0.811668
	32.8333	25.5	1.28758	0.356561			15.8571	10.2857	1.54166	0.426923			13.0769	4.46154	2.93103	0.811669
	23.5	18.25	1.28767	0.356586			7.92857	5.14286	1.54167	0.426923			7.72727	2.63636	2.93104	0.811672
	17.0625	13.25	1.28774	0.356604			3.7	2.4	1.54167	0.426923			14.1667	4.83333	2.93104	0.811674
	57.7	44.8	1.28795	0.356662			3.7	2.4	1.54167	0.426923			17.8333	6.08333	2.9315	0.811801
	88.5	68.7	1.28821	0.356735			11.7857	7.64286	1.54205	0.42703			10.75	3.66667	2.93182	0.811887
	24.5833	19.0833	1.28821	0.356735			24.4167	15.8333	1.54211	0.427046			10.75	3.66667	2.93182	0.811887
	27.1538	21.0769	1.28832	0.356766			7.58333	4.91667	1.54237	0.427118			12.9	4.4	2.93182	0.811888
	21	16.3	1.28834	0.356772			24.8182	16.0909	1.54237	0.427119			12.9	4.4	2.93182	0.811888
	55.4	43	1.28837	0.35678			19.9	12.9	1.54264	0.427191			12.9	4.4	2.93182	0.811888
	18.2727	14.1818	1.28846	0.356805			32.8182	21.2727	1.54274	0.42722			14.4167	4.91667	2.93221	0.811996
	16	12.4167	1.28859	0.35684			9.81818	6.36364	1.54286	0.427252			14.4167	4.91667	2.93221	0.811996
	26.1429	20.2857	1.28874	0.356881			7.2	4.66667	1.54286	0.427252			17.4	5.93333	2.93259	0.812101
	20.0833	15.5833	1.28877	0.35689			28.7	18.6	1.54301	0.427295			18.8571	6.42857	2.93333	0.812306
	27.1818	21.0909	1.28879	0.356896			12.5714	8.14286	1.54386	0.427529			9.42857	3.21429	2.93333	0.812306
	29.6429	23	1.28882	0.356904			8	5.18182	1.54386	0.42753			6.76923	2.30769	2.93334	0.812308
	14.5	11.25	1.28889	0.356923			13.125	8.5	1.54412	0.427602			8	2.72727	2.93334	0.812309
	36	27.9286	1.289	0.356954			12.6364	8.18182	1.54445	0.427693			8	2.72727	2.93334	0.812309
	17.1538	13.3077	1.28901	0.356957			60	38.8462	1.54455	0.427722			8	2.72727	2.93334	0.812309
	41.8462	32.4615	1.2891	0.356982			48.7273	31.5455	1.54467	0.427754			8	2.72727	2.93334	0.812309
	29.1538	22.6154	1.28911	0.356985			71.5833	46.3333	1.54496	0.427836			8.4375	2.875	2.93478	0.812709
	40.4615	31.3846	1.28922	0.357013			33.125	21.4375	1.54519	0.427899			18.4	6.26667	2.93617	0.813093
	30.0833	23.3333	1.28929	0.357033			10.4615	6.76923	1.54545	0.427971			12.3333	4.2	2.9365	0.813185
	56.6	43.9	1.28929	0.357035			13.2222	8.55556	1.54545	0.427971			30.8333	10.5	2.9365	0.813186
	61.3077	47.5385	1.28964	0.357132			4.63636	3	1.54545	0.427972			21.4615	7.30769	2.93684	0.813278
	15.5833	12.0833	1.28966	0.357136			5.1	3.3	1.54545	0.427972			19.9286	6.78571	2.93685	0.813281
	27.6	21.4	1.28972	0.357153			3.4	2.2	1.54545	0.427972			28.6923	9.76923	2.93701	0.813325
	21.0667	16.3333	1.2898	0.357176			15.3	9.9	1.54545	0.427972			10.8462	3.69231	2.93751	0.813464
	24.2727	18.8182	1.28985	0.35719			3.77778	2.44444	1.54546	0.427973			25.7692	8.76923	2.93859	0.813764
	34.2308	26.5385	1.28985	0.35719			27	17.4667	1.5458	0.428067			36.8462	12.5385	2.93864	0.813779
	22.25	17.25	1.28986	0.357191			20.4286	13.2143	1.54595	0.428108			8.08333	2.75	2.93939	0.813986
	44.5	34.5	1.28986	0.357191			21	13.5833	1.54602	0.428128			8.08333	2.75	2.93939	0.813986
	43.9375	34.0625	1.28991	0.357205			16.7857	10.8571	1.54606	0.428139			6.92857	2.35714	2.9394	0.813987
	21.8	16.9	1.28994	0.357214			7.25	4.6875	1.54667	0.428308			21	7.14286	2.94	0.814154
	27.2667	21.1333	1.29022	0.357293			50.7333	32.8	1.54675	0.42833			10	3.4	2.94118	0.81448
	36.7333	28.4667	1.2904	0.35734			20.5	13.25	1.54717	0.428447			16.6667	5.66667	2.94118	0.814481
[truncated: 112,769 more rows]

## Sheet: WT H2O2
100µM H2O2	408	488	408/488	Normalized Ratio
	1	21	0.047619	0.0142857
	1	18	0.0555556	0.0166667
	1	17	0.0588235	0.0176471
	1	15	0.0666667	0.02
	1	15	0.0666667	0.02
	1	15	0.0666667	0.02
	1	14	0.0714286	0.0214286
	1	14	0.0714286	0.0214286
	2	27	0.0740741	0.0222222
	1	13	0.0769231	0.0230769
	1	13	0.0769231	0.0230769
	1	12	0.0833333	0.025
	1	11	0.0909091	0.0272727
	2	21	0.0952381	0.0285714
	3	27	0.111111	0.0333333
	3	25	0.12	0.036
	4	33	0.121212	0.0363636
	2	16	0.125	0.0375
	3	23	0.130435	0.0391304
	2	15	0.133333	0.04
	3	21	0.142857	0.0428571
	3	20	0.15	0.045
	5	33	0.151515	0.0454545
	2	13	0.153846	0.0461538
	2	13	0.153846	0.0461538
	2	13	0.153846	0.0461538
	2	13	0.153846	0.0461538
	3	19	0.157895	0.0473684
	4	25	0.16	0.048
	2	12	0.166667	0.05
	2	12	0.166667	0.05
	4	24	0.166667	0.05
	2	12	0.166667	0.05
	2	12	0.166667	0.05
	3	17	0.176471	0.0529412
	2	11	0.181818	0.0545455
	2	11	0.181818	0.0545455
	2	11	0.181818	0.0545455
	6	32	0.1875	0.05625
	3	16	0.1875	0.05625
	5	26	0.192308	0.0576923
	4	20	0.2	0.06
	3	15	0.2	0.06
	3	15	0.2	0.06
	2	10	0.2	0.06
	3	15	0.2	0.06
	4	19	0.210526	0.0631579
	3	14	0.214286	0.0642857
	3	14	0.214286	0.0642857
	5	23	0.217391	0.0652174
	8	35	0.228571	0.0685714
	6	26	0.230769	0.0692308
	3	13	0.230769	0.0692308
	4	17	0.235294	0.0705882
	4	17	0.235294	0.0705882
	14	59	0.237288	0.0711864
	5	21	0.238095	0.0714286
	6	25	0.24	0.072
	6	24	0.25	0.075
	6	24	0.25	0.075
	4	16	0.25	0.075
	4.5	18	0.25	0.075
	3	12	0.25	0.075
	3	12	0.25	0.075
	7	28	0.25	0.075
	4	16	0.25	0.075
	10	39	0.25641	0.0769231
	9	35	0.257143	0.0771429
	7	27	0.259259	0.0777778
	6	23	0.26087	0.0782609
	5	19	0.263158	0.0789474
	5	19	0.263158	0.0789474
	10	38	0.263158	0.0789474
	9	34	0.264706	0.0794118
	4	15	0.266667	0.08
	3	11	0.272727	0.0818182
	6	22	0.272727	0.0818182
	3	11	0.272727	0.0818182
	3	11	0.272727	0.0818182
	3	11	0.272727	0.0818182
	3	11	0.272727	0.0818182
	6	22	0.272727	0.0818182
	5	18	0.277778	0.0833333
	9	32	0.28125	0.084375
	12	42	0.285714	0.0857143
	6	21	0.285714	0.0857143
	4	14	0.285714	0.0857143
	6	21	0.285714	0.0857143
	4	14	0.285714	0.0857143
	4	14	0.285714	0.0857143
	4	14	0.285714	0.0857143
	4	14	0.285714	0.0857143
	4	14	0.285714	0.0857143
	13	45	0.288889	0.0866667
	6	20.5	0.292683	0.0878049
	5	17	0.294118	0.0882353
	5	17	0.294118	0.0882353
	10	34	0.294118	0.0882353
	10	34	0.294118	0.0882353
	5	17	0.294118	0.0882353
	10	34	0.294118	0.0882353
	13	44	0.295455	0.0886364
	8	27	0.296296	0.0888889
	12	40	0.3	0.09
	6	20	0.3	0.09
	6	20	0.3	0.09
	7	23	0.304348	0.0913043
	4	13	0.307692	0.0923077
	8	26	0.307692	0.0923077
	8	26	0.307692	0.0923077
	5	16	0.3125	0.09375
	5	16	0.3125	0.09375
	5	16	0.3125	0.09375
	5	16	0.3125	0.09375
	5	16	0.3125	0.09375
	5	16	0.3125	0.09375
	11	35	0.314286	0.0942857
	6	19	0.315789	0.0947368
	7	22	0.318182	0.0954545
	9	28	0.321429	0.0964286
	10	31	0.322581	0.0967742
	13	40	0.325	0.0975
	5	15	0.333333	0.1
	10	30	0.333333	0.1
	17	51	0.333333	0.1
	7	21	0.333333	0.1
	6	18	0.333333	0.1
	15	45	0.333333	0.1
	7	21	0.333333	0.1
	13	39	0.333333	0.1
	5	15	0.333333	0.1
	6	18	0.333333	0.1
	4	12	0.333333	0.1
	9	27	0.333333	0.1
	7	21	0.333333	0.1
	4	12	0.333333	0.1
	6	18	0.333333	0.1
	6	18	0.333333	0.1
	4	12	0.333333	0.1
	6	18	0.333333	0.1
	11	32.5	0.338462	0.101538
	6	17.5	0.342857	0.102857
	4.5	13	0.346154	0.103846
	9	26	0.346154	0.103846
	9	26	0.346154	0.103846
	8	23	0.347826	0.104348
	8	23	0.347826	0.104348
	7	20	0.35	0.105
	7	20	0.35	0.105
	7	20	0.35	0.105
	6	17	0.352941	0.105882
	5	14	0.357143	0.107143
	15	42	0.357143	0.107143
	5	14	0.357143	0.107143
	10	28	0.357143	0.107143
	5	14	0.357143	0.107143
	5	14	0.357143	0.107143
	14	39	0.358974	0.107692
	9	25	0.36	0.108
	9	25	0.36	0.108
	4	11	0.363636	0.109091
	4	11	0.363636	0.109091
	4	11	0.363636	0.109091
	4	11	0.363636	0.109091
	4	11	0.363636	0.109091
	4	11	0.363636	0.109091
	11	30	0.366667	0.11
	10	27	0.37037	0.111111
	12	32	0.375	0.1125
	6	16	0.375	0.1125
	6	16	0.375	0.1125
	12	32	0.375	0.1125
	6	16	0.375	0.1125
	6	16	0.375	0.1125
	14	37	0.378378	0.113514
	11	29	0.37931	0.113793
	11	29	0.37931	0.113793
	8	21	0.380952	0.114286
	21	55	0.381818	0.114545
	10	26	0.384615	0.115385
	5	13	0.384615	0.115385
	10	26	0.384615	0.115385
	10	26	0.384615	0.115385
	5	13	0.384615	0.115385
	10	26	0.384615	0.115385
	5	13	0.384615	0.115385
	5	13	0.384615	0.115385
	5	13	0.384615	0.115385
	5	13	0.384615	0.115385
	5	13	0.384615	0.115385
	7	18	0.388889	0.116667
	7	18	0.388889	0.116667
	7	18	0.388889	0.116667
	7	18	0.388889	0.116667
	9	23	0.391304	0.117391
	15	38	0.394737	0.118421
	4	10	0.4	0.12
	10	25	0.4	0.12
	6	15	0.4	0.12
	6	15	0.4	0.12
	10	25	0.4	0.12
	6	15	0.4	0.12
	6	15	0.4	0.12
	16	40	0.4	0.12
	6	15	0.4	0.12
	6	15	0.4	0.12
	8	20	0.4	0.12
	10	25	0.4	0.12
	8	20	0.4	0.12
	8.5	21	0.404762	0.121429
	9	22	0.409091	0.122727
	9	22	0.409091	0.122727
	9	22	0.409091	0.122727
	9	22	0.409091	0.122727
	25	61	0.409836	0.122951
	16	39	0.410256	0.123077
	14	34	0.411765	0.123529
	7	17	0.411765	0.123529
	7	17	0.411765	0.123529
	7	17	0.411765	0.123529
	7	17	0.411765	0.123529
	7	17	0.411765	0.123529
	7	17	0.411765	0.123529
	7	17	0.411765	0.123529
	7	17	0.411765	0.123529
	5	12	0.416667	0.125
	10	24	0.416667	0.125
	10	24	0.416667	0.125
	10	24	0.416667	0.125
	10	24	0.416667	0.125
	5	12	0.416667	0.125
	18	43	0.418605	0.125581
	13	31	0.419355	0.125806
	8	19	0.421053	0.126316
	16	38	0.421053	0.126316
	8	19	0.421053	0.126316
	8	19	0.421053	0.126316
	8	19	0.421053	0.126316
	16	37.5	0.426667	0.128
	6	14	0.428571	0.128571
	12	28	0.428571	0.128571
	6	14	0.428571	0.128571
	6	14	0.428571	0.128571
	6	14	0.428571	0.128571
	6	14	0.428571	0.128571
	6	14	0.428571	0.128571
	6	14	0.428571	0.128571
	9	21	0.428571	0.128571
	6	14	0.428571	0.128571
	6	14	0.428571	0.128571
	9	21	0.428571	0.128571
	6	14	0.428571	0.128571
	6	14	0.428571	0.128571
	6	14	0.428571	0.128571
	13	30	0.433333	0.13
	13	30	0.433333	0.13
	6.5	15	0.433333	0.13
	10	23	0.434783	0.130435
	7	16	0.4375	0.13125
	7	16	0.4375	0.13125
	7	16	0.4375	0.13125
	7	16	0.4375	0.13125
	7	16	0.4375	0.13125
	7	16	0.4375	0.13125
	7	16	0.4375	0.13125
	7	16	0.4375	0.13125
	7	16	0.4375	0.13125
	9	20.5	0.439024	0.131707
	15	34	0.441176	0.132353
	15	34	0.441176	0.132353
	24	54	0.444444	0.133333
	20	45	0.444444	0.133333
	13	29	0.448276	0.134483
	31	69	0.449275	0.134783
	9	20	0.45	0.135
	9	20	0.45	0.135
	9	20	0.45	0.135
	9	20	0.45	0.135
	9	20	0.45	0.135
	9	20	0.45	0.135
	9	20	0.45	0.135
	10	22	0.454545	0.136364
	10	22	0.454545	0.136364
	5	11	0.454545	0.136364
	5	11	0.454545	0.136364
	5	11	0.454545	0.136364
	5	11	0.454545	0.136364
	21	46	0.456522	0.136957
	8	17.5	0.457143	0.137143
	22	48	0.458333	0.1375
	11	24	0.458333	0.1375
	5.5	12	0.458333	0.1375
	11	24	0.458333	0.1375
	6	13	0.461538	0.138462
	6	13	0.461538	0.138462
	6	13	0.461538	0.138462
	6	13	0.461538	0.138462
	6	13	0.461538	0.138462
	9	19.5	0.461538	0.138462
	13	28	0.464286	0.139286
	7	15	0.466667	0.14
	7	15	0.466667	0.14
	7	15	0.466667	0.14
	7	15	0.466667	0.14
	7	15	0.466667	0.14
	7	15	0.466667	0.14
	7	15	0.466667	0.14
	8	17	0.470588	0.141176
	8	17	0.470588	0.141176
	8	17	0.470588	0.141176
	8.5	18	0.472222	0.141667
	9	19	0.473684	0.142105
	9	19	0.473684	0.142105
	9	19	0.473684	0.142105
	9	19	0.473684	0.142105
	19	40	0.475	0.1425
	9.5	20	0.475	0.1425
	10	21	0.47619	0.142857
	10	21	0.47619	0.142857
	20	42	0.47619	0.142857
	10	21	0.47619	0.142857
	10	21	0.47619	0.142857
	11	23	0.478261	0.143478
	11	23	0.478261	0.143478
	11	23	0.478261	0.143478
	11	23	0.478261	0.143478
	11.5	24	0.479167	0.14375
	13	27	0.481481	0.144444
	13	27	0.481481	0.144444
	15	31	0.483871	0.145161
	19	39	0.487179	0.146154
	19	38.5	0.493506	0.148052
	12	24	0.5	0.15
	7	14	0.5	0.15
	8	16	0.5	0.15
	12	24	0.5	0.15
	9	18	0.5	0.15
	18	36	0.5	0.15
	6	12	0.5	0.15
	10	20	0.5	0.15
	8	16	0.5	0.15
	11	22	0.5	0.15
	9	18	0.5	0.15
	22.5	45	0.5	0.15
	9	18	0.5	0.15
	6	12	0.5	0.15
	11	22	0.5	0.15
	13	26	0.5	0.15
	9	18	0.5	0.15
	7	14	0.5	0.15
	7	14	0.5	0.15
	16	32	0.5	0.15
	10	20	0.5	0.15
	20	40	0.5	0.15
	9	18	0.5	0.15
	8	16	0.5	0.15
	7	14	0.5	0.15
	11	22	0.5	0.15
	7	14	0.5	0.15
	6	12	0.5	0.15
	9	18	0.5	0.15
	8	16	0.5	0.15
	7	14	0.5	0.15
	6	12	0.5	0.15
	7	14	0.5	0.15
	13	26	0.5	0.15
	7	14	0.5	0.15
	6	12	0.5	0.15
	8	16	0.5	0.15
	7	14	0.5	0.15
	9	18	0.5	0.15
	17	34	0.5	0.15
	8	16	0.5	0.15
	10	20	0.5	0.15
	7	14	0.5	0.15
	9	18	0.5	0.15
	7	14	0.5	0.15
	10	20	0.5	0.15
	7	14	0.5	0.15
	7	14	0.5	0.15
	10	20	0.5	0.15
	20	39	0.512821	0.153846
	18.5	36	0.513889	0.154167
	9	17.5	0.514286	0.154286
	8	15.5	0.516129	0.154839
	16	31	0.516129	0.154839
	14	27	0.518519	0.155556
	14	27	0.518519	0.155556
	13	25	0.52	0.156
	13	25	0.52	0.156
	13	25	0.52	0.156
	12	23	0.521739	0.156522
	12	23	0.521739	0.156522
	12	23	0.521739	0.156522
	17.5	33.5	0.522388	0.156716
	23	44	0.522727	0.156818
	11	21	0.52381	0.157143
	11	21	0.52381	0.157143
	11	21	0.52381	0.157143
	11	21	0.52381	0.157143
	11	21	0.52381	0.157143
	22	42	0.52381	0.157143
	11	21	0.52381	0.157143
	21	40	0.525	0.1575
	10	19	0.526316	0.157895
	10	19	0.526316	0.157895
	10	19	0.526316	0.157895
	10	19	0.526316	0.157895
	5	9.5	0.526316	0.157895
	19	36	0.527778	0.158333
	9	17	0.529412	0.158824
	9	17	0.529412	0.158824
	9	17	0.529412	0.158824
	18	34	0.529412	0.158824
	18	34	0.529412	0.158824
	9	17	0.529412	0.158824
	9	17	0.529412	0.158824
	9	17	0.529412	0.158824
	21.5	40.5	0.530864	0.159259
	17	32	0.53125	0.159375
	17	32	0.53125	0.159375
	8	15	0.533333	0.16
	8	15	0.533333	0.16
	8	15	0.533333	0.16
	8	15	0.533333	0.16
	8	15	0.533333	0.16
	8	15	0.533333	0.16
	8	15	0.533333	0.16
	8	15	0.533333	0.16
	8	15	0.533333	0.16
	8	15	0.533333	0.16
	8	15	0.533333	0.16
	15	28	0.535714	0.160714
	14	26	0.538462	0.161538
	21	39	0.538462	0.161538
	7	13	0.538462	0.161538
	7	13	0.538462	0.161538
	7	13	0.538462	0.161538
	7	13	0.538462	0.161538
	7	13	0.538462	0.161538
	7	13	0.538462	0.161538
	7	13	0.538462	0.161538
	7	13	0.538462	0.161538
	7	13	0.538462	0.161538
	7	13	0.538462	0.161538
	7	13	0.538462	0.161538
	7	13	0.538462	0.161538
	7	13	0.538462	0.161538
	7	13	0.538462	0.161538
	20	37	0.540541	0.162162
	13	24	0.541667	0.1625
	13	24	0.541667	0.1625
	6.5	12	0.541667	0.1625
	13	24	0.541667	0.1625
	25	46	0.543478	0.163043
	12	22	0.545455	0.163636
	12	22	0.545455	0.163636
	18	33	0.545455	0.163636
	18	33	0.545455	0.163636
	6	11	0.545455	0.163636
	6	11	0.545455	0.163636
	14.5	26.5	0.54717	0.164151
	29	53	0.54717	0.164151
	29	53	0.54717	0.164151
	8.5	15.5	0.548387	0.164516
	17	31	0.548387	0.164516
	17	31	0.548387	0.164516
	17	31	0.548387	0.164516
	11	20	0.55	0.165
	11	20	0.55	0.165
	38	69	0.550725	0.165217
	32	58	0.551724	0.165517
	21	38	0.552632	0.165789
	21	38	0.552632	0.165789
	10.5	19	0.552632	0.165789
	26	47	0.553191	0.165957
	15	27	0.555556	0.166667
	5	9	0.555556	0.166667
	10	18	0.555556	0.166667
	15	27	0.555556	0.166667
	25	45	0.555556	0.166667
	10	18	0.555556	0.166667
	10	18	0.555556	0.166667
	10	18	0.555556	0.166667
	15	27	0.555556	0.166667
	10	18	0.555556	0.166667
	10	18	0.555556	0.166667
	10	18	0.555556	0.166667
	12.5	22.5	0.555556	0.166667
	10	18	0.555556	0.166667
	17	30.5	0.557377	0.167213
	9.5	17	0.558824	0.167647
	19	34	0.558824	0.167647
	19	34	0.558824	0.167647
	14	25	0.56	0.168
	7	12.5	0.56	0.168
	23	41	0.560976	0.168293
	23	41	0.560976	0.168293
	36.5	65	0.561538	0.168462
	9	16	0.5625	0.16875
	9	16	0.5625	0.16875
	9	16	0.5625	0.16875
	9	16	0.5625	0.16875
	9	16	0.5625	0.16875
	9	16	0.5625	0.16875
	13	23	0.565217	0.169565
	13	23	0.565217	0.169565
	33	58	0.568966	0.17069
	12	21	0.571429	0.171429
	8	14	0.571429	0.171429
	8	14	0.571429	0.171429
	8	14	0.571429	0.171429
	12	21	0.571429	0.171429
	12	21	0.571429	0.171429
	12	21	0.571429	0.171429
	12	21	0.571429	0.171429
	8	14	0.571429	0.171429
	12	21	0.571429	0.171429
	8	14	0.571429	0.171429
	8	14	0.571429	0.171429
	8	14	0.571429	0.171429
	8	14	0.571429	0.171429
	12	21	0.571429	0.171429
	8	14	0.571429	0.171429
	12	21	0.571429	0.171429
	19	33	0.575758	0.172727
	9.5	16.5	0.575758	0.172727
	9.5	16.5	0.575758	0.172727
	15	26	0.576923	0.173077
	15	26	0.576923	0.173077
	15	26	0.576923	0.173077
	15	26	0.576923	0.173077
	5.5	9.5	0.578947	0.173684
	11	19	0.578947	0.173684
	11	19	0.578947	0.173684
	11	19	0.578947	0.173684
	11	19	0.578947	0.173684
	11	19	0.578947	0.173684
	9	15.5	0.580645	0.174194
	25	43	0.581395	0.174419
	7	12	0.583333	0.175
	7	12	0.583333	0.175
	28	48	0.583333	0.175
	7	12	0.583333	0.175
	7	12	0.583333	0.175
	21	36	0.583333	0.175
	7	12	0.583333	0.175
	7	12	0.583333	0.175
	14	24	0.583333	0.175
	7	12	0.583333	0.175
	7	12	0.583333	0.175
	7	12	0.583333	0.175
	7	12	0.583333	0.175
	7	12	0.583333	0.175
	14	24	0.583333	0.175
	14	24	0.583333	0.175
	17	29	0.586207	0.175862
	27	46	0.586957	0.176087
	10	17	0.588235	0.176471
	10	17	0.588235	0.176471
	10	17	0.588235	0.176471
	10	17	0.588235	0.176471
	10	17	0.588235	0.176471
	10	17	0.588235	0.176471
	10	17	0.588235	0.176471
	10	17	0.588235	0.176471
	10	17	0.588235	0.176471
	10	17	0.588235	0.176471
	10	17	0.588235	0.176471
	10	17	0.588235	0.176471
	10	17	0.588235	0.176471
	13	22	0.590909	0.177273
	13	22	0.590909	0.177273
	13	22	0.590909	0.177273
	13	22	0.590909	0.177273
	13	22	0.590909	0.177273
	16	27	0.592593	0.177778
	16	27	0.592593	0.177778
	16	27	0.592593	0.177778
	19	32	0.59375	0.178125
	22	37	0.594595	0.178378
	9	15	0.6	0.18
	12	20	0.6	0.18
	18	30	0.6	0.18
	12	20	0.6	0.18
	24	40	0.6	0.18
	9	15	0.6	0.18
	9	15	0.6	0.18
	22.5	37.5	0.6	0.18
	9	15	0.6	0.18
	15	25	0.6	0.18
	12	20	0.6	0.18
	9	15	0.6	0.18
	9	15	0.6	0.18
	9	15	0.6	0.18
	9	15	0.6	0.18
	9	15	0.6	0.18
	21	35	0.6	0.18
	10.5	17.5	0.6	0.18
	9	15	0.6	0.18
	32	53	0.603774	0.181132
	32	53	0.603774	0.181132
	26	43	0.604651	0.181395
	17	28	0.607143	0.182143
	14	23	0.608696	0.182609
	14	23	0.608696	0.182609
	14	23	0.608696	0.182609
	14	23	0.608696	0.182609
	11	18	0.611111	0.183333
	11	18	0.611111	0.183333
	11	18	0.611111	0.183333
	11	18	0.611111	0.183333
	11	18	0.611111	0.183333
	11	18	0.611111	0.183333
	11	18	0.611111	0.183333
	11	18	0.611111	0.183333
	11	18	0.611111	0.183333
	11	18	0.611111	0.183333
	27	44	0.613636	0.184091
	8	13	0.615385	0.184615
	12	19.5	0.615385	0.184615
	8	13	0.615385	0.184615
	16	26	0.615385	0.184615
	8	13	0.615385	0.184615
	8	13	0.615385	0.184615
	8	13	0.615385	0.184615
	8	13	0.615385	0.184615
	8	13	0.615385	0.184615
	8	13	0.615385	0.184615
	8	13	0.615385	0.184615
	8	13	0.615385	0.184615
	16	26	0.615385	0.184615
	8	13	0.615385	0.184615
	8	13	0.615385	0.184615
	8	13	0.615385	0.184615
	8	13	0.615385	0.184615
	8	13	0.615385	0.184615
	8	13	0.615385	0.184615
	29	47	0.617021	0.185106
	21	34	0.617647	0.185294
	21	34	0.617647	0.185294
	21	34	0.617647	0.185294
	13	21	0.619048	0.185714
	13	21	0.619048	0.185714
	13	21	0.619048	0.185714
	18	29	0.62069	0.186207
	18	29	0.62069	0.186207
	18	29	0.62069	0.186207
	18	29	0.62069	0.186207
	25	40	0.625	0.1875
	15	24	0.625	0.1875
	10	16	0.625	0.1875
	15	24	0.625	0.1875
	10	16	0.625	0.1875
	10	16	0.625	0.1875
	20	32	0.625	0.1875
	25	40	0.625	0.1875
	37	59	0.627119	0.188136
	32	51	0.627451	0.188235
	27	43	0.627907	0.188372
	27	43	0.627907	0.188372
	13.5	21.5	0.627907	0.188372
	11	17.5	0.628571	0.188571
	22	35	0.628571	0.188571
	11	17.5	0.628571	0.188571
	19.5	31	0.629032	0.18871
	15.3333	24.3333	0.630136	0.189041
	12	19	0.631579	0.189474
	12	19	0.631579	0.189474
	19	30	0.633333	0.19
	19	30	0.633333	0.19
	14	22	0.636364	0.190909
	14	22	0.636364	0.190909
	7	11	0.636364	0.190909
	14	22	0.636364	0.190909
	7	11	0.636364	0.190909
	21	33	0.636364	0.190909
	7	11	0.636364	0.190909
	14	22	0.636364	0.190909
	7	11	0.636364	0.190909
	15	23.5	0.638298	0.191489
	16	25	0.64	0.192
	48	75	0.64	0.192
	16	25	0.64	0.192
	16	25	0.64	0.192
	16	25	0.64	0.192
	16	25	0.64	0.192
	25	39	0.641026	0.192308
	25	39	0.641026	0.192308
	18	28	0.642857	0.192857
	9	14	0.642857	0.192857
	9	14	0.642857	0.192857
	9	14	0.642857	0.192857
	9	14	0.642857	0.192857
	9	14	0.642857	0.192857
	9	14	0.642857	0.192857
	9	14	0.642857	0.192857
	9	14	0.642857	0.192857
	9	14	0.642857	0.192857
	27	42	0.642857	0.192857
	18	28	0.642857	0.192857
	9	14	0.642857	0.192857
	9	14	0.642857	0.192857
	44	68	0.647059	0.194118
	11	17	0.647059	0.194118
	11	17	0.647059	0.194118
	11	17	0.647059	0.194118
	11	17	0.647059	0.194118
	11	17	0.647059	0.194118
	11	17	0.647059	0.194118
	24	37	0.648649	0.194595
	24	37	0.648649	0.194595
	13	20	0.65	0.195
	13	20	0.65	0.195
	13	20	0.65	0.195
	6.5	10	0.65	0.195
	13	20	0.65	0.195
	13	20	0.65	0.195
	13	20	0.65	0.195
	13	20	0.65	0.195
	13	20	0.65	0.195
	13	20	0.65	0.195
	14	21.5	0.651163	0.195349
	15	23	0.652174	0.195652
	30	46	0.652174	0.195652
	17	26	0.653846	0.196154
	17	26	0.653846	0.196154
	17	26	0.653846	0.196154
	17	26	0.653846	0.196154
	17	26	0.653846	0.196154
	53	81	0.654321	0.196296
	18	27.5	0.654545	0.196364
	19	29	0.655172	0.196552
	44	67	0.656716	0.197015
	11.5	17.5	0.657143	0.197143
	23	35	0.657143	0.197143
	25	38	0.657895	0.197368
	17	25.5	0.666667	0.2
	20	30	0.666667	0.2
	10	15	0.666667	0.2
	8	12	0.666667	0.2
	26	39	0.666667	0.2
	16	24	0.666667	0.2
	10	15	0.666667	0.2
	16	24	0.666667	0.2
	42	63	0.666667	0.2
	18	27	0.666667	0.2
	20	30	0.666667	0.2
	10	15	0.666667	0.2
	10	15	0.666667	0.2
	12	18	0.666667	0.2
	10	15	0.666667	0.2
	14	21	0.666667	0.2
	40	60	0.666667	0.2
	24	36	0.666667	0.2
	8	12	0.666667	0.2
	14	21	0.666667	0.2
	10	15	0.666667	0.2
	14	21	0.666667	0.2
	10	15	0.666667	0.2
	8	12	0.666667	0.2
	18	27	0.666667	0.2
	16	24	0.666667	0.2
	10	15	0.666667	0.2
	12	18	0.666667	0.2
	12	18	0.666667	0.2
	8	12	0.666667	0.2
	10	15	0.666667	0.2
	18	27	0.666667	0.2
	12	18	0.666667	0.2
	8	12	0.666667	0.2
	10	15	0.666667	0.2
	8	12	0.666667	0.2
	9	13.5	0.666667	0.2
	8	12	0.666667	0.2
	12	18	0.666667	0.2
	8	12	0.666667	0.2
	10	15	0.666667	0.2
	10	15	0.666667	0.2
	16	24	0.666667	0.2
	10	15	0.666667	0.2
	10	15	0.666667	0.2
	14	21	0.666667	0.2
	10	15	0.666667	0.2
	8	12	0.666667	0.2
	10	15	0.666667	0.2
	14	21	0.666667	0.2
	10	15	0.666667	0.2
	10	15	0.666667	0.2
	27	40	0.675	0.2025
	13.5	20	0.675	0.2025
	27	40	0.675	0.2025
	25	37	0.675676	0.202703
	25	37	0.675676	0.202703
	23	34	0.676471	0.202941
	11.5	17	0.676471	0.202941
	21	31	0.677419	0.203226
	19	28	0.678571	0.203571
	19	28	0.678571	0.203571
	17	25	0.68	0.204
	17	25	0.68	0.204
	17	25	0.68	0.204
	17	25	0.68	0.204
	17	25	0.68	0.204
	17	25	0.68	0.204
	17	25	0.68	0.204
	15	22	0.681818	0.204545
	15	22	0.681818	0.204545
	15	22	0.681818	0.204545
	14	20.5	0.682927	0.204878
	13	19	0.684211	0.205263
	13	19	0.684211	0.205263
	13	19	0.684211	0.205263
	13	19	0.684211	0.205263
	13	19	0.684211	0.205263
	13	19	0.684211	0.205263
	13	19	0.684211	0.205263
	13	19	0.684211	0.205263
	13	19	0.684211	0.205263
	13	19	0.684211	0.205263
	13	19	0.684211	0.205263
	24	35	0.685714	0.205714
	24	35	0.685714	0.205714
	24	35	0.685714	0.205714
	11	16	0.6875	0.20625
	11	16	0.6875	0.20625
	11	16	0.6875	0.20625
	11	16	0.6875	0.20625
	11	16	0.6875	0.20625
	11	16	0.6875	0.20625
	11	16	0.6875	0.20625
	11	16	0.6875	0.20625
	11	16	0.6875	0.20625
	11	16	0.6875	0.20625
	11	16	0.6875	0.20625
	11	16	0.6875	0.20625
	11	16	0.6875	0.20625
	22	32	0.6875	0.20625
	42	61	0.688525	0.206557
	20	29	0.689655	0.206897
	10	14.5	0.689655	0.206897
	49	71	0.690141	0.207042
	49	71	0.690141	0.207042
	9	13	0.692308	0.207692
	18	26	0.692308	0.207692
	13.5	19.5	0.692308	0.207692
	9	13	0.692308	0.207692
	18	26	0.692308	0.207692
	9	13	0.692308	0.207692
	18	26	0.692308	0.207692
	18	26	0.692308	0.207692
	9	13	0.692308	0.207692
	9	13	0.692308	0.207692
	9	13	0.692308	0.207692
	9	13	0.692308	0.207692
	9	13	0.692308	0.207692
	9	13	0.692308	0.207692
	16	23	0.695652	0.208696
	8	11.5	0.695652	0.208696
	16	23	0.695652	0.208696
	16	23	0.695652	0.208696
	16	23	0.695652	0.208696
	16	23	0.695652	0.208696
	16	23	0.695652	0.208696
	11.5	16.5	0.69697	0.209091
	23	33	0.69697	0.209091
	37	53	0.698113	0.209434
	14	20	0.7	0.21
	14	20	0.7	0.21
	7	10	0.7	0.21
	14	20	0.7	0.21
	21	30	0.7	0.21
	21	30	0.7	0.21
	21	30	0.7	0.21
	33	47	0.702128	0.210638
	26	37	0.702703	0.210811
	19	27	0.703704	0.211111
	31	44	0.704545	0.211364
	12	17	0.705882	0.211765
	12	17	0.705882	0.211765
	12	17	0.705882	0.211765
	12	17	0.705882	0.211765
	12	17	0.705882	0.211765
	12	17	0.705882	0.211765
	12	17	0.705882	0.211765
	29	41	0.707317	0.212195
	29	41	0.707317	0.212195
	17	24	0.708333	0.2125
	17	24	0.708333	0.2125
	17	24	0.708333	0.2125
	17	24	0.708333	0.2125
	22	31	0.709677	0.212903
	22	31	0.709677	0.212903
	22	31	0.709677	0.212903
	22	31	0.709677	0.212903
	22	31	0.709677	0.212903
	10	14	0.714286	0.214286
	25	35	0.714286	0.214286
	10	14	0.714286	0.214286
	25	35	0.714286	0.214286
	25	35	0.714286	0.214286
	10	14	0.714286	0.214286
	10	14	0.714286	0.214286
	10	14	0.714286	0.214286
	10	14	0.714286	0.214286
	20	28	0.714286	0.214286
	30	42	0.714286	0.214286
	10	14	0.714286	0.214286
	10	14	0.714286	0.214286
	10	14	0.714286	0.214286
	10	14	0.714286	0.214286
	20	28	0.714286	0.214286
	15	21	0.714286	0.214286
	10	14	0.714286	0.214286
	20	28	0.714286	0.214286
	15	21	0.714286	0.214286
	15	21	0.714286	0.214286
	10	14	0.714286	0.214286
	10	14	0.714286	0.214286
	15	21	0.714286	0.214286
	15	21	0.714286	0.214286
	10	14	0.714286	0.214286
	10	14	0.714286	0.214286
	10	14	0.714286	0.214286
	10	14	0.714286	0.214286
	25	35	0.714286	0.214286
	15	21	0.714286	0.214286
	25	35	0.714286	0.214286
	38	53	0.716981	0.215094
	14	19.5	0.717949	0.215385
	18	25	0.72	0.216
	9	12.5	0.72	0.216
	18	25	0.72	0.216
	36	50	0.72	0.216
	13	18	0.722222	0.216667
	13	18	0.722222	0.216667
	13	18	0.722222	0.216667
	13	18	0.722222	0.216667
	10.5	14.5	0.724138	0.217241
	21	29	0.724138	0.217241
	14.5	20	0.725	0.2175
	37	51	0.72549	0.217647
	8	11	0.727273	0.218182
	16	22	0.727273	0.218182
	8	11	0.727273	0.218182
	8	11	0.727273	0.218182
	16	22	0.727273	0.218182
	8	11	0.727273	0.218182
	16	22	0.727273	0.218182
	8	11	0.727273	0.218182
	13.5	18.5	0.72973	0.218919
	9.5	13	0.730769	0.219231
	19	26	0.730769	0.219231
	9.5	13	0.730769	0.219231
	19	26	0.730769	0.219231
	33	45	0.733333	0.22
	16.5	22.5	0.733333	0.22
	11	15	0.733333	0.22
	22	30	0.733333	0.22
	22	30	0.733333	0.22
	22	30	0.733333	0.22
	33	45	0.733333	0.22
	11	15	0.733333	0.22
	11	15	0.733333	0.22
	11	15	0.733333	0.22
	11	15	0.733333	0.22
	47	64	0.734375	0.220312
	25	34	0.735294	0.220588
	12.5	17	0.735294	0.220588
	14	19	0.736842	0.221053
	14	19	0.736842	0.221053
	14	19	0.736842	0.221053
	14	19	0.736842	0.221053
	14	19	0.736842	0.221053
	14	19	0.736842	0.221053
	14	19	0.736842	0.221053
	28	38	0.736842	0.221053
	14	19	0.736842	0.221053
	14	19	0.736842	0.221053
	14	19	0.736842	0.221053
	14	19	0.736842	0.221053
	14	19	0.736842	0.221053
	17	23	0.73913	0.221739
	37	50	0.74	0.222
	23	31	0.741935	0.222581
	26	35	0.742857	0.222857
	13	17.5	0.742857	0.222857
	29	39	0.74359	0.223077
	14.5	19.5	0.74359	0.223077
	14.5	19.5	0.74359	0.223077
	42.5	57	0.745614	0.223684
	9	12	0.75	0.225
	15	20	0.75	0.225
	36	48	0.75	0.225
	18	24	0.75	0.225
	12	16	0.75	0.225
	9	12	0.75	0.225
	45	60	0.75	0.225
	18	24	0.75	0.225
	24	32	0.75	0.225
	18	24	0.75	0.225
	9	12	0.75	0.225
	7.5	10	0.75	0.225
	12	16	0.75	0.225
	9	12	0.75	0.225
	12	16	0.75	0.225
	9	12	0.75	0.225
	21	28	0.75	0.225
	21	28	0.75	0.225
	12	16	0.75	0.225
	27	36	0.75	0.225
	12	16	0.75	0.225
	9	12	0.75	0.225
	12	16	0.75	0.225
	15	20	0.75	0.225
	15	20	0.75	0.225
	12	16	0.75	0.225
	9	12	0.75	0.225
	12	16	0.75	0.225
	15	20	0.75	0.225
	9	12	0.75	0.225
	9	12	0.75	0.225
	12	16	0.75	0.225
	7.5	10	0.75	0.225
	9	12	0.75	0.225
	15	20	0.75	0.225
	13.5	18	0.75	0.225
	18	24	0.75	0.225
	12	16	0.75	0.225
	12	16	0.75	0.225
	12	16	0.75	0.225
	24	32	0.75	0.225
	9	12	0.75	0.225
	9	12	0.75	0.225
	9	12	0.75	0.225
	15	20	0.75	0.225
	12	16	0.75	0.225
	15	20	0.75	0.225
	15	20	0.75	0.225
	21	28	0.75	0.225
	31	41	0.756098	0.226829
	28	37	0.756757	0.227027
	25	33	0.757576	0.227273
	22	29	0.758621	0.227586
	30	39.5	0.759494	0.227848
	19	25	0.76	0.228
	19	25	0.76	0.228
	19	25	0.76	0.228
	38	50	0.76	0.228
	19	25	0.76	0.228
	19	25	0.76	0.228
	16	21	0.761905	0.228571
	16	21	0.761905	0.228571
	16	21	0.761905	0.228571
	16	21	0.761905	0.228571
	16	21	0.761905	0.228571
	16	21	0.761905	0.228571
	16	21	0.761905	0.228571
	16	21	0.761905	0.228571
	14.5	19	0.763158	0.228947
	42	55	0.763636	0.229091
	13	17	0.764706	0.229412
	13	17	0.764706	0.229412
	13	17	0.764706	0.229412
	26	34	0.764706	0.229412
	13	17	0.764706	0.229412
	13	17	0.764706	0.229412
	13	17	0.764706	0.229412
	13	17	0.764706	0.229412
	13	17	0.764706	0.229412
	13	17	0.764706	0.229412
	13	17	0.764706	0.229412
	11.5	15	0.766667	0.23
	23	30	0.766667	0.23
	33	43	0.767442	0.230233
	10	13	0.769231	0.230769
	10	13	0.769231	0.230769
	10	13	0.769231	0.230769
	10	13	0.769231	0.230769
	10	13	0.769231	0.230769
	10	13	0.769231	0.230769
	10	13	0.769231	0.230769
	20	26	0.769231	0.230769
	10	13	0.769231	0.230769
	20	26	0.769231	0.230769
	10	13	0.769231	0.230769
	10	13	0.769231	0.230769
	10	13	0.769231	0.230769
	30	39	0.769231	0.230769
	10	13	0.769231	0.230769
	10	13	0.769231	0.230769
	10	13	0.769231	0.230769
	10	13	0.769231	0.230769
	10	13	0.769231	0.230769
	27	35	0.771429	0.231429
	27	35	0.771429	0.231429
	17	22	0.772727	0.231818
	17	22	0.772727	0.231818
	17	22	0.772727	0.231818
	17	22	0.772727	0.231818
	17	22	0.772727	0.231818
	17	22	0.772727	0.231818
	17	22	0.772727	0.231818
	12	15.5	0.774194	0.232258
	14	18	0.777778	0.233333
	21	27	0.777778	0.233333
	14	18	0.777778	0.233333
	14	18	0.777778	0.233333
	14	18	0.777778	0.233333
	14	18	0.777778	0.233333
	21	27	0.777778	0.233333
	14	18	0.777778	0.233333
	14	18	0.777778	0.233333
	28	36	0.777778	0.233333
	14	18	0.777778	0.233333
	14	18	0.777778	0.233333
	14	18	0.777778	0.233333
	32	41	0.780488	0.234146
	32	41	0.780488	0.234146
	25	32	0.78125	0.234375
	18	23	0.782609	0.234783
	18	23	0.782609	0.234783
	18	23	0.782609	0.234783
	29	37	0.783784	0.235135
	14.5	18.5	0.783784	0.235135
	11	14	0.785714	0.235714
	11	14	0.785714	0.235714
	11	14	0.785714	0.235714
	11	14	0.785714	0.235714
	11	14	0.785714	0.235714
	11	14	0.785714	0.235714
	11	14	0.785714	0.235714
	11	14	0.785714	0.235714
	11	14	0.785714	0.235714
	11	14	0.785714	0.235714
	11	14	0.785714	0.235714
	11	14	0.785714	0.235714
	11	14	0.785714	0.235714
	11	14	0.785714	0.235714
	11	14	0.785714	0.235714
	26	33	0.787879	0.236364
	26	33	0.787879	0.236364
	15	19	0.789474	0.236842
	15	19	0.789474	0.236842
	15	19	0.789474	0.236842
	15	19	0.789474	0.236842
	15	19	0.789474	0.236842
	15	19	0.789474	0.236842
	15	19	0.789474	0.236842
	15	19	0.789474	0.236842
	15	19	0.789474	0.236842
	17	21.5	0.790698	0.237209
	19	24	0.791667	0.2375
	19	24	0.791667	0.2375
	19	24	0.791667	0.2375
	11.5	14.5	0.793103	0.237931
	27	34	0.794118	0.238235
	17.5	22	0.795455	0.238636
	21.5	27	0.796296	0.238889
	31.5	39.5	0.797468	0.239241
	8	10	0.8	0.24
	20	25	0.8	0.24
	20	25	0.8	0.24
	24	30	0.8	0.24
	12	15	0.8	0.24
	16	20	0.8	0.24
	12	15	0.8	0.24
	12	15	0.8	0.24
	24	30	0.8	0.24
	16	20	0.8	0.24
	12	15	0.8	0.24
	12	15	0.8	0.24
	28	35	0.8	0.24
	12	15	0.8	0.24
	28	35	0.8	0.24
	16	20	0.8	0.24
	16	20	0.8	0.24
	12	15	0.8	0.24
	12	15	0.8	0.24
	24	30	0.8	0.24
	12	15	0.8	0.24
	12	15	0.8	0.24
	12	15	0.8	0.24
	12	15	0.8	0.24
	16	20	0.8	0.24
	16	20	0.8	0.24
	16	20	0.8	0.24
	12	15	0.8	0.24
	36	45	0.8	0.24
	20	25	0.8	0.24
	16	20	0.8	0.24
	12	15	0.8	0.24
	12	15	0.8	0.24
	16	20	0.8	0.24
	30.5	38	0.802632	0.240789
	37	46	0.804348	0.241304
	33	41	0.804878	0.241463
	33	41	0.804878	0.241463
	21	26	0.807692	0.242308
	21	26	0.807692	0.242308
	21	26	0.807692	0.242308
	21	26	0.807692	0.242308
	21	26	0.807692	0.242308
	21	26	0.807692	0.242308
	38	47	0.808511	0.242553
	8.5	10.5	0.809524	0.242857
	34	42	0.809524	0.242857
	51	63	0.809524	0.242857
	17	21	0.809524	0.242857
	17	21	0.809524	0.242857
	17	21	0.809524	0.242857
	17	21	0.809524	0.242857
	17	21	0.809524	0.242857
	17	21	0.809524	0.242857
	17	21	0.809524	0.242857
	17	21	0.809524	0.242857
	17	21	0.809524	0.242857
	34	42	0.809524	0.242857
	17	21	0.809524	0.242857
	15	18.5	0.810811	0.243243
	30	37	0.810811	0.243243
	28	34.5	0.811594	0.243478
	26	32	0.8125	0.24375
	13	16	0.8125	0.24375
	13	16	0.8125	0.24375
	39	48	0.8125	0.24375
	26	32	0.8125	0.24375
	13	16	0.8125	0.24375
	13	16	0.8125	0.24375
	26	32	0.8125	0.24375
	13	16	0.8125	0.24375
	13	16	0.8125	0.24375
	13	16	0.8125	0.24375
	13	16	0.8125	0.24375
	13	16	0.8125	0.24375
	13	16	0.8125	0.24375
	13	16	0.8125	0.24375
	13	16	0.8125	0.24375
	13	16	0.8125	0.24375
	13	16	0.8125	0.24375
	22	27	0.814815	0.244444
	11	13.5	0.814815	0.244444
	22	27	0.814815	0.244444
	22	27	0.814815	0.244444
	62	76	0.815789	0.244737
	13.3333	16.3333	0.816326	0.244898
	20	24.5	0.816327	0.244898
	13.5	16.5	0.818182	0.245455
	9	11	0.818182	0.245455
	27	33	0.818182	0.245455
	9	11	0.818182	0.245455
	18	22	0.818182	0.245455
	18	22	0.818182	0.245455
	18	22	0.818182	0.245455
	13.5	16.5	0.818182	0.245455
	9	11	0.818182	0.245455
	27	33	0.818182	0.245455
	27	33	0.818182	0.245455
	18	22	0.818182	0.245455
	18	22	0.818182	0.245455
	9	11	0.818182	0.245455
	18	22	0.818182	0.245455
	27	33	0.818182	0.245455
	18	22	0.818182	0.245455
	20.5	25	0.82	0.246
	32	39	0.820513	0.246154
	23	28	0.821429	0.246429
	23	28	0.821429	0.246429
	23	28	0.821429	0.246429
	46	56	0.821429	0.246429
	23	28	0.821429	0.246429
	18.5	22.5	0.822222	0.246667
	25.5	31	0.822581	0.246774
	14	17	0.823529	0.247059
	28	34	0.823529	0.247059
	14	17	0.823529	0.247059
	14	17	0.823529	0.247059
	14	17	0.823529	0.247059
	14	17	0.823529	0.247059
	14	17	0.823529	0.247059
	14	17	0.823529	0.247059
	14	17	0.823529	0.247059
	14	17	0.823529	0.247059
	14	17	0.823529	0.247059
	14	17	0.823529	0.247059
	14	17	0.823529	0.247059
	19	23	0.826087	0.247826
	19	23	0.826087	0.247826
	19	23	0.826087	0.247826
	21.5	26	0.826923	0.248077
	12	14.5	0.827586	0.248276
	24	29	0.827586	0.248276
	24	29	0.827586	0.248276
	29	35	0.828571	0.248571
	29	35	0.828571	0.248571
	29	35	0.828571	0.248571
	10	12	0.833333	0.25
	20	24	0.833333	0.25
	10	12	0.833333	0.25
	10	12	0.833333	0.25
	10	12	0.833333	0.25
	10	12	0.833333	0.25
	20	24	0.833333	0.25
	20	24	0.833333	0.25
	10	12	0.833333	0.25
	27.5	33	0.833333	0.25
	10	12	0.833333	0.25
	10	12	0.833333	0.25
	10	12	0.833333	0.25
	15	18	0.833333	0.25
	10	12	0.833333	0.25
	15	18	0.833333	0.25
	15	18	0.833333	0.25
	25	30	0.833333	0.25
	20	24	0.833333	0.25
	10	12	0.833333	0.25
	15	18	0.833333	0.25
	15	18	0.833333	0.25
	15	18	0.833333	0.25
	10	12	0.833333	0.25
	10	12	0.833333	0.25
	15	18	0.833333	0.25
	15	18	0.833333	0.25
	10	12	0.833333	0.25
	10	12	0.833333	0.25
	10	12	0.833333	0.25
	10	12	0.833333	0.25
	20	24	0.833333	0.25
	10	12	0.833333	0.25
	61	73	0.835616	0.250685
	25.5	30.5	0.836066	0.25082
	23	27.5	0.836364	0.250909
	41	49	0.836735	0.25102
	31	37	0.837838	0.251351
	15.5	18.5	0.837838	0.251351
	26	31	0.83871	0.251613
	26	31	0.83871	0.251613
	13	15.5	0.83871	0.251613
	21	25	0.84	0.252
	21	25	0.84	0.252
	21	25	0.84	0.252
	29	34.5	0.84058	0.252174
	16	19	0.842105	0.252632
	16	19	0.842105	0.252632
	16	19	0.842105	0.252632
	16	19	0.842105	0.252632
	16	19	0.842105	0.252632
	16	19	0.842105	0.252632
	16	19	0.842105	0.252632
	8	9.5	0.842105	0.252632
	16	19	0.842105	0.252632
	16	19	0.842105	0.252632
	16	19	0.842105	0.252632
	16	19	0.842105	0.252632
	16	19	0.842105	0.252632
	16	19	0.842105	0.252632
	16	19	0.842105	0.252632
	16	19	0.842105	0.252632
	13.5	16	0.84375	0.253125
	22	26	0.846154	0.253846
	11	13	0.846154	0.253846
	44	52	0.846154	0.253846
	11	13	0.846154	0.253846
	33	39	0.846154	0.253846
	33	39	0.846154	0.253846
	22	26	0.846154	0.253846
	16.5	19.5	0.846154	0.253846
	11	13	0.846154	0.253846
	11	13	0.846154	0.253846
	11	13	0.846154	0.253846
	11	13	0.846154	0.253846
	11	13	0.846154	0.253846
	11	13	0.846154	0.253846
	11	13	0.846154	0.253846
	11	13	0.846154	0.253846
	11	13	0.846154	0.253846
	11	13	0.846154	0.253846
	11	13	0.846154	0.253846
	11	13	0.846154	0.253846
	33	39	0.846154	0.253846
	33	39	0.846154	0.253846
	39	46	0.847826	0.254348
	39	46	0.847826	0.254348
	39	46	0.847826	0.254348
	19.5	23	0.847826	0.254348
	14	16.5	0.848485	0.254545
	14	16.5	0.848485	0.254545
	28	33	0.848485	0.254545
	28	33	0.848485	0.254545
	28	33	0.848485	0.254545
	28	33	0.848485	0.254545
	34	40	0.85	0.255
	17	20	0.85	0.255
	17	20	0.85	0.255
	17	20	0.85	0.255
	17	20	0.85	0.255
	17	20	0.85	0.255
	34	40	0.85	0.255
	17	20	0.85	0.255
	17	20	0.85	0.255
	20	23.5	0.851064	0.255319
	23	27	0.851852	0.255556
	23	27	0.851852	0.255556
	29	34	0.852941	0.255882
	17.5	20.5	0.853659	0.256098
	41	48	0.854167	0.25625
	47	55	0.854545	0.256364
	15.6667	18.3333	0.854549	0.256365
	26.5	31	0.854839	0.256452
	12	14	0.857143	0.257143
	18	21	0.857143	0.257143
	12	14	0.857143	0.257143
	12	14	0.857143	0.257143
	12	14	0.857143	0.257143
	24	28	0.857143	0.257143
	18	21	0.857143	0.257143
	18	21	0.857143	0.257143
	12	14	0.857143	0.257143
	12	14	0.857143	0.257143
	24	28	0.857143	0.257143
	12	14	0.857143	0.257143
	12	14	0.857143	0.257143
	12	14	0.857143	0.257143
	24	28	0.857143	0.257143
	18	21	0.857143	0.257143
	12	14	0.857143	0.257143
	12	14	0.857143	0.257143
	12	14	0.857143	0.257143
	12	14	0.857143	0.257143
	12	14	0.857143	0.257143
	12	14	0.857143	0.257143
	12	14	0.857143	0.257143
	12	14	0.857143	0.257143
	24	28	0.857143	0.257143
	24	28	0.857143	0.257143
	12	14	0.857143	0.257143
	18	21	0.857143	0.257143
	18	21	0.857143	0.257143
	30	35	0.857143	0.257143
	18	21	0.857143	0.257143
	18.5	21.5	0.860465	0.25814
	31	36	0.861111	0.258333
	31	36	0.861111	0.258333
	31	36	0.861111	0.258333
	12.5	14.5	0.862069	0.258621
	25	29	0.862069	0.258621
	25	29	0.862069	0.258621
	25	29	0.862069	0.258621
	38	44	0.863636	0.259091
	9.5	11	0.863636	0.259091
	19	22	0.863636	0.259091
	19	22	0.863636	0.259091
	9.5	11	0.863636	0.259091
	45	52	0.865385	0.259615
	45	52	0.865385	0.259615
	45	52	0.865385	0.259615
	13	15	0.866667	0.26
	13	15	0.866667	0.26
	13	15	0.866667	0.26
	13	15	0.866667	0.26
	13	15	0.866667	0.26
	13	15	0.866667	0.26
	13	15	0.866667	0.26
	13	15	0.866667	0.26
	26	30	0.866667	0.26
	13	15	0.866667	0.26
	13	15	0.866667	0.26
	13	15	0.866667	0.26
	13	15	0.866667	0.26
	13	15	0.866667	0.26
	13	15	0.866667	0.26
	13	15	0.866667	0.26
	13	15	0.866667	0.26
	13	15	0.866667	0.26
	26	30	0.866667	0.26
	16.5	19	0.868421	0.260526
	20	23	0.869565	0.26087
	20	23	0.869565	0.26087
	10	11.5	0.869565	0.26087
	20	23	0.869565	0.26087
	20	23	0.869565	0.26087
	23.5	27	0.87037	0.261111
	54	62	0.870968	0.26129
	27	31	0.870968	0.26129
	44	50.5	0.871287	0.261386
	34	39	0.871795	0.261538
	27.5	31.5	0.873016	0.261905
	24.5	28	0.875	0.2625
	21	24	0.875	0.2625
	14	16	0.875	0.2625
	21	24	0.875	0.2625
	21	24	0.875	0.2625
	10.5	12	0.875	0.2625
	14	16	0.875	0.2625
	24.5	28	0.875	0.2625
	14	16	0.875	0.2625
	14	16	0.875	0.2625
	14	16	0.875	0.2625
	14	16	0.875	0.2625
	28	32	0.875	0.2625
	14	16	0.875	0.2625
	35	40	0.875	0.2625
	14	16	0.875	0.2625
	21	24	0.875	0.2625
	14	16	0.875	0.2625
	14	16	0.875	0.2625
	14	16	0.875	0.2625
	10.5	12	0.875	0.2625
	21	24	0.875	0.2625
	93	106	0.877358	0.263208
	36	41	0.878049	0.263415
	22	25	0.88	0.264
	22	25	0.88	0.264
	22	25	0.88	0.264
	11	12.5	0.88	0.264
	22	25	0.88	0.264
	22	25	0.88	0.264
	15	17	0.882353	0.264706
	15	17	0.882353	0.264706
	45	51	0.882353	0.264706
	15	17	0.882353	0.264706
	45	51	0.882353	0.264706
	15	17	0.882353	0.264706
	15	17	0.882353	0.264706
	30	34	0.882353	0.264706
	15	17	0.882353	0.264706
	15	17	0.882353	0.264706
	15	17	0.882353	0.264706
	30	34	0.882353	0.264706
	15	17	0.882353	0.264706
	15	17	0.882353	0.264706
	19	21.5	0.883721	0.265116
	30.5	34.5	0.884058	0.265217
	46	52	0.884615	0.265385
	23	26	0.884615	0.265385
	23	26	0.884615	0.265385
	23	26	0.884615	0.265385
	23	26	0.884615	0.265385
	15.5	17.5	0.885714	0.265714
	31	35	0.885714	0.265714
	31	35	0.885714	0.265714
	19.5	22	0.886364	0.265909
	58.5	66	0.886364	0.265909
	19.5	22	0.886364	0.265909
	39	44	0.886364	0.265909
	23.5	26.5	0.886792	0.266038
	47	53	0.886792	0.266038
	47	53	0.886792	0.266038
	16	18	0.888889	0.266667
	16	18	0.888889	0.266667
	24	27	0.888889	0.266667
	24	27	0.888889	0.266667
	24	27	0.888889	0.266667
	16	18	0.888889	0.266667
	40	45	0.888889	0.266667
	24	27	0.888889	0.266667
	16	18	0.888889	0.266667
	16	18	0.888889	0.266667
	16	18	0.888889	0.266667
	16	18	0.888889	0.266667
	24	27	0.888889	0.266667
	16	18	0.888889	0.266667
	24	27	0.888889	0.266667
	16	18	0.888889	0.266667
	24	27	0.888889	0.266667
	16	18	0.888889	0.266667
	16	18	0.888889	0.266667
	20	22.5	0.888889	0.266667
	65	73	0.890411	0.267123
	33	37	0.891892	0.267568
	16.5	18.5	0.891892	0.267568
	33	37	0.891892	0.267568
	16.5	18.5	0.891892	0.267568
	25	28	0.892857	0.267857
	25	28	0.892857	0.267857
	12.5	14	0.892857	0.267857
	21	23.5	0.893617	0.268085
	34	38	0.894737	0.268421
	34	38	0.894737	0.268421
	51	57	0.894737	0.268421
	17	19	0.894737	0.268421
	17	19	0.894737	0.268421
	17	19	0.894737	0.268421
	17	19	0.894737	0.268421
	17	19	0.894737	0.268421
	43	48	0.895833	0.26875
	26	29	0.896552	0.268966
	26	29	0.896552	0.268966
	13	14.5	0.896552	0.268966
	26	29	0.896552	0.268966
	26	29	0.896552	0.268966
	26	29	0.896552	0.268966
	44	49	0.897959	0.269388
	18	20	0.9	0.27
	45	50	0.9	0.27
	27	30	0.9	0.27
	22.5	25	0.9	0.27
	9	10	0.9	0.27
	18	20	0.9	0.27
	18	20	0.9	0.27
	18	20	0.9	0.27
	9	10	0.9	0.27
	27	30	0.9	0.27
	18	20	0.9	0.27
	54	60	0.9	0.27
	9	10	0.9	0.27
	18	20	0.9	0.27
	18	20	0.9	0.27
	18	20	0.9	0.27
	27	30	0.9	0.27
	46	51	0.901961	0.270588
	46	51	0.901961	0.270588
	37	41	0.902439	0.270732
	18.5	20.5	0.902439	0.270732
	28	31	0.903226	0.270968
	28	31	0.903226	0.270968
	23.5	26	0.903846	0.271154
	19	21	0.904762	0.271429
	19	21	0.904762	0.271429
	19	21	0.904762	0.271429
	19	21	0.904762	0.271429
	19	21	0.904762	0.271429
	19	21	0.904762	0.271429
	19	21	0.904762	0.271429
	19	21	0.904762	0.271429
	14.5	16	0.90625	0.271875
	29	32	0.90625	0.271875
	29	32	0.90625	0.271875
	29	32	0.90625	0.271875
	14.5	16	0.90625	0.271875
	10	11	0.909091	0.272727
	40	44	0.909091	0.272727
	30	33	0.909091	0.272727
	10	11	0.909091	0.272727
	20	22	0.909091	0.272727
	10	11	0.909091	0.272727
	20	22	0.909091	0.272727
	30	33	0.909091	0.272727
	20	22	0.909091	0.272727
	46	50.5	0.910891	0.273267
	41	45	0.911111	0.273333
	41	45	0.911111	0.273333
	20.5	22.5	0.911111	0.273333
	15.5	17	0.911765	0.273529
	31	34	0.911765	0.273529
	62	68	0.911765	0.273529
	31	34	0.911765	0.273529
	31	34	0.911765	0.273529
	42	46	0.913043	0.273913
	10.5	11.5	0.913043	0.273913
	21	23	0.913043	0.273913
	16	17.5	0.914286	0.274286
	32	35	0.914286	0.274286
	22	24	0.916667	0.275
	66	72	0.916667	0.275
	11	12	0.916667	0.275
	11	12	0.916667	0.275
	11	12	0.916667	0.275
	22	24	0.916667	0.275
	11	12	0.916667	0.275
	44	48	0.916667	0.275
	22	24	0.916667	0.275
	11	12	0.916667	0.275
	11	12	0.916667	0.275
	11	12	0.916667	0.275
	11	12	0.916667	0.275
	11	12	0.916667	0.275
	33	36	0.916667	0.275
	22	24	0.916667	0.275
	11	12	0.916667	0.275
	11	12	0.916667	0.275
	44	48	0.916667	0.275
	17	18.5	0.918919	0.275676
	23	25	0.92	0.276
	23	25	0.92	0.276
	11.5	12.5	0.92	0.276
	23	25	0.92	0.276
	11.5	12.5	0.92	0.276
	23	25	0.92	0.276
	23	25	0.92	0.276
	23	25	0.92	0.276
	23	25	0.92	0.276
	35	38	0.921053	0.276316
	35	38	0.921053	0.276316
	17.5	19	0.921053	0.276316
	24	26	0.923077	0.276923
	24	26	0.923077	0.276923
	12	13	0.923077	0.276923
	12	13	0.923077	0.276923
	12	13	0.923077	0.276923
	12	13	0.923077	0.276923
	24	26	0.923077	0.276923
	36	39	0.923077	0.276923
	12	13	0.923077	0.276923
	12	13	0.923077	0.276923
	24	26	0.923077	0.276923
	12	13	0.923077	0.276923
	12	13	0.923077	0.276923
	12	13	0.923077	0.276923
	12	13	0.923077	0.276923
	12	13	0.923077	0.276923
	12	13	0.923077	0.276923
	24	26	0.923077	0.276923
	30	32.5	0.923077	0.276923
	12	13	0.923077	0.276923
	12	13	0.923077	0.276923
	12	13	0.923077	0.276923
	12	13	0.923077	0.276923
	37	40	0.925	0.2775
	12.5	13.5	0.925926	0.277778
	25	27	0.925926	0.277778
	25	27	0.925926	0.277778
	12.5	13.5	0.925926	0.277778
	12.5	13.5	0.925926	0.277778
	38	41	0.926829	0.278049
	26	28	0.928571	0.278571
	13	14	0.928571	0.278571
	26	28	0.928571	0.278571
	13	14	0.928571	0.278571
	13	14	0.928571	0.278571
	19.5	21	0.928571	0.278571
	52	56	0.928571	0.278571
	13	14	0.928571	0.278571
	13	14	0.928571	0.278571
	13	14	0.928571	0.278571
	32.5	35	0.928571	0.278571
	13	14	0.928571	0.278571
	13	14	0.928571	0.278571
	13	14	0.928571	0.278571
	13	14	0.928571	0.278571
	13	14	0.928571	0.278571
	13	14	0.928571	0.278571
	13	14	0.928571	0.278571
	13	14	0.928571	0.278571
	26	28	0.928571	0.278571
	13	14	0.928571	0.278571
	13	14	0.928571	0.278571
	13	14	0.928571	0.278571
	59	63.5	0.929134	0.27874
	26.5	28.5	0.929825	0.278947
	40	43	0.930233	0.27907
	40	43	0.930233	0.27907
	20	21.5	0.930233	0.27907
	49	52.6667	0.930379	0.279114
	27	29	0.931034	0.27931
	27	29	0.931034	0.27931
	27	29	0.931034	0.27931
	41	44	0.931818	0.279545
	68.5	73.5	0.931973	0.279592
	55	59	0.932203	0.279661
	14	15	0.933333	0.28
	28	30	0.933333	0.28
	14	15	0.933333	0.28
	14	15	0.933333	0.28
	14	15	0.933333	0.28
	28	30	0.933333	0.28
	28	30	0.933333	0.28
	14	15	0.933333	0.28
	14	15	0.933333	0.28
	14	15	0.933333	0.28
	14	15	0.933333	0.28
	14	15	0.933333	0.28
	14	15	0.933333	0.28
	14	15	0.933333	0.28
	14	15	0.933333	0.28
	14	15	0.933333	0.28
	14	15	0.933333	0.28
	14	15	0.933333	0.28
	14	15	0.933333	0.28
	28	30	0.933333	0.28
	14	15	0.933333	0.28
	14	15	0.933333	0.28
	14	15	0.933333	0.28
	14	15	0.933333	0.28
	28	30	0.933333	0.28
	29	31	0.935484	0.280645
	14.5	15.5	0.935484	0.280645
	29	31	0.935484	0.280645
	29	31	0.935484	0.280645
	15	16	0.9375	0.28125
	45	48	0.9375	0.28125
	15	16	0.9375	0.28125
	15	16	0.9375	0.28125
	30	32	0.9375	0.28125
	15	16	0.9375	0.28125
	15	16	0.9375	0.28125
	22.5	24	0.9375	0.28125
	15	16	0.9375	0.28125
	15	16	0.9375	0.28125
	30	32	0.9375	0.28125
	15	16	0.9375	0.28125
	15	16	0.9375	0.28125
	15	16	0.9375	0.28125
	15	16	0.9375	0.28125
	15	16	0.9375	0.28125
	15	16	0.9375	0.28125
	23	24.5	0.938776	0.281633
	31	33	0.939394	0.281818
	31	33	0.939394	0.281818
	31	33	0.939394	0.281818
	48	51	0.941176	0.282353
	16	17	0.941176	0.282353
	16	17	0.941176	0.282353
	16	17	0.941176	0.282353
	16	17	0.941176	0.282353
	16	17	0.941176	0.282353
	16	17	0.941176	0.282353
	16	17	0.941176	0.282353
	16	17	0.941176	0.282353
	16	17	0.941176	0.282353
	16	17	0.941176	0.282353
	32	34	0.941176	0.282353
	16	17	0.941176	0.282353
	16	17	0.941176	0.282353
	16	17	0.941176	0.282353
	16	17	0.941176	0.282353
	16	17	0.941176	0.282353
	67	71	0.943662	0.283099
	17	18	0.944444	0.283333
	17	18	0.944444	0.283333
	17	18	0.944444	0.283333
	17	18	0.944444	0.283333
	17	18	0.944444	0.283333
	17	18	0.944444	0.283333
	17	18	0.944444	0.283333
	17	18	0.944444	0.283333
	17	18	0.944444	0.283333
	17	18	0.944444	0.283333
	17	18	0.944444	0.283333
	17	18	0.944444	0.283333
	17	18	0.944444	0.283333
	17	18	0.944444	0.283333
	42.5	45	0.944444	0.283333
	52	55	0.945455	0.283636
	35	37	0.945946	0.283784
	54	57	0.947368	0.284211
	18	19	0.947368	0.284211
	9	9.5	0.947368	0.284211
	18	19	0.947368	0.284211
	18	19	0.947368	0.284211
	18	19	0.947368	0.284211
	18	19	0.947368	0.284211
	18	19	0.947368	0.284211
	18	19	0.947368	0.284211
	19	20	0.95	0.285
	19	20	0.95	0.285
	19	20	0.95	0.285
	19	20	0.95	0.285
	19	20	0.95	0.285
	57	60	0.95	0.285
	28.5	30	0.95	0.285
	19	20	0.95	0.285
	19	20	0.95	0.285
	19	20	0.95	0.285
	19	20	0.95	0.285
	38	40	0.95	0.285
	19	20	0.95	0.285
	29	30.5	0.95082	0.285246
	19.5	20.5	0.95122	0.285366
	19.5	20.5	0.95122	0.285366
	29.5	31	0.951613	0.285484
	20	21	0.952381	0.285714
	20	21	0.952381	0.285714
	20	21	0.952381	0.285714
	20	21	0.952381	0.285714
	10	10.5	0.952381	0.285714
	20	21	0.952381	0.285714
	20	21	0.952381	0.285714
	61	64	0.953125	0.285937
	41	43	0.953488	0.286047
	21	22	0.954545	0.286364
	21	22	0.954545	0.286364
	21	22	0.954545	0.286364
	21	22	0.954545	0.286364
	10.5	11	0.954545	0.286364
	21	22	0.954545	0.286364
	10.5	11	0.954545	0.286364
	21	22	0.954545	0.286364
	43	45	0.955556	0.286667
	22	23	0.956522	0.286957
	22	23	0.956522	0.286957
	11	11.5	0.956522	0.286957
	22	23	0.956522	0.286957
	22	23	0.956522	0.286957
	67	70	0.957143	0.287143
	23	24	0.958333	0.2875
	23	24	0.958333	0.2875
	23	24	0.958333	0.2875
	23	24	0.958333	0.2875
	23	24	0.958333	0.2875
	48	50	0.96	0.288
	24	25	0.96	0.288
	12	12.5	0.96	0.288
	12	12.5	0.96	0.288
	25	26	0.961538	0.288462
	25	26	0.961538	0.288462
	25	26	0.961538	0.288462
	25	26	0.961538	0.288462
	51	53	0.962264	0.288679
	26	27	0.962963	0.288889
	26	27	0.962963	0.288889
	27	28	0.964286	0.289286
	54	56	0.964286	0.289286
	27	28	0.964286	0.289286
	27	28	0.964286	0.289286
	40.5	42	0.964286	0.289286
	56	58	0.965517	0.289655
	28	29	0.965517	0.289655
	42	43.5	0.965517	0.289655
	28	29	0.965517	0.289655
	14	14.5	0.965517	0.289655
	14	14.5	0.965517	0.289655
	28	29	0.965517	0.289655
	42.5	44	0.965909	0.289773
	14.5	15	0.966667	0.29
	29	30	0.966667	0.29
	29	30	0.966667	0.29
	30	31	0.967742	0.290323
	30	31	0.967742	0.290323
	31	32	0.96875	0.290625
	32	33	0.969697	0.290909
	64	66	0.969697	0.290909
	67	69	0.971014	0.291304
	34	35	0.971429	0.291429
	17	17.5	0.971429	0.291429
	35	36	0.972222	0.291667
	36	37	0.972973	0.291892
	36	37	0.972973	0.291892
	36	37	0.972973	0.291892
	37	38	0.973684	0.292105
	37	38	0.973684	0.292105
	18.5	19	0.973684	0.292105
	37	38	0.973684	0.292105
	18.5	19	0.973684	0.292105
	19	19.5	0.974359	0.292308
	39	40	0.975	0.2925
	40	41	0.97561	0.292683
	42	43	0.976744	0.293023
	22	22.5	0.977778	0.293333
	45	46	0.978261	0.293478
	23	23.5	0.978723	0.293617
	46	47	0.978723	0.293617
	46	47	0.978723	0.293617
	23.5	24	0.979167	0.29375
	47	48	0.979167	0.29375
	49	50	0.98	0.294
	54	55	0.981818	0.294545
	27	27.5	0.981818	0.294545
	27	27.5	0.981818	0.294545
	59	60	0.983333	0.295
	29.5	30	0.983333	0.295
	30.5	31	0.983871	0.295161
	62	63	0.984127	0.295238
	31	31.5	0.984127	0.295238
	65	66	0.984848	0.295455
	67	68	0.985294	0.295588
	23	23	1	0.3
	40	40	1	0.3
	17	17	1	0.3
	14	14	1	0.3
	15	15	1	0.3
	19	19	1	0.3
	16	16	1	0.3
	27.5	27.5	1	0.3
	57	57	1	0.3
	26	26	1	0.3
	44	44	1	0.3
	15	15	1	0.3
	53	53	1	0.3
	16	16	1	0.3
	16	16	1	0.3
	19	19	1	0.3
	10	10	1	0.3
	30	30	1	0.3
	41	41	1	0.3
	17	17	1	0.3
	22	22	1	0.3
	17	17	1	0.3
	14	14	1	0.3
	15	15	1	0.3
	14	14	1	0.3
	40	40	1	0.3
	11	11	1	0.3
	37	37	1	0.3
	12	12	1	0.3
	17	17	1	0.3
	11.5	11.5	1	0.3
	13	13	1	0.3
	14	14	1	0.3
	16	16	1	0.3
	27	27	1	0.3
	18	18	1	0.3
	14	14	1	0.3
	22.5	22.5	1	0.3
	14	14	1	0.3
	27	27	1	0.3
	27	27	1	0.3
	44	44	1	0.3
	14	14	1	0.3
[truncated: 73,414 more rows]

## Sheet: WT DTT
DTT 20mM	408	488	408/488	Normalized Ratio
	0.5	22	0.0227273	0.00629371
	1	36	0.0277778	0.00769231
	1	34	0.0294118	0.0081448
	1	32	0.03125	0.00865385
	0.666667	18.6667	0.0357142	0.0098901
	0.5	14	0.0357143	0.00989011
	1	28	0.0357143	0.00989011
	1	27	0.037037	0.0102564
	1	27	0.037037	0.0102564
	1	26	0.0384615	0.0106509
	1	26	0.0384615	0.0106509
	1	25	0.04	0.0110769
	1	25	0.04	0.0110769
	1	25	0.04	0.0110769
	1	24	0.0416667	0.0115385
	1	24	0.0416667	0.0115385
	1	24	0.0416667	0.0115385
	1	24	0.0416667	0.0115385
	1	24	0.0416667	0.0115385
	1	23	0.0434783	0.0120401
	1	23	0.0434783	0.0120401
	1	23	0.0434783	0.0120401
	1	22	0.0454545	0.0125874
	1	22	0.0454545	0.0125874
	1	22	0.0454545	0.0125874
	1	22	0.0454545	0.0125874
	1	21	0.047619	0.0131868
	1	21	0.047619	0.0131868
	1	21	0.047619	0.0131868
	1	21	0.047619	0.0131868
	1	21	0.047619	0.0131868
	1	20	0.05	0.0138462
	0.5	10	0.05	0.0138462
	1	20	0.05	0.0138462
	1	20	0.05	0.0138462
	1	20	0.05	0.0138462
	1	20	0.05	0.0138462
	2	39	0.0512821	0.0142012
	1	19	0.0526316	0.0145749
	2	38	0.0526316	0.0145749
	1	19	0.0526316	0.0145749
	1	19	0.0526316	0.0145749
	1	19	0.0526316	0.0145749
	1	19	0.0526316	0.0145749
	2	38	0.0526316	0.0145749
	2	37	0.0540541	0.0149688
	1	18	0.0555556	0.0153846
	2	36	0.0555556	0.0153846
	2	36	0.0555556	0.0153846
	1	18	0.0555556	0.0153846
	1	18	0.0555556	0.0153846
	1	18	0.0555556	0.0153846
	1	18	0.0555556	0.0153846
	3	53	0.0566038	0.0156749
	2	35	0.0571429	0.0158242
	1	17	0.0588235	0.0162896
	1	17	0.0588235	0.0162896
	1	17	0.0588235	0.0162896
	1	17	0.0588235	0.0162896
	1	17	0.0588235	0.0162896
	1	17	0.0588235	0.0162896
	1	17	0.0588235	0.0162896
	2	33	0.0606061	0.0167832
	5	82	0.0609756	0.0168856
	1	16	0.0625	0.0173077
	2	32	0.0625	0.0173077
	1	16	0.0625	0.0173077
	1	16	0.0625	0.0173077
	2	32	0.0625	0.0173077
	1	16	0.0625	0.0173077
	2	32	0.0625	0.0173077
	1	16	0.0625	0.0173077
	1	16	0.0625	0.0173077
	0.5	8	0.0625	0.0173077
	2	32	0.0625	0.0173077
	1	16	0.0625	0.0173077
	2	31	0.0645161	0.017866
	2	31	0.0645161	0.017866
	2	31	0.0645161	0.017866
	2	31	0.0645161	0.017866
	2	31	0.0645161	0.017866
	2	30	0.0666667	0.0184615
	1	15	0.0666667	0.0184615
	1	15	0.0666667	0.0184615
	1	15	0.0666667	0.0184615
	1	15	0.0666667	0.0184615
	1	15	0.0666667	0.0184615
	1	15	0.0666667	0.0184615
	1	15	0.0666667	0.0184615
	1	15	0.0666667	0.0184615
	1	15	0.0666667	0.0184615
	2	30	0.0666667	0.0184615
	1	15	0.0666667	0.0184615
	1	15	0.0666667	0.0184615
	1	15	0.0666667	0.0184615
	1	15	0.0666667	0.0184615
	1	15	0.0666667	0.0184615
	2	30	0.0666667	0.0184615
	1	15	0.0666667	0.0184615
	1	15	0.0666667	0.0184615
	3	44	0.0681818	0.0188811
	3	44	0.0681818	0.0188811
	2	29	0.0689655	0.0190981
	2	29	0.0689655	0.0190981
	2	29	0.0689655	0.0190981
	3	43	0.0697674	0.0193202
	3	43	0.0697674	0.0193202
	4	57	0.0701754	0.0194332
	4	57	0.0701754	0.0194332
	4	56	0.0714286	0.0197802
	1.5	21	0.0714286	0.0197802
	2	28	0.0714286	0.0197802
	0.5	7	0.0714286	0.0197802
	0.5	7	0.0714286	0.0197802
	0.5	7	0.0714286	0.0197802
	1	14	0.0714286	0.0197802
	1	14	0.0714286	0.0197802
	1	14	0.0714286	0.0197802
	2	28	0.0714286	0.0197802
	0.5	7	0.0714286	0.0197802
	1	14	0.0714286	0.0197802
	1	14	0.0714286	0.0197802
	3	41	0.0731707	0.0202627
	3	41	0.0731707	0.0202627
	2	27	0.0740741	0.0205128
	4	53	0.0754717	0.0208999
	3	39	0.0769231	0.0213018
	0.5	6.5	0.0769231	0.0213018
	1	13	0.0769231	0.0213018
	1	13	0.0769231	0.0213018
	1	13	0.0769231	0.0213018
	1	13	0.0769231	0.0213018
	1	13	0.0769231	0.0213018
	0.5	6.5	0.0769231	0.0213018
	1	13	0.0769231	0.0213018
	1	13	0.0769231	0.0213018
	1	13	0.0769231	0.0213018
	1	13	0.0769231	0.0213018
	1	13	0.0769231	0.0213018
	0.5	6.5	0.0769231	0.0213018
	0.5	6.5	0.0769231	0.0213018
	1	13	0.0769231	0.0213018
	1	13	0.0769231	0.0213018
	2	26	0.0769231	0.0213018
	2	26	0.0769231	0.0213018
	1	13	0.0769231	0.0213018
	1	13	0.0769231	0.0213018
	1	13	0.0769231	0.0213018
	4	51	0.0784314	0.0217195
	3	38	0.0789474	0.0218624
	7	88	0.0795455	0.022028
	2	25	0.08	0.0221539
	1	12.5	0.08	0.0221539
	4	50	0.08	0.0221539
	2	25	0.08	0.0221539
	2	25	0.08	0.0221539
	2	25	0.08	0.0221539
	3.5	43.5	0.0804598	0.0222812
	5	62	0.0806452	0.0223325
	1.5	18.5	0.0810811	0.0224532
	3	37	0.0810811	0.0224532
	4	48	0.0833333	0.0230769
	1	12	0.0833333	0.0230769
	1	12	0.0833333	0.0230769
	1	12	0.0833333	0.0230769
	3	36	0.0833333	0.0230769
	1	12	0.0833333	0.0230769
	1	12	0.0833333	0.0230769
	1	12	0.0833333	0.0230769
	1	12	0.0833333	0.0230769
	1	12	0.0833333	0.0230769
	1	12	0.0833333	0.0230769
	1	12	0.0833333	0.0230769
	2	24	0.0833333	0.0230769
	1	12	0.0833333	0.0230769
	1	12	0.0833333	0.0230769
	2	24	0.0833333	0.0230769
	1	12	0.0833333	0.0230769
	0.5	6	0.0833333	0.0230769
	1	12	0.0833333	0.0230769
	1	12	0.0833333	0.0230769
	1	12	0.0833333	0.0230769
	1	12	0.0833333	0.0230769
	1	12	0.0833333	0.0230769
	1	12	0.0833333	0.0230769
	0.5	6	0.0833333	0.0230769
	1	12	0.0833333	0.0230769
	1	12	0.0833333	0.0230769
	1	12	0.0833333	0.0230769
	4	47	0.0851064	0.0235679
	3	35	0.0857143	0.0237363
	5	58	0.0862069	0.0238727
	4	46	0.0869565	0.0240803
	2	23	0.0869565	0.0240803
	2	23	0.0869565	0.0240803
	1	11.5	0.0869565	0.0240803
	3	34	0.0882353	0.0244344
	1	11	0.0909091	0.0251748
	2	22	0.0909091	0.0251748
	2.5	27.5	0.0909091	0.0251748
	0.5	5.5	0.0909091	0.0251748
	1	11	0.0909091	0.0251748
	1	11	0.0909091	0.0251748
	1	11	0.0909091	0.0251748
	1	11	0.0909091	0.0251748
	1	11	0.0909091	0.0251748
	1	11	0.0909091	0.0251748
	1	11	0.0909091	0.0251748
	1	11	0.0909091	0.0251748
	1	11	0.0909091	0.0251748
	2	22	0.0909091	0.0251748
	1	11	0.0909091	0.0251748
	1	11	0.0909091	0.0251748
	2	22	0.0909091	0.0251748
	1	11	0.0909091	0.0251748
	1	11	0.0909091	0.0251748
	1	11	0.0909091	0.0251748
	1	11	0.0909091	0.0251748
	3	33	0.0909091	0.0251748
	2	22	0.0909091	0.0251748
	1	11	0.0909091	0.0251748
	1	11	0.0909091	0.0251748
	1	11	0.0909091	0.0251748
	1	11	0.0909091	0.0251748
	1	11	0.0909091	0.0251748
	1	11	0.0909091	0.0251748
	1	11	0.0909091	0.0251748
	1	11	0.0909091	0.0251748
	1	11	0.0909091	0.0251748
	2	22	0.0909091	0.0251748
	3	33	0.0909091	0.0251748
	1	11	0.0909091	0.0251748
	3	33	0.0909091	0.0251748
	2	22	0.0909091	0.0251748
	1	11	0.0909091	0.0251748
	1	11	0.0909091	0.0251748
	1	11	0.0909091	0.0251748
	2	22	0.0909091	0.0251748
	1	11	0.0909091	0.0251748
	1	11	0.0909091	0.0251748
	5	54	0.0925926	0.025641
	4	43	0.0930233	0.0257603
	3	32	0.09375	0.0259615
	1	10.5	0.0952381	0.0263736
	2	21	0.0952381	0.0263736
	2	21	0.0952381	0.0263736
	1	10.5	0.0952381	0.0263736
	1	10.5	0.0952381	0.0263736
	2	21	0.0952381	0.0263736
	1	10.5	0.0952381	0.0263736
	2	21	0.0952381	0.0263736
	2	21	0.0952381	0.0263736
	5	52	0.0961538	0.0266272
	5	52	0.0961538	0.0266272
	6	62	0.0967742	0.026799
	3	31	0.0967742	0.026799
	3	31	0.0967742	0.026799
	4	41	0.097561	0.0270169
	2.5	25.5	0.0980392	0.0271493
	5	51	0.0980392	0.0271493
	2	20	0.1	0.0276923
	0.5	5	0.1	0.0276923
	5	50	0.1	0.0276923
	1	10	0.1	0.0276923
	1	10	0.1	0.0276923
	2	20	0.1	0.0276923
	1	10	0.1	0.0276923
	1	10	0.1	0.0276923
	0.5	5	0.1	0.0276923
	1	10	0.1	0.0276923
	1	10	0.1	0.0276923
	1	10	0.1	0.0276923
	1	10	0.1	0.0276923
	1	10	0.1	0.0276923
	1	10	0.1	0.0276923
	1	10	0.1	0.0276923
	1	10	0.1	0.0276923
	1	10	0.1	0.0276923
	1	10	0.1	0.0276923
	1	10	0.1	0.0276923
	0.5	5	0.1	0.0276923
	1	10	0.1	0.0276923
	1	10	0.1	0.0276923
	1	10	0.1	0.0276923
	1	10	0.1	0.0276923
	3	30	0.1	0.0276923
	1	10	0.1	0.0276923
	2	20	0.1	0.0276923
	1	10	0.1	0.0276923
	2	20	0.1	0.0276923
	1	10	0.1	0.0276923
	1	10	0.1	0.0276923
	2	20	0.1	0.0276923
	1	10	0.1	0.0276923
	1	10	0.1	0.0276923
	1	10	0.1	0.0276923
	1	10	0.1	0.0276923
	1	10	0.1	0.0276923
	0.5	5	0.1	0.0276923
	2	20	0.1	0.0276923
	2	20	0.1	0.0276923
	2	20	0.1	0.0276923
	3	30	0.1	0.0276923
	0.5	5	0.1	0.0276923
	1	10	0.1	0.0276923
	1	10	0.1	0.0276923
	1	10	0.1	0.0276923
	2	20	0.1	0.0276923
	0.5	5	0.1	0.0276923
	1	10	0.1	0.0276923
	8.5	83	0.10241	0.0283596
	4	39	0.102564	0.0284024
	1.5	14.5	0.103448	0.0286472
	3	29	0.103448	0.0286472
	4	38	0.105263	0.0291498
	2	19	0.105263	0.0291498
	2	19	0.105263	0.0291498
	2	19	0.105263	0.0291498
	2	19	0.105263	0.0291498
	2	19	0.105263	0.0291498
	2	19	0.105263	0.0291498
	2	19	0.105263	0.0291498
	2	19	0.105263	0.0291498
	2	19	0.105263	0.0291498
	2	19	0.105263	0.0291498
	1	9.5	0.105263	0.0291498
	1	9.5	0.105263	0.0291498
	5	47	0.106383	0.0294599
	3	28	0.107143	0.0296703
	3	28	0.107143	0.0296703
	3	28	0.107143	0.0296703
	3	28	0.107143	0.0296703
	4	37	0.108108	0.0299376
	6	55	0.109091	0.0302098
	3	27.5	0.109091	0.0302098
	8	73	0.109589	0.0303477
	1	9	0.111111	0.0307692
	3	27	0.111111	0.0307692
	1	9	0.111111	0.0307692
	3	27	0.111111	0.0307692
	1	9	0.111111	0.0307692
	2	18	0.111111	0.0307692
	2	18	0.111111	0.0307692
	2	18	0.111111	0.0307692
	2	18	0.111111	0.0307692
	4	36	0.111111	0.0307692
	1	9	0.111111	0.0307692
	3	27	0.111111	0.0307692
	1	9	0.111111	0.0307692
	2	18	0.111111	0.0307692
	3	27	0.111111	0.0307692
	2	18	0.111111	0.0307692
	1	9	0.111111	0.0307692
	1	9	0.111111	0.0307692
	1	9	0.111111	0.0307692
	1	9	0.111111	0.0307692
	0.5	4.5	0.111111	0.0307692
	4	36	0.111111	0.0307692
	3	27	0.111111	0.0307692
	0.5	4.5	0.111111	0.0307692
	5	45	0.111111	0.0307692
	1	9	0.111111	0.0307692
	2	18	0.111111	0.0307692
	1.5	13.5	0.111111	0.0307692
	1	9	0.111111	0.0307692
	1	9	0.111111	0.0307692
	3	27	0.111111	0.0307692
	1	9	0.111111	0.0307692
	1	9	0.111111	0.0307692
	1	9	0.111111	0.0307692
	1	9	0.111111	0.0307692
	1	9	0.111111	0.0307692
	1	9	0.111111	0.0307692
	1	9	0.111111	0.0307692
	2	18	0.111111	0.0307692
	1	9	0.111111	0.0307692
	1	9	0.111111	0.0307692
	1	9	0.111111	0.0307692
	1	9	0.111111	0.0307692
	1	9	0.111111	0.0307692
	0.5	4.5	0.111111	0.0307692
	1	9	0.111111	0.0307692
	1	9	0.111111	0.0307692
	0.5	4.5	0.111111	0.0307692
	0.5	4.5	0.111111	0.0307692
	1	9	0.111111	0.0307692
	1	9	0.111111	0.0307692
	1	9	0.111111	0.0307692
	1	9	0.111111	0.0307692
	1	9	0.111111	0.0307692
	1	9	0.111111	0.0307692
	1	9	0.111111	0.0307692
	1	9	0.111111	0.0307692
	0.5	4.5	0.111111	0.0307692
	2	18	0.111111	0.0307692
	1	9	0.111111	0.0307692
	0.5	4.5	0.111111	0.0307692
	1	9	0.111111	0.0307692
	1	9	0.111111	0.0307692
	1	9	0.111111	0.0307692
	1	9	0.111111	0.0307692
	1	9	0.111111	0.0307692
	2	18	0.111111	0.0307692
	2	18	0.111111	0.0307692
	1	9	0.111111	0.0307692
	2	18	0.111111	0.0307692
	2	18	0.111111	0.0307692
	1	9	0.111111	0.0307692
	1	9	0.111111	0.0307692
	2	18	0.111111	0.0307692
	3	27	0.111111	0.0307692
	2	18	0.111111	0.0307692
	1	9	0.111111	0.0307692
	1	9	0.111111	0.0307692
	1	9	0.111111	0.0307692
	1	9	0.111111	0.0307692
	1	9	0.111111	0.0307692
	1	9	0.111111	0.0307692
	0.5	4.5	0.111111	0.0307692
	1	9	0.111111	0.0307692
	5	44	0.113636	0.0314685
	4	35	0.114286	0.0316484
	4	35	0.114286	0.0316484
	3	26	0.115385	0.0319527
	3	26	0.115385	0.0319527
	3	26	0.115385	0.0319527
	4	34.5	0.115942	0.032107
	7	60	0.116667	0.0323077
	3	25.5	0.117647	0.0325792
	2	17	0.117647	0.0325792
	1	8.5	0.117647	0.0325792
	2	17	0.117647	0.0325792
	4	34	0.117647	0.0325792
	2	17	0.117647	0.0325792
	2	17	0.117647	0.0325792
	3	25.5	0.117647	0.0325792
	2	17	0.117647	0.0325792
	2	17	0.117647	0.0325792
	2	17	0.117647	0.0325792
	2	17	0.117647	0.0325792
	4	34	0.117647	0.0325792
	2	17	0.117647	0.0325792
	2	17	0.117647	0.0325792
	7	59	0.118644	0.0328553
	7	59	0.118644	0.0328553
	5	42	0.119048	0.032967
	4	33.5	0.119403	0.0330655
	6	50	0.12	0.0332308
	1.5	12.5	0.12	0.0332308
	3	25	0.12	0.0332308
	3	25	0.12	0.0332308
	3	25	0.12	0.0332308
	7	58	0.12069	0.0334218
	4	33	0.121212	0.0335664
	4	33	0.121212	0.0335664
	4	33	0.121212	0.0335664
	4	33	0.121212	0.0335664
	2	16.5	0.121212	0.0335664
	4	33	0.121212	0.0335664
	4	33	0.121212	0.0335664
	1	8	0.125	0.0346154
	1	8	0.125	0.0346154
	1	8	0.125	0.0346154
	2	16	0.125	0.0346154
	0.5	4	0.125	0.0346154
	1	8	0.125	0.0346154
	1	8	0.125	0.0346154
	1	8	0.125	0.0346154
	0.5	4	0.125	0.0346154
	2	16	0.125	0.0346154
	1	8	0.125	0.0346154
	1	8	0.125	0.0346154
	0.5	4	0.125	0.0346154
	1	8	0.125	0.0346154
	2	16	0.125	0.0346154
	1	8	0.125	0.0346154
	1	8	0.125	0.0346154
	2	16	0.125	0.0346154
	2	16	0.125	0.0346154
	1	8	0.125	0.0346154
	2	16	0.125	0.0346154
	4	32	0.125	0.0346154
	0.5	4	0.125	0.0346154
	3	24	0.125	0.0346154
	6	48	0.125	0.0346154
	3	24	0.125	0.0346154
	1	8	0.125	0.0346154
	3	24	0.125	0.0346154
	2	16	0.125	0.0346154
	1	8	0.125	0.0346154
	1	8	0.125	0.0346154
	0.5	4	0.125	0.0346154
	10	80	0.125	0.0346154
	1	8	0.125	0.0346154
	1	8	0.125	0.0346154
	1	8	0.125	0.0346154
	2	16	0.125	0.0346154
	1	8	0.125	0.0346154
	1	8	0.125	0.0346154
	1	8	0.125	0.0346154
	1	8	0.125	0.0346154
	2	16	0.125	0.0346154
	0.5	4	0.125	0.0346154
	2	16	0.125	0.0346154
	1	8	0.125	0.0346154
	1	8	0.125	0.0346154
	1	8	0.125	0.0346154
	1	8	0.125	0.0346154
	0.5	4	0.125	0.0346154
	2	16	0.125	0.0346154
	2	16	0.125	0.0346154
	3	24	0.125	0.0346154
	2	16	0.125	0.0346154
	1	8	0.125	0.0346154
	6	48	0.125	0.0346154
	4	32	0.125	0.0346154
	0.5	4	0.125	0.0346154
	1	8	0.125	0.0346154
	0.5	4	0.125	0.0346154
	0.5	4	0.125	0.0346154
	1	8	0.125	0.0346154
	1	8	0.125	0.0346154
	1	8	0.125	0.0346154
	6	48	0.125	0.0346154
	1	8	0.125	0.0346154
	1	8	0.125	0.0346154
	1	8	0.125	0.0346154
	3	24	0.125	0.0346154
	1	8	0.125	0.0346154
	1	8	0.125	0.0346154
	1	8	0.125	0.0346154
	1	8	0.125	0.0346154
	2	16	0.125	0.0346154
	0.5	4	0.125	0.0346154
	2	16	0.125	0.0346154
	3	24	0.125	0.0346154
	1	8	0.125	0.0346154
	1	8	0.125	0.0346154
	1	8	0.125	0.0346154
	1	8	0.125	0.0346154
	1	8	0.125	0.0346154
	1	8	0.125	0.0346154
	1	8	0.125	0.0346154
	3	24	0.125	0.0346154
	1	8	0.125	0.0346154
	4	32	0.125	0.0346154
	0.5	4	0.125	0.0346154
	1	8	0.125	0.0346154
	1	8	0.125	0.0346154
	1	8	0.125	0.0346154
	0.5	4	0.125	0.0346154
	0.5	4	0.125	0.0346154
	1	8	0.125	0.0346154
	1	8	0.125	0.0346154
	0.5	4	0.125	0.0346154
	1	8	0.125	0.0346154
	1	8	0.125	0.0346154
	2	16	0.125	0.0346154
	1	8	0.125	0.0346154
	1	8	0.125	0.0346154
	1	8	0.125	0.0346154
	1	8	0.125	0.0346154
	1	8	0.125	0.0346154
	1	8	0.125	0.0346154
	1	8	0.125	0.0346154
	1	8	0.125	0.0346154
	0.5	4	0.125	0.0346154
	1	8	0.125	0.0346154
	1	8	0.125	0.0346154
	7	55	0.127273	0.0352448
	3.5	27.5	0.127273	0.0352448
	5	39	0.128205	0.035503
	2.5	19.5	0.128205	0.035503
	5	39	0.128205	0.035503
	4	31	0.129032	0.035732
	9	69	0.130435	0.0361204
	3	23	0.130435	0.0361204
	6	46	0.130435	0.0361204
	3	23	0.130435	0.0361204
	3	23	0.130435	0.0361204
	3	23	0.130435	0.0361204
	3	23	0.130435	0.0361204
	3	23	0.130435	0.0361204
	3	23	0.130435	0.0361204
	5	38	0.131579	0.0364373
	5	38	0.131579	0.0364373
	3	22.5	0.133333	0.0369231
	2	15	0.133333	0.0369231
	4	30	0.133333	0.0369231
	2	15	0.133333	0.0369231
	2	15	0.133333	0.0369231
	2	15	0.133333	0.0369231
	4	30	0.133333	0.0369231
	4	30	0.133333	0.0369231
	2	15	0.133333	0.0369231
	2	15	0.133333	0.0369231
	1	7.5	0.133333	0.0369231
	2	15	0.133333	0.0369231
	2	15	0.133333	0.0369231
	4	30	0.133333	0.0369231
	2	15	0.133333	0.0369231
	2	15	0.133333	0.0369231
	2	15	0.133333	0.0369231
	2	15	0.133333	0.0369231
	2	15	0.133333	0.0369231
	4	30	0.133333	0.0369231
	2	15	0.133333	0.0369231
	4	30	0.133333	0.0369231
	2	15	0.133333	0.0369231
	2	15	0.133333	0.0369231
	2	15	0.133333	0.0369231
	2	15	0.133333	0.0369231
	2	15	0.133333	0.0369231
	2	15	0.133333	0.0369231
	2	15	0.133333	0.0369231
	2	15	0.133333	0.0369231
	5	37	0.135135	0.037422
	10	74	0.135135	0.037422
	5	37	0.135135	0.037422
	5	37	0.135135	0.037422
	8	59	0.135593	0.0375489
	3	22	0.136364	0.0377622
	3	22	0.136364	0.0377622
	1.5	11	0.136364	0.0377622
	3	22	0.136364	0.0377622
	3	22	0.136364	0.0377622
	3	22	0.136364	0.0377622
	3	22	0.136364	0.0377622
	6	44	0.136364	0.0377622
	3	22	0.136364	0.0377622
	10	73	0.136986	0.0379347
	8	58	0.137931	0.0381963
	4	29	0.137931	0.0381963
	8	58	0.137931	0.0381963
	4	29	0.137931	0.0381963
	2	14.5	0.137931	0.0381963
	4	29	0.137931	0.0381963
	4	29	0.137931	0.0381963
	4	29	0.137931	0.0381963
	9	65	0.138462	0.0383432
	5	36	0.138889	0.0384616
	5	36	0.138889	0.0384616
	6	43	0.139535	0.0386404
	7.5	53.5	0.140187	0.038821
	8	57	0.140351	0.0388664
	8	57	0.140351	0.0388664
[truncated: 46,701 more rows]

## Sheet: p53 CRE Control
Control CRE 5min	408	488	408/488	Normalized Ratio		Control CRE 30min	408	488	408/488	Normalized Ratio		Control CRE 60 min	408	488	408/488	Normalized Ratio
[truncated: 103,688 more rows]

[truncated: 3 more sheets: p53 CRE 50mGy, p53 H2O2, p53 DTT]
