# Supplementary material for: Outcompeting p53-Mutant Cells in the Normal Esophagus by Redox Manipulation
Source: Cell Stem Cell. 2019 Sep 5;25(3):329–341.e6. doi: 10.1016/j.stem.2019.06.011 (PMC6739485; doi:10.1016/j.stem.2019.06.011)
Supplement: Table S4. Source Data, Related to Figures 2, 3, 4, 5, 6, and S2–S6 [file mmc3.xlsx]

## Sheet: Fig.2D
Condition	Time point	Mouse	Nº	Basal	SupraBasal		Condition	Time point	Mouse	Nº	Basal	SupraBasal		Condition	Time point	Mouse	Nº	Basal	SupraBasal		Condition	Time point	Mouse	Nº	Basal	SupraBasal
0 mGy	24 hours	1	1	1	2		50 mGy	24 hours	1	1	2	3		0 mGy	48 hours	1	1	2	0		50 mGy	48 hours	1	1	1	2
0 mGy	24 hours	1	2	0	3		50 mGy	24 hours	1	2	3	12		0 mGy	48 hours	1	2	2	0		50 mGy	48 hours	1	2	1	1
0 mGy	24 hours	1	3	1	3		50 mGy	24 hours	1	3	2	3		0 mGy	48 hours	1	3	1	2		50 mGy	48 hours	1	3	0	1
0 mGy	24 hours	1	4	3	4		50 mGy	24 hours	1	4	0	1		0 mGy	48 hours	1	4	1	3		50 mGy	48 hours	1	4	1	6
0 mGy	24 hours	1	5	0	1		50 mGy	24 hours	1	5	1	2		0 mGy	48 hours	1	5	3	4		50 mGy	48 hours	1	5	2	3
0 mGy	24 hours	1	6	1	2		50 mGy	24 hours	1	6	1	4		0 mGy	48 hours	1	6	1	4		50 mGy	48 hours	1	6	3	2
0 mGy	24 hours	1	7	1	3		50 mGy	24 hours	1	7	1	7		0 mGy	48 hours	1	7	6	5		50 mGy	48 hours	1	7	0	2
0 mGy	24 hours	1	8	1	2		50 mGy	24 hours	1	8	1	2		0 mGy	48 hours	1	8	1	6		50 mGy	48 hours	1	8	2	2
0 mGy	24 hours	1	9	1	3		50 mGy	24 hours	1	9	1	0		0 mGy	48 hours	1	9	2	7		50 mGy	48 hours	1	9	2	2
0 mGy	24 hours	1	10	1	5		50 mGy	24 hours	1	10	1	4		0 mGy	48 hours	1	10	1	2		50 mGy	48 hours	1	10	6	13
0 mGy	24 hours	1	11	1	3		50 mGy	24 hours	1	11	0	3		0 mGy	48 hours	1	11	0	2		50 mGy	48 hours	1	11	1	2
0 mGy	24 hours	1	12	1	5		50 mGy	24 hours	1	12	2	2		0 mGy	48 hours	1	12	2	5		50 mGy	48 hours	1	12	1	2
0 mGy	24 hours	1	13	1	6		50 mGy	24 hours	1	13	3	3		0 mGy	48 hours	1	13	2	5		50 mGy	48 hours	1	13	2	2
0 mGy	24 hours	1	14	3	4		50 mGy	24 hours	1	14	1	1		0 mGy	48 hours	1	14	1	0		50 mGy	48 hours	1	14	2	4
0 mGy	24 hours	1	15	1	0		50 mGy	24 hours	1	15	2	3		0 mGy	48 hours	1	15	0	2		50 mGy	48 hours	1	15	2	4
0 mGy	24 hours	1	16	1	4		50 mGy	24 hours	1	16	4	3		0 mGy	48 hours	1	16	1	0		50 mGy	48 hours	1	16	3	5
0 mGy	24 hours	1	17	1	3		50 mGy	24 hours	1	17	0	4		0 mGy	48 hours	1	17	0	4		50 mGy	48 hours	1	17	0	2
0 mGy	24 hours	1	18	1	0		50 mGy	24 hours	1	18	1	3		0 mGy	48 hours	1	18	0	2		50 mGy	48 hours	1	18	0	1
0 mGy	24 hours	1	19	2	2		50 mGy	24 hours	1	19	1	3		0 mGy	48 hours	1	19	2	9		50 mGy	48 hours	1	19	1	7
0 mGy	24 hours	1	20	1	4		50 mGy	24 hours	1	20	0	1		0 mGy	48 hours	1	20	2	4		50 mGy	48 hours	1	20	3	10
0 mGy	24 hours	1	21	1	2		50 mGy	24 hours	1	21	1	1		0 mGy	48 hours	1	21	4	5		50 mGy	48 hours	1	21	1	6
0 mGy	24 hours	1	22	1	4		50 mGy	24 hours	1	22	0	2		0 mGy	48 hours	1	22	2	1		50 mGy	48 hours	1	22	2	4
0 mGy	24 hours	1	23	1	3		50 mGy	24 hours	1	23	0	2		0 mGy	48 hours	1	23	0	4		50 mGy	48 hours	1	23	0	3
0 mGy	24 hours	1	24	1	3		50 mGy	24 hours	1	24	2	4		0 mGy	48 hours	1	24	8	2		50 mGy	48 hours	1	24	2	6
0 mGy	24 hours	1	25	1	2		50 mGy	24 hours	1	25	1	2		0 mGy	48 hours	1	25	2	4		50 mGy	48 hours	1	25	1	2
0 mGy	24 hours	1	26	1	1		50 mGy	24 hours	1	26	1	3		0 mGy	48 hours	1	26	7	6		50 mGy	48 hours	1	26	0	5
0 mGy	24 hours	1	27	4	4		50 mGy	24 hours	1	27	1	2		0 mGy	48 hours	1	27	4	5		50 mGy	48 hours	1	27	2	8
0 mGy	24 hours	1	28	3	7		50 mGy	24 hours	1	28	2	1		0 mGy	48 hours	1	28	2	2		50 mGy	48 hours	1	28	0	2
0 mGy	24 hours	1	29	1	3		50 mGy	24 hours	1	29	3	1		0 mGy	48 hours	1	29	1	2		50 mGy	48 hours	1	29	1	7
0 mGy	24 hours	1	30	1	3		50 mGy	24 hours	1	30	2	1		0 mGy	48 hours	1	30	4	1		50 mGy	48 hours	1	30	1	3
0 mGy	24 hours	1	31	1	1		50 mGy	24 hours	1	31	1	0		0 mGy	48 hours	1	31	1	2		50 mGy	48 hours	1	31	1	7
0 mGy	24 hours	1	32	1	3		50 mGy	24 hours	1	32	1	0		0 mGy	48 hours	1	32	4	1		50 mGy	48 hours	1	32	1	6
0 mGy	24 hours	1	33	2	4		50 mGy	24 hours	1	33	0	3		0 mGy	48 hours	1	33	1	2		50 mGy	48 hours	1	33	0	3
0 mGy	24 hours	1	34	1	3		50 mGy	24 hours	1	34	0	3		0 mGy	48 hours	1	34	2	3		50 mGy	48 hours	1	34	0	4
0 mGy	24 hours	1	35	2	4		50 mGy	24 hours	1	35	1	5		0 mGy	48 hours	1	35	2	7		50 mGy	48 hours	1	35	0	3
0 mGy	24 hours	1	36	1	2		50 mGy	24 hours	1	36	0	3		0 mGy	48 hours	1	36	2	1		50 mGy	48 hours	1	36	0	3
0 mGy	24 hours	1	37	1	3		50 mGy	24 hours	1	37	1	3		0 mGy	48 hours	1	37	1	3		50 mGy	48 hours	1	37	1	1
0 mGy	24 hours	1	38	2	4		50 mGy	24 hours	1	38	1	1		0 mGy	48 hours	1	38	0	4		50 mGy	48 hours	1	38	0	2
0 mGy	24 hours	1	39	1	4		50 mGy	24 hours	1	39	1	3		0 mGy	48 hours	1	39	0	3		50 mGy	48 hours	1	39	1	4
0 mGy	24 hours	1	40	2	4		50 mGy	24 hours	1	40	0	3		0 mGy	48 hours	1	40	7	7		50 mGy	48 hours	1	40	0	4
0 mGy	24 hours	1	41	1	5		50 mGy	24 hours	1	41	0	3		0 mGy	48 hours	1	41	2	2		50 mGy	48 hours	1	41	1	3
0 mGy	24 hours	1	42	1	2		50 mGy	24 hours	1	42	2	3		0 mGy	48 hours	1	42	6	6		50 mGy	48 hours	1	42	5	9
0 mGy	24 hours	1	43	1	4		50 mGy	24 hours	1	43	1	2		0 mGy	48 hours	1	43	2	2		50 mGy	48 hours	1	43	2	0
0 mGy	24 hours	1	44	1	3		50 mGy	24 hours	1	44	0	2		0 mGy	48 hours	1	44	6	4		50 mGy	48 hours	1	44	1	3
0 mGy	24 hours	1	45	3	3		50 mGy	24 hours	1	45	1	1		0 mGy	48 hours	1	45	3	2		50 mGy	48 hours	1	45	1	2
0 mGy	24 hours	1	46	2	3		50 mGy	24 hours	1	46	0	1		0 mGy	48 hours	1	46	3	3		50 mGy	48 hours	1	46	0	2
0 mGy	24 hours	1	47	1	2		50 mGy	24 hours	1	47	1	7		0 mGy	48 hours	1	47	2	0		50 mGy	48 hours	1	47	0	5
0 mGy	24 hours	1	48	3	6		50 mGy	24 hours	1	48	0	2		0 mGy	48 hours	1	48	2	4		50 mGy	48 hours	1	48	2	4
0 mGy	24 hours	1	49	2	0		50 mGy	24 hours	1	49	1	3		0 mGy	48 hours	1	49	3	0		50 mGy	48 hours	1	49	3	3
0 mGy	24 hours	1	50	2	3		50 mGy	24 hours	1	50	0	1		0 mGy	48 hours	1	50	3	5		50 mGy	48 hours	1	50	3	2
0 mGy	24 hours	1	51	0	4		50 mGy	24 hours	1	51	0	2		0 mGy	48 hours	1	51	2	4		50 mGy	48 hours	1	51	1	2
0 mGy	24 hours	1	52	0	3		50 mGy	24 hours	1	52	1	3		0 mGy	48 hours	1	52	3	4		50 mGy	48 hours	1	52	2	2
0 mGy	24 hours	1	53	2	4		50 mGy	24 hours	1	53	0	3		0 mGy	48 hours	1	53	2	3		50 mGy	48 hours	1	53	3	0
0 mGy	24 hours	1	54	0	2		50 mGy	24 hours	1	54	1	0		0 mGy	48 hours	1	54	1	0		50 mGy	48 hours	1	54	1	4
0 mGy	24 hours	1	55	2	5		50 mGy	24 hours	1	55	0	3		0 mGy	48 hours	1	55	6	9		50 mGy	48 hours	1	55	2	3
0 mGy	24 hours	1	56	2	0		50 mGy	24 hours	1	56	0	1		0 mGy	48 hours	1	56	1	4		50 mGy	48 hours	1	56	3	8
0 mGy	24 hours	1	57	0	3		50 mGy	24 hours	1	57	1	3		0 mGy	48 hours	1	57	1	3		50 mGy	48 hours	1	57	1	2
0 mGy	24 hours	1	58	1	3		50 mGy	24 hours	1	58	0	6		0 mGy	48 hours	1	58	1	3		50 mGy	48 hours	1	58	3	6
0 mGy	24 hours	1	59	1	2		50 mGy	24 hours	1	59	1	1		0 mGy	48 hours	1	59	3	3		50 mGy	48 hours	1	59	1	4
0 mGy	24 hours	1	60	1	3		50 mGy	24 hours	1	60	4	9		0 mGy	48 hours	1	60	4	3		50 mGy	48 hours	1	60	3	5
0 mGy	24 hours	1	61	2	4		50 mGy	24 hours	1	61	1	0		0 mGy	48 hours	1	61	4	4		50 mGy	48 hours	1	61	3	6
0 mGy	24 hours	1	62	3	3		50 mGy	24 hours	1	62	0	3		0 mGy	48 hours	1	62	5	7		50 mGy	48 hours	1	62	1	0
0 mGy	24 hours	1	63	1	1		50 mGy	24 hours	1	63	1	3		0 mGy	48 hours	1	63	0	3		50 mGy	48 hours	1	63	1	0
0 mGy	24 hours	1	64	2	3		50 mGy	24 hours	1	64	1	1		0 mGy	48 hours	1	64	4	2		50 mGy	48 hours	1	64	3	2
0 mGy	24 hours	1	65	0	2		50 mGy	24 hours	1	65	1	3		0 mGy	48 hours	1	65	0	5		50 mGy	48 hours	1	65	1	1
0 mGy	24 hours	1	66	1	3		50 mGy	24 hours	1	66	0	4		0 mGy	48 hours	1	66	4	4		50 mGy	48 hours	1	66	1	0
0 mGy	24 hours	1	67	2	5		50 mGy	24 hours	1	67	2	5		0 mGy	48 hours	1	67	1	1		50 mGy	48 hours	1	67	0	3
0 mGy	24 hours	1	68	1	4		50 mGy	24 hours	1	68	0	1		0 mGy	48 hours	1	68	2	2		50 mGy	48 hours	1	68	0	2
0 mGy	24 hours	1	69	1	3		50 mGy	24 hours	1	69	0	1		0 mGy	48 hours	1	69	3	5		50 mGy	48 hours	1	69	2	4
0 mGy	24 hours	1	70	1	7		50 mGy	24 hours	1	70	1	2		0 mGy	48 hours	1	70	2	5		50 mGy	48 hours	1	70	0	2
0 mGy	24 hours	1	71	1	4		50 mGy	24 hours	1	71	1	2		0 mGy	48 hours	1	71	3	5		50 mGy	48 hours	1	71	2	2
0 mGy	24 hours	1	72	2	5		50 mGy	24 hours	1	72	0	2		0 mGy	48 hours	1	72	4	5		50 mGy	48 hours	1	72	0	2
0 mGy	24 hours	1	73	1	5		50 mGy	24 hours	1	73	0	2		0 mGy	48 hours	1	73	2	4		50 mGy	48 hours	1	73	1	1
0 mGy	24 hours	1	74	1	4		50 mGy	24 hours	1	74	0	1		0 mGy	48 hours	1	74	3	10		50 mGy	48 hours	1	74	2	1
0 mGy	24 hours	1	75	2	3		50 mGy	24 hours	1	75	0	2		0 mGy	48 hours	1	75	0	4		50 mGy	48 hours	1	75	4	3
0 mGy	24 hours	1	76	1	4		50 mGy	24 hours	1	76	1	3		0 mGy	48 hours	1	76	0	3		50 mGy	48 hours	1	76	2	1
0 mGy	24 hours	1	77	2	5		50 mGy	24 hours	1	77	1	5		0 mGy	48 hours	1	77	0	4		50 mGy	48 hours	1	77	0	1
0 mGy	24 hours	1	78	2	3		50 mGy	24 hours	1	78	0	3		0 mGy	48 hours	1	78	1	6		50 mGy	48 hours	1	78	3	6
0 mGy	24 hours	1	79	1	4		50 mGy	24 hours	1	79	0	3		0 mGy	48 hours	1	79	3	3		50 mGy	48 hours	1	79	3	2
0 mGy	24 hours	1	80	1	1		50 mGy	24 hours	1	80	4	6		0 mGy	48 hours	1	80	3	5		50 mGy	48 hours	1	80	2	2
0 mGy	24 hours	1	81	1	0		50 mGy	24 hours	1	81	1	2		0 mGy	48 hours	1	81	0	3		50 mGy	48 hours	1	81	3	8
0 mGy	24 hours	1	82	2	6		50 mGy	24 hours	1	82	0	1		0 mGy	48 hours	1	82	0	3		50 mGy	48 hours	1	82	0	5
0 mGy	24 hours	1	83	1	0		50 mGy	24 hours	1	83	1	2		0 mGy	48 hours	1	83	1	4		50 mGy	48 hours	1	83	2	6
0 mGy	24 hours	1	84	4	4		50 mGy	24 hours	1	84	1	1		0 mGy	48 hours	1	84	3	5		50 mGy	48 hours	1	84	3	0
0 mGy	24 hours	1	85	1	2		50 mGy	24 hours	1	85	0	1		0 mGy	48 hours	1	85	2	0		50 mGy	48 hours	1	85	1	2
0 mGy	24 hours	1	86	1	3		50 mGy	24 hours	1	86	0	1		0 mGy	48 hours	1	86	2	5		50 mGy	48 hours	1	86	2	1
0 mGy	24 hours	1	87	1	3		50 mGy	24 hours	1	87	1	4		0 mGy	48 hours	1	87	0	3		50 mGy	48 hours	1	87	2	5
0 mGy	24 hours	1	88	2	3		50 mGy	24 hours	1	88	4	5		0 mGy	48 hours	1	88	1	2		50 mGy	48 hours	1	88	1	3
0 mGy	24 hours	1	89	2	3		50 mGy	24 hours	1	89	2	1		0 mGy	48 hours	1	89	1	4		50 mGy	48 hours	1	89	2	2
0 mGy	24 hours	1	90	2	4		50 mGy	24 hours	1	90	3	3		0 mGy	48 hours	1	90	0	2		50 mGy	48 hours	1	90	2	4
0 mGy	24 hours	1	91	1	3		50 mGy	24 hours	1	91	2	0		0 mGy	48 hours	1	91	3	6		50 mGy	48 hours	1	91	0	3
0 mGy	24 hours	1	92	1	1		50 mGy	24 hours	1	92	0	1		0 mGy	48 hours	1	92	2	3		50 mGy	48 hours	1	92	1	2
0 mGy	24 hours	1	93	1	2		50 mGy	24 hours	1	93	0	1		0 mGy	48 hours	1	93	2	4		50 mGy	48 hours	1	93	2	7
0 mGy	24 hours	1	94	2	4		50 mGy	24 hours	1	94	0	2		0 mGy	48 hours	1	94	2	0		50 mGy	48 hours	1	94	0	4
0 mGy	24 hours	1	95	2	2		50 mGy	24 hours	1	95	1	5		0 mGy	48 hours	1	95	2	2		50 mGy	48 hours	1	95	2	2
0 mGy	24 hours	1	96	2	3		50 mGy	24 hours	1	96	0	3		0 mGy	48 hours	1	96	4	4		50 mGy	48 hours	1	96	2	4
0 mGy	24 hours	1	97	5	5		50 mGy	24 hours	1	97	2	3		0 mGy	48 hours	1	97	3	5		50 mGy	48 hours	1	97	0	2
0 mGy	24 hours	1	98	2	3		50 mGy	24 hours	1	98	1	3		0 mGy	48 hours	1	98	1	0		50 mGy	48 hours	1	98	5	2
0 mGy	24 hours	1	99	1	4		50 mGy	24 hours	1	99	2	4		0 mGy	48 hours	1	99	0	1		50 mGy	48 hours	1	99	2	2
0 mGy	24 hours	1	100	1	5		50 mGy	24 hours	1	100	0	3		0 mGy	48 hours	1	100	1	6		50 mGy	48 hours	1	100	1	9
0 mGy	24 hours	2	1	4	3		50 mGy	24 hours	2	1	3	10		0 mGy	48 hours	2	1	2	6		50 mGy	48 hours	2	1	2	0
0 mGy	24 hours	2	2	2	1		50 mGy	24 hours	2	2	1	4		0 mGy	48 hours	2	2	0	1		50 mGy	48 hours	2	2	0	3
0 mGy	24 hours	2	3	2	6		50 mGy	24 hours	2	3	1	3		0 mGy	48 hours	2	3	0	2		50 mGy	48 hours	2	3	3	7
0 mGy	24 hours	2	4	0	1		50 mGy	24 hours	2	4	2	7		0 mGy	48 hours	2	4	3	6		50 mGy	48 hours	2	4	4	4
0 mGy	24 hours	2	5	0	1		50 mGy	24 hours	2	5	0	2		0 mGy	48 hours	2	5	2	4		50 mGy	48 hours	2	5	2	0
0 mGy	24 hours	2	6	0	3		50 mGy	24 hours	2	6	3	7		0 mGy	48 hours	2	6	2	0		50 mGy	48 hours	2	6	1	0
0 mGy	24 hours	2	7	0	1		50 mGy	24 hours	2	7	1	3		0 mGy	48 hours	2	7	5	6		50 mGy	48 hours	2	7	1	0
0 mGy	24 hours	2	8	2	2		50 mGy	24 hours	2	8	1	0		0 mGy	48 hours	2	8	1	0		50 mGy	48 hours	2	8	3	6
0 mGy	24 hours	2	9	1	0		50 mGy	24 hours	2	9	0	2		0 mGy	48 hours	2	9	1	0		50 mGy	48 hours	2	9	1	0
0 mGy	24 hours	2	10	0	3		50 mGy	24 hours	2	10	0	1		0 mGy	48 hours	2	10	1	4		50 mGy	48 hours	2	10	3	2
0 mGy	24 hours	2	11	0	2		50 mGy	24 hours	2	11	1	3		0 mGy	48 hours	2	11	0	2		50 mGy	48 hours	2	11	0	3
0 mGy	24 hours	2	12	8	1		50 mGy	24 hours	2	12	2	0		0 mGy	48 hours	2	12	2	2		50 mGy	48 hours	2	12	0	3
0 mGy	24 hours	2	13	3	4		50 mGy	24 hours	2	13	2	0		0 mGy	48 hours	2	13	0	2		50 mGy	48 hours	2	13	1	0
0 mGy	24 hours	2	14	2	4		50 mGy	24 hours	2	14	0	2		0 mGy	48 hours	2	14	1	2		50 mGy	48 hours	2	14	4	5
0 mGy	24 hours	2	15	1	5		50 mGy	24 hours	2	15	1	1		0 mGy	48 hours	2	15	1	2		50 mGy	48 hours	2	15	6	10
0 mGy	24 hours	2	16	0	1		50 mGy	24 hours	2	16	0	1		0 mGy	48 hours	2	16	2	2		50 mGy	48 hours	2	16	4	2
0 mGy	24 hours	2	17	1	1		50 mGy	24 hours	2	17	0	1		0 mGy	48 hours	2	17	0	3		50 mGy	48 hours	2	17	1	1
0 mGy	24 hours	2	18	4	4		50 mGy	24 hours	2	18	1	2		0 mGy	48 hours	2	18	2	6		50 mGy	48 hours	2	18	0	1
0 mGy	24 hours	2	19	2	5		50 mGy	24 hours	2	19	2	0		0 mGy	48 hours	2	19	0	2		50 mGy	48 hours	2	19	1	1
0 mGy	24 hours	2	20	1	5		50 mGy	24 hours	2	20	2	2		0 mGy	48 hours	2	20	0	1		50 mGy	48 hours	2	20	0	2
0 mGy	24 hours	2	21	1	2		50 mGy	24 hours	2	21	2	6		0 mGy	48 hours	2	21	2	0		50 mGy	48 hours	2	21	3	2
0 mGy	24 hours	2	22	6	3		50 mGy	24 hours	2	22	1	2		0 mGy	48 hours	2	22	2	4		50 mGy	48 hours	2	22	0	5
0 mGy	24 hours	2	23	3	4		50 mGy	24 hours	2	23	0	2		0 mGy	48 hours	2	23	2	0		50 mGy	48 hours	2	23	0	3
0 mGy	24 hours	2	24	0	1		50 mGy	24 hours	2	24	0	2		0 mGy	48 hours	2	24	0	2		50 mGy	48 hours	2	24	0	3
0 mGy	24 hours	2	25	1	4		50 mGy	24 hours	2	25	2	3		0 mGy	48 hours	2	25	1	2		50 mGy	48 hours	2	25	0	5
0 mGy	24 hours	2	26	1	4		50 mGy	24 hours	2	26	3	4		0 mGy	48 hours	2	26	2	4		50 mGy	48 hours	2	26	0	4
0 mGy	24 hours	2	27	1	4		50 mGy	24 hours	2	27	3	6		0 mGy	48 hours	2	27	0	1		50 mGy	48 hours	2	27	0	7
0 mGy	24 hours	2	28	1	2		50 mGy	24 hours	2	28	0	3		0 mGy	48 hours	2	28	2	0		50 mGy	48 hours	2	28	1	6
0 mGy	24 hours	2	29	2	5		50 mGy	24 hours	2	29	1	2		0 mGy	48 hours	2	29	0	3		50 mGy	48 hours	2	29	1	0
0 mGy	24 hours	2	30	2	1		50 mGy	24 hours	2	30	2	7		0 mGy	48 hours	2	30	1	0		50 mGy	48 hours	2	30	0	4
0 mGy	24 hours	2	31	1	2		50 mGy	24 hours	2	31	0	1		0 mGy	48 hours	2	31	1	0		50 mGy	48 hours	2	31	1	2
0 mGy	24 hours	2	32	2	4		50 mGy	24 hours	2	32	1	4		0 mGy	48 hours	2	32	2	0		50 mGy	48 hours	2	32	1	7
0 mGy	24 hours	2	33	3	2		50 mGy	24 hours	2	33	3	4		0 mGy	48 hours	2	33	0	2		50 mGy	48 hours	2	33	0	3
0 mGy	24 hours	2	34	0	2		50 mGy	24 hours	2	34	1	2		0 mGy	48 hours	2	34	3	2		50 mGy	48 hours	2	34	1	7
0 mGy	24 hours	2	35	3	3		50 mGy	24 hours	2	35	0	1		0 mGy	48 hours	2	35	2	3		50 mGy	48 hours	2	35	1	5
0 mGy	24 hours	2	36	0	2		50 mGy	24 hours	2	36	0	1		0 mGy	48 hours	2	36	1	2		50 mGy	48 hours	2	36	2	5
0 mGy	24 hours	2	37	2	4		50 mGy	24 hours	2	37	2	8		0 mGy	48 hours	2	37	3	1		50 mGy	48 hours	2	37	1	5
0 mGy	24 hours	2	38	2	2		50 mGy	24 hours	2	38	1	6		0 mGy	48 hours	2	38	2	1		50 mGy	48 hours	2	38	0	4
0 mGy	24 hours	2	39	0	2		50 mGy	24 hours	2	39	1	1		0 mGy	48 hours	2	39	3	3		50 mGy	48 hours	2	39	2	0
0 mGy	24 hours	2	40	4	4		50 mGy	24 hours	2	40	0	3		0 mGy	48 hours	2	40	1	0		50 mGy	48 hours	2	40	1	4
0 mGy	24 hours	2	41	3	3		50 mGy	24 hours	2	41	0	2		0 mGy	48 hours	2	41	8	3		50 mGy	48 hours	2	41	1	5
0 mGy	24 hours	2	42	1	3		50 mGy	24 hours	2	42	1	0		0 mGy	48 hours	2	42	4	10		50 mGy	48 hours	2	42	1	5
0 mGy	24 hours	2	43	3	2		50 mGy	24 hours	2	43	0	2		0 mGy	48 hours	2	43	3	2		50 mGy	48 hours	2	43	0	3
0 mGy	24 hours	2	44	3	3		50 mGy	24 hours	2	44	0	1		0 mGy	48 hours	2	44	1	3		50 mGy	48 hours	2	44	3	7
0 mGy	24 hours	2	45	2	4		50 mGy	24 hours	2	45	4	7		0 mGy	48 hours	2	45	0	2		50 mGy	48 hours	2	45	4	2
0 mGy	24 hours	2	46	0	2		50 mGy	24 hours	2	46	2	4		0 mGy	48 hours	2	46	2	5		50 mGy	48 hours	2	46	2	1
0 mGy	24 hours	2	47	0	3		50 mGy	24 hours	2	47	2	2		0 mGy	48 hours	2	47	3	8		50 mGy	48 hours	2	47	3	8
0 mGy	24 hours	2	48	0	1		50 mGy	24 hours	2	48	4	5		0 mGy	48 hours	2	48	1	3		50 mGy	48 hours	2	48	3	2
0 mGy	24 hours	2	49	2	2		50 mGy	24 hours	2	49	5	4		0 mGy	48 hours	2	49	0	2		50 mGy	48 hours	2	49	1	2
0 mGy	24 hours	2	50	6	4		50 mGy	24 hours	2	50	1	2		0 mGy	48 hours	2	50	0	3		50 mGy	48 hours	2	50	1	0
0 mGy	24 hours	2	51	3	5		50 mGy	24 hours	2	51	1	2		0 mGy	48 hours	2	51	2	2		50 mGy	48 hours	2	51	3	2
0 mGy	24 hours	2	52	0	2		50 mGy	24 hours	2	52	4	1		0 mGy	48 hours	2	52	2	3		50 mGy	48 hours	2	52	1	5
0 mGy	24 hours	2	53	2	1		50 mGy	24 hours	2	53	1	4		0 mGy	48 hours	2	53	1	1		50 mGy	48 hours	2	53	0	2
0 mGy	24 hours	2	54	1	4		50 mGy	24 hours	2	54	0	1		0 mGy	48 hours	2	54	2	0		50 mGy	48 hours	2	54	5	3
0 mGy	24 hours	2	55	1	2		50 mGy	24 hours	2	55	1	2		0 mGy	48 hours	2	55	2	6		50 mGy	48 hours	2	55	1	3
0 mGy	24 hours	2	56	0	2		50 mGy	24 hours	2	56	0	1		0 mGy	48 hours	2	56	1	4		50 mGy	48 hours	2	56	2	2
0 mGy	24 hours	2	57	2	2		50 mGy	24 hours	2	57	2	1		0 mGy	48 hours	2	57	3	7		50 mGy	48 hours	2	57	4	4
0 mGy	24 hours	2	58	0	3		50 mGy	24 hours	2	58	0	3		0 mGy	48 hours	2	58	1	0		50 mGy	48 hours	2	58	1	0
0 mGy	24 hours	2	59	1	0		50 mGy	24 hours	2	59	0	2		0 mGy	48 hours	2	59	1	5		50 mGy	48 hours	2	59	3	4
0 mGy	24 hours	2	60	1	4		50 mGy	24 hours	2	60	2	3		0 mGy	48 hours	2	60	2	4		50 mGy	48 hours	2	60	1	3
0 mGy	24 hours	2	61	5	3		50 mGy	24 hours	2	61	1	2		0 mGy	48 hours	2	61	2	9		50 mGy	48 hours	2	61	4	5
0 mGy	24 hours	2	62	2	2		50 mGy	24 hours	2	62	1	4		0 mGy	48 hours	2	62	1	1		50 mGy	48 hours	2	62	7	10
0 mGy	24 hours	2	63	2	1		50 mGy	24 hours	2	63	2	2		0 mGy	48 hours	2	63	2	5		50 mGy	48 hours	2	63	7	8
0 mGy	24 hours	2	64	1	0		50 mGy	24 hours	2	64	0	2		0 mGy	48 hours	2	64	0	2		50 mGy	48 hours	2	64	2	1
0 mGy	24 hours	2	65	1	1		50 mGy	24 hours	2	65	2	0		0 mGy	48 hours	2	65	0	3		50 mGy	48 hours	2	65	2	7
0 mGy	24 hours	2	66	6	4		50 mGy	24 hours	2	66	3	6		0 mGy	48 hours	2	66	1	6		50 mGy	48 hours	2	66	2	3
0 mGy	24 hours	2	67	0	2		50 mGy	24 hours	2	67	2	4		0 mGy	48 hours	2	67	3	4		50 mGy	48 hours	2	67	0	5
0 mGy	24 hours	2	68	0	1		50 mGy	24 hours	2	68	1	4		0 mGy	48 hours	2	68	4	4		50 mGy	48 hours	2	68	3	1
0 mGy	24 hours	2	69	2	2		50 mGy	24 hours	2	69	1	1		0 mGy	48 hours	2	69	3	3		50 mGy	48 hours	2	69	1	0
0 mGy	24 hours	2	70	4	4		50 mGy	24 hours	2	70	5	1		0 mGy	48 hours	2	70	3	2		50 mGy	48 hours	2	70	1	0
0 mGy	24 hours	2	71	2	1		50 mGy	24 hours	2	71	3	2		0 mGy	48 hours	2	71	2	2		50 mGy	48 hours	2	71	1	3
0 mGy	24 hours	2	72	1	0		50 mGy	24 hours	2	72	2	4		0 mGy	48 hours	2	72	5	3		50 mGy	48 hours	2	72	0	4
0 mGy	24 hours	2	73	2	3		50 mGy	24 hours	2	73	1	0		0 mGy	48 hours	2	73	3	8		50 mGy	48 hours	2	73	0	7
0 mGy	24 hours	2	74	1	1		50 mGy	24 hours	2	74	2	0		0 mGy	48 hours	2	74	2	4		50 mGy	48 hours	2	74	3	5
0 mGy	24 hours	2	75	2	1		50 mGy	24 hours	2	75	5	6		0 mGy	48 hours	2	75	2	6		50 mGy	48 hours	2	75	4	8
0 mGy	24 hours	2	76	0	2		50 mGy	24 hours	2	76	4	6		0 mGy	48 hours	2	76	1	0		50 mGy	48 hours	2	76	0	2
0 mGy	24 hours	2	77	2	0		50 mGy	24 hours	2	77	4	4		0 mGy	48 hours	2	77	1	1		50 mGy	48 hours	2	77	0	3
0 mGy	24 hours	2	78	1	1		50 mGy	24 hours	2	78	3	2		0 mGy	48 hours	2	78	0	2		50 mGy	48 hours	2	78	0	2
0 mGy	24 hours	2	79	0	2		50 mGy	24 hours	2	79	2	4		0 mGy	48 hours	2	79	2	1		50 mGy	48 hours	2	79	2	2
0 mGy	24 hours	2	80	2	3		50 mGy	24 hours	2	80	1	3		0 mGy	48 hours	2	80	0	2		50 mGy	48 hours	2	80	0	4
0 mGy	24 hours	2	81	2	0		50 mGy	24 hours	2	81	0	2		0 mGy	48 hours	2	81	0	4		50 mGy	48 hours	2	81	6	4
0 mGy	24 hours	2	82	2	4		50 mGy	24 hours	2	82	1	0		0 mGy	48 hours	2	82	2	4		50 mGy	48 hours	2	82	2	5
0 mGy	24 hours	2	83	0	2		50 mGy	24 hours	2	83	3	4		0 mGy	48 hours	2	83	2	2		50 mGy	48 hours	2	83	3	3
0 mGy	24 hours	2	84	1	2		50 mGy	24 hours	2	84	2	1		0 mGy	48 hours	2	84	1	3		50 mGy	48 hours	2	84	2	3
0 mGy	24 hours	2	85	0	2		50 mGy	24 hours	2	85	3	7		0 mGy	48 hours	2	85	0	2		50 mGy	48 hours	2	85	1	0
0 mGy	24 hours	2	86	4	4		50 mGy	24 hours	2	86	2	0		0 mGy	48 hours	2	86	2	2		50 mGy	48 hours	2	86	2	5
0 mGy	24 hours	2	87	3	2		50 mGy	24 hours	2	87	1	2		0 mGy	48 hours	2	87	2	3		50 mGy	48 hours	2	87	1	3
0 mGy	24 hours	2	88	0	2		50 mGy	24 hours	2	88	2	5		0 mGy	48 hours	2	88	3	2		50 mGy	48 hours	2	88	2	3
0 mGy	24 hours	2	89	3	1		50 mGy	24 hours	2	89	2	1		0 mGy	48 hours	2	89	1	1		50 mGy	48 hours	2	89	6	2
0 mGy	24 hours	2	90	3	1		50 mGy	24 hours	2	90	2	6		0 mGy	48 hours	2	90	6	6		50 mGy	48 hours	2	90	1	4
0 mGy	24 hours	2	91	2	2		50 mGy	24 hours	2	91	2	4		0 mGy	48 hours	2	91	1	2		50 mGy	48 hours	2	91	2	2
0 mGy	24 hours	2	92	5	7		50 mGy	24 hours	2	92	1	2		0 mGy	48 hours	2	92	1	4		50 mGy	48 hours	2	92	1	4
0 mGy	24 hours	2	93	2	5		50 mGy	24 hours	2	93	2	0		0 mGy	48 hours	2	93	5	0		50 mGy	48 hours	2	93	2	4
0 mGy	24 hours	2	94	0	1		50 mGy	24 hours	2	94	1	8		0 mGy	48 hours	2	94	2	0		50 mGy	48 hours	2	94	6	9
0 mGy	24 hours	2	95	0	1		50 mGy	24 hours	2	95	2	4		0 mGy	48 hours	2	95	6	2		50 mGy	48 hours	2	95	4	6
0 mGy	24 hours	2	96	0	2		50 mGy	24 hours	2	96	2	1		0 mGy	48 hours	2	96	2	0		50 mGy	48 hours	2	96	0	2
0 mGy	24 hours	2	97	1	1		50 mGy	24 hours	2	97	2	4		0 mGy	48 hours	2	97	10	5		50 mGy	48 hours	2	97	0	1
0 mGy	24 hours	2	98	2	5		50 mGy	24 hours	2	98	2	1		0 mGy	48 hours	2	98	0	2		50 mGy	48 hours	2	98	2	6
0 mGy	24 hours	2	99	1	2		50 mGy	24 hours	2	99	2	4		0 mGy	48 hours	2	99	1	4		50 mGy	48 hours	2	99	2	3
0 mGy	24 hours	2	100	0	2		50 mGy	24 hours	2	100	0	2		0 mGy	48 hours	2	100	0	2		50 mGy	48 hours	2	100	1	3
0 mGy	24 hours	3	1	1	2		50 mGy	24 hours	3	1	2	2		0 mGy	48 hours	3	1	0	1		50 mGy	48 hours	3	1	0	2
0 mGy	24 hours	3	2	2	6		50 mGy	24 hours	3	2	3	2		0 mGy	48 hours	3	2	0	1		50 mGy	48 hours	3	2	0	1
0 mGy	24 hours	3	3	2	4		50 mGy	24 hours	3	3	1	2		0 mGy	48 hours	3	3	1	2		50 mGy	48 hours	3	3	0	2
0 mGy	24 hours	3	4	2	0		50 mGy	24 hours	3	4	0	2		0 mGy	48 hours	3	4	2	6		50 mGy	48 hours	3	4	3	3
0 mGy	24 hours	3	5	3	5		50 mGy	24 hours	3	5	0	4		0 mGy	48 hours	3	5	1	0		50 mGy	48 hours	3	5	3	1
0 mGy	24 hours	3	6	2	0		50 mGy	24 hours	3	6	0	1		0 mGy	48 hours	3	6	1	2		50 mGy	48 hours	3	6	0	2
0 mGy	24 hours	3	7	2	1		50 mGy	24 hours	3	7	0	1		0 mGy	48 hours	3	7	2	0		50 mGy	48 hours	3	7	1	1
0 mGy	24 hours	3	8	2	5		50 mGy	24 hours	3	8	2	3		0 mGy	48 hours	3	8	0	1		50 mGy	48 hours	3	8	0	5
0 mGy	24 hours	3	9	6	7		50 mGy	24 hours	3	9	2	0		0 mGy	48 hours	3	9	1	1		50 mGy	48 hours	3	9	1	1
0 mGy	24 hours	3	10	2	3		50 mGy	24 hours	3	10	2	0		0 mGy	48 hours	3	10	2	3		50 mGy	48 hours	3	10	0	2
0 mGy	24 hours	3	11	3	2		50 mGy	24 hours	3	11	1	1		0 mGy	48 hours	3	11	2	1		50 mGy	48 hours	3	11	4	9
0 mGy	24 hours	3	12	2	3		50 mGy	24 hours	3	12	1	1		0 mGy	48 hours	3	12	1	3		50 mGy	48 hours	3	12	4	1
0 mGy	24 hours	3	13	2	2		50 mGy	24 hours	3	13	2	1		0 mGy	48 hours	3	13	0	3		50 mGy	48 hours	3	13	4	4
0 mGy	24 hours	3	14	3	4		50 mGy	24 hours	3	14	3	0		0 mGy	48 hours	3	14	2	2		50 mGy	48 hours	3	14	3	12
0 mGy	24 hours	3	15	3	3		50 mGy	24 hours	3	15	0	2		0 mGy	48 hours	3	15	1	1		50 mGy	48 hours	3	15	0	1
0 mGy	24 hours	3	16	2	1		50 mGy	24 hours	3	16	1	1		0 mGy	48 hours	3	16	2	2		50 mGy	48 hours	3	16	2	1
0 mGy	24 hours	3	17	3	1		50 mGy	24 hours	3	17	0	1		0 mGy	48 hours	3	17	2	0		50 mGy	48 hours	3	17	0	4
0 mGy	24 hours	3	18	4	1		50 mGy	24 hours	3	18	0	1		0 mGy	48 hours	3	18	3	4		50 mGy	48 hours	3	18	3	0
0 mGy	24 hours	3	19	1	3		50 mGy	24 hours	3	19	0	3		0 mGy	48 hours	3	19	2	4		50 mGy	48 hours	3	19	0	2
0 mGy	24 hours	3	20	4	3		50 mGy	24 hours	3	20	0	1		0 mGy	48 hours	3	20	1	4		50 mGy	48 hours	3	20	2	3
0 mGy	24 hours	3	21	2	1		50 mGy	24 hours	3	21	0	2		0 mGy	48 hours	3	21	1	2		50 mGy	48 hours	3	21	1	3
0 mGy	24 hours	3	22	1	3		50 mGy	24 hours	3	22	0	1		0 mGy	48 hours	3	22	2	1		50 mGy	48 hours	3	22	0	1
0 mGy	24 hours	3	23	3	3		50 mGy	24 hours	3	23	0	4		0 mGy	48 hours	3	23	3	3		50 mGy	48 hours	3	23	0	6
0 mGy	24 hours	3	24	2	1		50 mGy	24 hours	3	24	0	2		0 mGy	48 hours	3	24	5	3		50 mGy	48 hours	3	24	0	2
0 mGy	24 hours	3	25	2	2		50 mGy	24 hours	3	25	1	1		0 mGy	48 hours	3	25	0	1		50 mGy	48 hours	3	25	2	0
0 mGy	24 hours	3	26	2	2		50 mGy	24 hours	3	26	0	4		0 mGy	48 hours	3	26	2	1		50 mGy	48 hours	3	26	1	2
0 mGy	24 hours	3	27	2	4		50 mGy	24 hours	3	27	0	1		0 mGy	48 hours	3	27	1	2		50 mGy	48 hours	3	27	5	2
0 mGy	24 hours	3	28	2	1		50 mGy	24 hours	3	28	1	4		0 mGy	48 hours	3	28	3	2		50 mGy	48 hours	3	28	1	0
0 mGy	24 hours	3	29	1	0		50 mGy	24 hours	3	29	1	7		0 mGy	48 hours	3	29	1	3		50 mGy	48 hours	3	29	0	2
0 mGy	24 hours	3	30	1	2		50 mGy	24 hours	3	30	0	2		0 mGy	48 hours	3	30	2	0		50 mGy	48 hours	3	30	0	3
0 mGy	24 hours	3	31	1	3		50 mGy	24 hours	3	31	1	3		0 mGy	48 hours	3	31	2	5		50 mGy	48 hours	3	31	2	7
0 mGy	24 hours	3	32	2	2		50 mGy	24 hours	3	32	1	4		0 mGy	48 hours	3	32	1	1		50 mGy	48 hours	3	32	1	5
0 mGy	24 hours	3	33	3	3		50 mGy	24 hours	3	33	1	3		0 mGy	48 hours	3	33	3	1		50 mGy	48 hours	3	33	1	5
0 mGy	24 hours	3	34	2	3		50 mGy	24 hours	3	34	1	2		0 mGy	48 hours	3	34	4	2		50 mGy	48 hours	3	34	2	5
0 mGy	24 hours	3	35	1	2		50 mGy	24 hours	3	35	1	3		0 mGy	48 hours	3	35	1	2		50 mGy	48 hours	3	35	2	3
0 mGy	24 hours	3	36	1	2		50 mGy	24 hours	3	36	1	3		0 mGy	48 hours	3	36	2	1		50 mGy	48 hours	3	36	3	4
0 mGy	24 hours	3	37	4	3		50 mGy	24 hours	3	37	1	1		0 mGy	48 hours	3	37	1	1		50 mGy	48 hours	3	37	5	6
0 mGy	24 hours	3	38	2	2		50 mGy	24 hours	3	38	2	1		0 mGy	48 hours	3	38	1	1		50 mGy	48 hours	3	38	1	8
0 mGy	24 hours	3	39	2	2		50 mGy	24 hours	3	39	4	2		0 mGy	48 hours	3	39	3	1		50 mGy	48 hours	3	39	1	0
0 mGy	24 hours	3	40	2	3		50 mGy	24 hours	3	40	2	2		0 mGy	48 hours	3	40	3	1		50 mGy	48 hours	3	40	4	6
0 mGy	24 hours	3	41	2	1		50 mGy	24 hours	3	41	0	2		0 mGy	48 hours	3	41	1	1		50 mGy	48 hours	3	41	3	4
0 mGy	24 hours	3	42	0	2		50 mGy	24 hours	3	42	3	2		0 mGy	48 hours	3	42	3	3		50 mGy	48 hours	3	42	2	7
0 mGy	24 hours	3	43	3	3		50 mGy	24 hours	3	43	3	6		0 mGy	48 hours	3	43	2	0		50 mGy	48 hours	3	43	2	2
0 mGy	24 hours	3	44	4	3		50 mGy	24 hours	3	44	2	3		0 mGy	48 hours	3	44	2	0		50 mGy	48 hours	3	44	1	1
0 mGy	24 hours	3	45	3	0		50 mGy	24 hours	3	45	1	2		0 mGy	48 hours	3	45	1	2		50 mGy	48 hours	3	45	0	2
0 mGy	24 hours	3	46	4	3		50 mGy	24 hours	3	46	2	3		0 mGy	48 hours	3	46	1	1		50 mGy	48 hours	3	46	0	3
0 mGy	24 hours	3	47	3	2		50 mGy	24 hours	3	47	1	1		0 mGy	48 hours	3	47	1	2		50 mGy	48 hours	3	47	2	11
0 mGy	24 hours	3	48	4	4		50 mGy	24 hours	3	48	1	2		0 mGy	48 hours	3	48	2	1		50 mGy	48 hours	3	48	1	1
0 mGy	24 hours	3	49	2	2		50 mGy	24 hours	3	49	0	2		0 mGy	48 hours	3	49	3	1		50 mGy	48 hours	3	49	5	4
0 mGy	24 hours	3	50	1	3		50 mGy	24 hours	3	50	2	1		0 mGy	48 hours	3	50	2	2		50 mGy	48 hours	3	50	3	2
0 mGy	24 hours	3	51	4	1		50 mGy	24 hours	3	51	2	1		0 mGy	48 hours	3	51	2	2		50 mGy	48 hours	3	51	3	3
0 mGy	24 hours	3	52	0	2		50 mGy	24 hours	3	52	0	2		0 mGy	48 hours	3	52	2	2		50 mGy	48 hours	3	52	2	3
0 mGy	24 hours	3	53	0	2		50 mGy	24 hours	3	53	0	1		0 mGy	48 hours	3	53	1	2		50 mGy	48 hours	3	53	7	12
0 mGy	24 hours	3	54	0	2		50 mGy	24 hours	3	54	1	3		0 mGy	48 hours	3	54	1	1		50 mGy	48 hours	3	54	4	2
0 mGy	24 hours	3	55	0	2		50 mGy	24 hours	3	55	1	1		0 mGy	48 hours	3	55	3	3		50 mGy	48 hours	3	55	1	0
0 mGy	24 hours	3	56	0	3		50 mGy	24 hours	3	56	2	0		0 mGy	48 hours	3	56	0	2		50 mGy	48 hours	3	56	2	2
0 mGy	24 hours	3	57	2	0		50 mGy	24 hours	3	57	1	2		0 mGy	48 hours	3	57	3	2		50 mGy	48 hours	3	57	2	1
0 mGy	24 hours	3	58	1	0		50 mGy	24 hours	3	58	2	0		0 mGy	48 hours	3	58	2	2		50 mGy	48 hours	3	58	1	0
0 mGy	24 hours	3	59	2	2		50 mGy	24 hours	3	59	2	4		0 mGy	48 hours	3	59	0	2		50 mGy	48 hours	3	59	1	1
0 mGy	24 hours	3	60	5	3		50 mGy	24 hours	3	60	2	4		0 mGy	48 hours	3	60	1	1		50 mGy	48 hours	3	60	3	5
0 mGy	24 hours	3	61	2	2		50 mGy	24 hours	3	61	1	2		0 mGy	48 hours	3	61	0	2		50 mGy	48 hours	3	61	4	5
0 mGy	24 hours	3	62	3	4		50 mGy	24 hours	3	62	1	3		0 mGy	48 hours	3	62	2	2		50 mGy	48 hours	3	62	7	8
0 mGy	24 hours	3	63	2	0		50 mGy	24 hours	3	63	0	2		0 mGy	48 hours	3	63	1	2		50 mGy	48 hours	3	63	0	4
0 mGy	24 hours	3	64	3	0		50 mGy	24 hours	3	64	1	2		0 mGy	48 hours	3	64	1	1		50 mGy	48 hours	3	64	1	4
0 mGy	24 hours	3	65	2	4		50 mGy	24 hours	3	65	0	3		0 mGy	48 hours	3	65	1	2		50 mGy	48 hours	3	65	3	0
0 mGy	24 hours	3	66	3	0		50 mGy	24 hours	3	66	1	1		0 mGy	48 hours	3	66	2	2		50 mGy	48 hours	3	66	1	4
0 mGy	24 hours	3	67	2	2		50 mGy	24 hours	3	67	1	2		0 mGy	48 hours	3	67	1	2		50 mGy	48 hours	3	67	2	3
0 mGy	24 hours	3	68	1	0		50 mGy	24 hours	3	68	1	3		0 mGy	48 hours	3	68	2	3		50 mGy	48 hours	3	68	2	8
0 mGy	24 hours	3	69	0	1		50 mGy	24 hours	3	69	1	1		0 mGy	48 hours	3	69	1	2		50 mGy	48 hours	3	69	1	2
0 mGy	24 hours	3	70	5	3		50 mGy	24 hours	3	70	1	2		0 mGy	48 hours	3	70	2	0		50 mGy	48 hours	3	70	3	2
0 mGy	24 hours	3	71	1	0		50 mGy	24 hours	3	71	2	1		0 mGy	48 hours	3	71	1	3		50 mGy	48 hours	3	71	2	6
0 mGy	24 hours	3	72	2	2		50 mGy	24 hours	3	72	1	2		0 mGy	48 hours	3	72	1	4		50 mGy	48 hours	3	72	6	4
0 mGy	24 hours	3	73	2	2		50 mGy	24 hours	3	73	0	2		0 mGy	48 hours	3	73	2	3		50 mGy	48 hours	3	73	1	2
0 mGy	24 hours	3	74	4	2		50 mGy	24 hours	3	74	1	1		0 mGy	48 hours	3	74	1	1		50 mGy	48 hours	3	74	2	0
0 mGy	24 hours	3	75	2	3		50 mGy	24 hours	3	75	1	2		0 mGy	48 hours	3	75	4	4		50 mGy	48 hours	3	75	2	10
0 mGy	24 hours	3	76	1	1		50 mGy	24 hours	3	76	0	1		0 mGy	48 hours	3	76	2	4		50 mGy	48 hours	3	76	2	1
0 mGy	24 hours	3	77	1	3		50 mGy	24 hours	3	77	0	2		0 mGy	48 hours	3	77	3	1		50 mGy	48 hours	3	77	4	7
0 mGy	24 hours	3	78	2	0		50 mGy	24 hours	3	78	0	1		0 mGy	48 hours	3	78	0	2		50 mGy	48 hours	3	78	4	7
0 mGy	24 hours	3	79	2	1		50 mGy	24 hours	3	79	0	2		0 mGy	48 hours	3	79	1	3		50 mGy	48 hours	3	79	2	1
0 mGy	24 hours	3	80	2	2		50 mGy	24 hours	3	80	1	0		0 mGy	48 hours	3	80	0	1		50 mGy	48 hours	3	80	0	1
0 mGy	24 hours	3	81	2	0		50 mGy	24 hours	3	81	2	1		0 mGy	48 hours	3	81	3	2		50 mGy	48 hours	3	81	2	5
0 mGy	24 hours	3	82	1	1		50 mGy	24 hours	3	82	1	1		0 mGy	48 hours	3	82	2	0		50 mGy	48 hours	3	82	2	2
0 mGy	24 hours	3	83	1	3		50 mGy	24 hours	3	83	2	4		0 mGy	48 hours	3	83	1	1		50 mGy	48 hours	3	83	1	5
0 mGy	24 hours	3	84	1	4		50 mGy	24 hours	3	84	2	1		0 mGy	48 hours	3	84	3	1		50 mGy	48 hours	3	84	2	2
0 mGy	24 hours	3	85	2	2		50 mGy	24 hours	3	85	2	1		0 mGy	48 hours	3	85	0	2		50 mGy	48 hours	3	85	2	3
0 mGy	24 hours	3	86	2	1		50 mGy	24 hours	3	86	5	4		0 mGy	48 hours	3	86	2	3		50 mGy	48 hours	3	86	4	1
0 mGy	24 hours	3	87	0	2		50 mGy	24 hours	3	87	1	2		0 mGy	48 hours	3	87	1	2		50 mGy	48 hours	3	87	1	7
0 mGy	24 hours	3	88	0	2		50 mGy	24 hours	3	88	1	0		0 mGy	48 hours	3	88	2	2		50 mGy	48 hours	3	88	2	5
0 mGy	24 hours	3	89	1	2		50 mGy	24 hours	3	89	1	0		0 mGy	48 hours	3	89	4	2		50 mGy	48 hours	3	89	1	2
0 mGy	24 hours	3	90	1	3		50 mGy	24 hours	3	90	2	0		0 mGy	48 hours	3	90	2	2		50 mGy	48 hours	3	90	2	6
0 mGy	24 hours	3	91	2	2		50 mGy	24 hours	3	91	1	2		0 mGy	48 hours	3	91	1	0		50 mGy	48 hours	3	91	2	5
0 mGy	24 hours	3	92	1	1		50 mGy	24 hours	3	92	0	1		0 mGy	48 hours	3	92	1	3		50 mGy	48 hours	3	92	2	2
0 mGy	24 hours	3	93	2	0		50 mGy	24 hours	3	93	0	3		0 mGy	48 hours	3	93	1	1		50 mGy	48 hours	3	93	4	0
0 mGy	24 hours	3	94	2	1		50 mGy	24 hours	3	94	2	0		0 mGy	48 hours	3	94	1	1		50 mGy	48 hours	3	94	3	0
0 mGy	24 hours	3	95	2	0		50 mGy	24 hours	3	95	2	2		0 mGy	48 hours	3	95	1	3		50 mGy	48 hours	3	95	2	1
0 mGy	24 hours	3	96	0	3		50 mGy	24 hours	3	96	0	2		0 mGy	48 hours	3	96	1	2		50 mGy	48 hours	3	96	4	7
0 mGy	24 hours	3	97	2	3		50 mGy	24 hours	3	97	0	4		0 mGy	48 hours	3	97	2	3		50 mGy	48 hours	3	97	3	6
0 mGy	24 hours	3	98	2	3		50 mGy	24 hours	3	98	0	2		0 mGy	48 hours	3	98	3	3		50 mGy	48 hours	3	98	3	7
0 mGy	24 hours	3	99	1	3		50 mGy	24 hours	3	99	0	2		0 mGy	48 hours	3	99	1	1		50 mGy	48 hours	3	99	3	2
0 mGy	24 hours	3	100	1	5		50 mGy	24 hours	3	100	0	1		0 mGy	48 hours	3	100	0	1		50 mGy	48 hours	3	100	1	6
0 mGy	24 hours	4	1	3	0		50 mGy	24 hours	4	1	0	2		0 mGy	48 hours	4	1	3	5		50 mGy	48 hours	4	1	0	2
0 mGy	24 hours	4	2	4	2		50 mGy	24 hours	4	2	4	0		0 mGy	48 hours	4	2	2	4		50 mGy	48 hours	4	2	0	5
0 mGy	24 hours	4	3	4	4		50 mGy	24 hours	4	3	0	3		0 mGy	48 hours	4	3	1	4		50 mGy	48 hours	4	3	0	2
0 mGy	24 hours	4	4	0	2		50 mGy	24 hours	4	4	1	2		0 mGy	48 hours	4	4	3	5		50 mGy	48 hours	4	4	0	2
0 mGy	24 hours	4	5	2	1		50 mGy	24 hours	4	5	3	5		0 mGy	48 hours	4	5	1	1		50 mGy	48 hours	4	5	0	2
0 mGy	24 hours	4	6	7	4		50 mGy	24 hours	4	6	3	3		0 mGy	48 hours	4	6	2	2		50 mGy	48 hours	4	6	3	8
0 mGy	24 hours	4	7	5	4		50 mGy	24 hours	4	7	1	0		0 mGy	48 hours	4	7	4	6		50 mGy	48 hours	4	7	3	14
0 mGy	24 hours	4	8	0	2		50 mGy	24 hours	4	8	2	2		0 mGy	48 hours	4	8	2	2		50 mGy	48 hours	4	8	1	3
0 mGy	24 hours	4	9	1	0		50 mGy	24 hours	4	9	1	0		0 mGy	48 hours	4	9	0	1		50 mGy	48 hours	4	9	3	4
0 mGy	24 hours	4	10	3	2		50 mGy	24 hours	4	10	2	1		0 mGy	48 hours	4	10	0	1		50 mGy	48 hours	4	10	0	7
0 mGy	24 hours	4	11	3	4		50 mGy	24 hours	4	11	2	3		0 mGy	48 hours	4	11	4	6		50 mGy	48 hours	4	11	5	11
0 mGy	24 hours	4	12	4	2		50 mGy	24 hours	4	12	0	2		0 mGy	48 hours	4	12	1	3		50 mGy	48 hours	4	12	1	1
0 mGy	24 hours	4	13	2	2		50 mGy	24 hours	4	13	1	3		0 mGy	48 hours	4	13	0	4		50 mGy	48 hours	4	13	9	14
0 mGy	24 hours	4	14	2	2		50 mGy	24 hours	4	14	1	1		0 mGy	48 hours	4	14	0	1		50 mGy	48 hours	4	14	2	8
0 mGy	24 hours	4	15	3	1		50 mGy	24 hours	4	15	0	2		0 mGy	48 hours	4	15	1	1		50 mGy	48 hours	4	15	0	5
0 mGy	24 hours	4	16	1	0		50 mGy	24 hours	4	16	1	0		0 mGy	48 hours	4	16	3	5		50 mGy	48 hours	4	16	3	1
0 mGy	24 hours	4	17	4	2		50 mGy	24 hours	4	17	0	2		0 mGy	48 hours	4	17	0	6		50 mGy	48 hours	4	17	2	3
0 mGy	24 hours	4	18	8	7		50 mGy	24 hours	4	18	0	3		0 mGy	48 hours	4	18	7	7		50 mGy	48 hours	4	18	2	7
0 mGy	24 hours	4	19	6	5		50 mGy	24 hours	4	19	0	2		0 mGy	48 hours	4	19	1	3		50 mGy	48 hours	4	19	2	3
0 mGy	24 hours	4	20	2	0		50 mGy	24 hours	4	20	1	1		0 mGy	48 hours	4	20	1	4		50 mGy	48 hours	4	20	0	2
0 mGy	24 hours	4	21	1	4		50 mGy	24 hours	4	21	0	1		0 mGy	48 hours	4	21	2	5		50 mGy	48 hours	4	21	1	2
0 mGy	24 hours	4	22	4	6		50 mGy	24 hours	4	22	1	0		0 mGy	48 hours	4	22	2	3		50 mGy	48 hours	4	22	2	0
0 mGy	24 hours	4	23	2	5		50 mGy	24 hours	4	23	1	2		0 mGy	48 hours	4	23	1	5		50 mGy	48 hours	4	23	7	7
0 mGy	24 hours	4	24	2	7		50 mGy	24 hours	4	24	1	2		0 mGy	48 hours	4	24	2	2		50 mGy	48 hours	4	24	1	5
0 mGy	24 hours	4	25	5	7		50 mGy	24 hours	4	25	1	2		0 mGy	48 hours	4	25	6	10		50 mGy	48 hours	4	25	1	1
0 mGy	24 hours	4	26	3	4		50 mGy	24 hours	4	26	2	2		0 mGy	48 hours	4	26	3	6		50 mGy	48 hours	4	26	8	2
0 mGy	24 hours	4	27	2	2		50 mGy	24 hours	4	27	1	3		0 mGy	48 hours	4	27	2	1		50 mGy	48 hours	4	27	2	1
0 mGy	24 hours	4	28	1	4		50 mGy	24 hours	4	28	0	2		0 mGy	48 hours	4	28	2	3		50 mGy	48 hours	4	28	0	4
0 mGy	24 hours	4	29	5	3		50 mGy	24 hours	4	29	1	2		0 mGy	48 hours	4	29	2	4		50 mGy	48 hours	4	29	3	3
0 mGy	24 hours	4	30	3	0		50 mGy	24 hours	4	30	2	4		0 mGy	48 hours	4	30	2	5		50 mGy	48 hours	4	30	4	4
0 mGy	24 hours	4	31	1	0		50 mGy	24 hours	4	31	0	3		0 mGy	48 hours	4	31	4	1		50 mGy	48 hours	4	31	5	4
0 mGy	24 hours	4	32	0	1		50 mGy	24 hours	4	32	1	6		0 mGy	48 hours	4	32	2	4		50 mGy	48 hours	4	32	8	9
0 mGy	24 hours	4	33	2	4		50 mGy	24 hours	4	33	1	0		0 mGy	48 hours	4	33	2	1		50 mGy	48 hours	4	33	5	6
0 mGy	24 hours	4	34	3	3		50 mGy	24 hours	4	34	1	3		0 mGy	48 hours	4	34	2	2		50 mGy	48 hours	4	34	11	11
0 mGy	24 hours	4	35	1	2		50 mGy	24 hours	4	35	2	1		0 mGy	48 hours	4	35	3	0		50 mGy	48 hours	4	35	10	11
0 mGy	24 hours	4	36	1	0		50 mGy	24 hours	4	36	0	1		0 mGy	48 hours	4	36	1	2		50 mGy	48 hours	4	36	8	6
0 mGy	24 hours	4	37	1	0		50 mGy	24 hours	4	37	0	2		0 mGy	48 hours	4	37	1	2		50 mGy	48 hours	4	37	3	4
0 mGy	24 hours	4	38	3	4		50 mGy	24 hours	4	38	0	7		0 mGy	48 hours	4	38	5	1		50 mGy	48 hours	4	38	2	7
0 mGy	24 hours	4	39	1	3		50 mGy	24 hours	4	39	0	2		0 mGy	48 hours	4	39	3	4		50 mGy	48 hours	4	39	2	4
0 mGy	24 hours	4	40	1	0		50 mGy	24 hours	4	40	1	2		0 mGy	48 hours	4	40	2	3		50 mGy	48 hours	4	40	0	3
0 mGy	24 hours	4	41	0	2		50 mGy	24 hours	4	41	2	1		0 mGy	48 hours	4	41	1	1		50 mGy	48 hours	4	41	2	6
0 mGy	24 hours	4	42	1	2		50 mGy	24 hours	4	42	1	2		0 mGy	48 hours	4	42	2	4		50 mGy	48 hours	4	42	2	5
0 mGy	24 hours	4	43	1	2		50 mGy	24 hours	4	43	1	4		0 mGy	48 hours	4	43	2	1		50 mGy	48 hours	4	43	6	6
0 mGy	24 hours	4	44	4	1		50 mGy	24 hours	4	44	2	2		0 mGy	48 hours	4	44	1	3		50 mGy	48 hours	4	44	3	5
0 mGy	24 hours	4	45	3	2		50 mGy	24 hours	4	45	2	3		0 mGy	48 hours	4	45	1	4		50 mGy	48 hours	4	45	3	1
0 mGy	24 hours	4	46	4	1		50 mGy	24 hours	4	46	2	1		0 mGy	48 hours	4	46	0	2		50 mGy	48 hours	4	46	3	4
0 mGy	24 hours	4	47	2	1		50 mGy	24 hours	4	47	0	2		0 mGy	48 hours	4	47	0	4		50 mGy	48 hours	4	47	5	6
0 mGy	24 hours	4	48	2	1		50 mGy	24 hours	4	48	1	1		0 mGy	48 hours	4	48	3	3		50 mGy	48 hours	4	48	4	10
0 mGy	24 hours	4	49	4	2		50 mGy	24 hours	4	49	3	2		0 mGy	48 hours	4	49	1	2		50 mGy	48 hours	4	49	3	0
0 mGy	24 hours	4	50	3	2		50 mGy	24 hours	4	50	1	0		0 mGy	48 hours	4	50	0	4		50 mGy	48 hours	4	50	3	1
0 mGy	24 hours	4	51	2	1		50 mGy	24 hours	4	51	0	2		0 mGy	48 hours	4	51	0	4		50 mGy	48 hours	4	51	0	3
0 mGy	24 hours	4	52	3	3		50 mGy	24 hours	4	52	4	4		0 mGy	48 hours	4	52	1	3		50 mGy	48 hours	4	52	2	2
0 mGy	24 hours	4	53	4	1		50 mGy	24 hours	4	53	1	6		0 mGy	48 hours	4	53	2	3		50 mGy	48 hours	4	53	1	6
0 mGy	24 hours	4	54	4	1		50 mGy	24 hours	4	54	1	3		0 mGy	48 hours	4	54	2	5		50 mGy	48 hours	4	54	4	4
0 mGy	24 hours	4	55	1	3		50 mGy	24 hours	4	55	1	4		0 mGy	48 hours	4	55	2	2		50 mGy	48 hours	4	55	3	4
0 mGy	24 hours	4	56	4	2		50 mGy	24 hours	4	56	0	3		0 mGy	48 hours	4	56	2	2		50 mGy	48 hours	4	56	2	3
0 mGy	24 hours	4	57	2	1		50 mGy	24 hours	4	57	1	0		0 mGy	48 hours	4	57	1	1		50 mGy	48 hours	4	57	1	2
0 mGy	24 hours	4	58	1	2		50 mGy	24 hours	4	58	3	2		0 mGy	48 hours	4	58	2	2		50 mGy	48 hours	4	58	2	1
0 mGy	24 hours	4	59	3	1		50 mGy	24 hours	4	59	0	1		0 mGy	48 hours	4	59	0	2		50 mGy	48 hours	4	59	3	3
0 mGy	24 hours	4	60	1	3		50 mGy	24 hours	4	60	2	3		0 mGy	48 hours	4	60	0	1		50 mGy	48 hours	4	60	4	0
0 mGy	24 hours	4	61	0	2		50 mGy	24 hours	4	61	2	5		0 mGy	48 hours	4	61	4	4		50 mGy	48 hours	4	61	2	1
0 mGy	24 hours	4	62	1	3		50 mGy	24 hours	4	62	1	3		0 mGy	48 hours	4	62	2	4		50 mGy	48 hours	4	62	1	1
0 mGy	24 hours	4	63	3	5		50 mGy	24 hours	4	63	1	0		0 mGy	48 hours	4	63	2	3		50 mGy	48 hours	4	63	6	4
0 mGy	24 hours	4	64	2	0		50 mGy	24 hours	4	64	0	1		0 mGy	48 hours	4	64	2	4		50 mGy	48 hours	4	64	1	0
0 mGy	24 hours	4	65	1	1		50 mGy	24 hours	4	65	0	2		0 mGy	48 hours	4	65	1	5		50 mGy	48 hours	4	65	3	4
0 mGy	24 hours	4	66	3	1		50 mGy	24 hours	4	66	3	4		0 mGy	48 hours	4	66	3	3		50 mGy	48 hours	4	66	3	4
0 mGy	24 hours	4	67	0	2		50 mGy	24 hours	4	67	0	1		0 mGy	48 hours	4	67	1	4		50 mGy	48 hours	4	67	7	12
0 mGy	24 hours	4	68	2	3		50 mGy	24 hours	4	68	1	3		0 mGy	48 hours	4	68	0	3		50 mGy	48 hours	4	68	1	0
0 mGy	24 hours	4	69	0	2		50 mGy	24 hours	4	69	1	3		0 mGy	48 hours	4	69	2	2		50 mGy	48 hours	4	69	4	1
0 mGy	24 hours	4	70	4	5		50 mGy	24 hours	4	70	2	2		0 mGy	48 hours	4	70	1	4		50 mGy	48 hours	4	70	0	2
0 mGy	24 hours	4	71	6	5		50 mGy	24 hours	4	71	1	3		0 mGy	48 hours	4	71	4	3		50 mGy	48 hours	4	71	1	4
0 mGy	24 hours	4	72	1	3		50 mGy	24 hours	4	72	1	3		0 mGy	48 hours	4	72	2	2		50 mGy	48 hours	4	72	2	3
0 mGy	24 hours	4	73	1	2		50 mGy	24 hours	4	73	2	4		0 mGy	48 hours	4	73	1	5		50 mGy	48 hours	4	73	1	4
0 mGy	24 hours	4	74	3	2		50 mGy	24 hours	4	74	1	3		0 mGy	48 hours	4	74	2	4		50 mGy	48 hours	4	74	2	4
0 mGy	24 hours	4	75	2	4		50 mGy	24 hours	4	75	0	2		0 mGy	48 hours	4	75	4	2		50 mGy	48 hours	4	75	1	3
0 mGy	24 hours	4	76	2	1		50 mGy	24 hours	4	76	0	4		0 mGy	48 hours	4	76	1	4		50 mGy	48 hours	4	76	3	4
0 mGy	24 hours	4	77	0	1		50 mGy	24 hours	4	77	1	3		0 mGy	48 hours	4	77	1	4		50 mGy	48 hours	4	77	1	1
0 mGy	24 hours	4	78	0	1		50 mGy	24 hours	4	78	1	4		0 mGy	48 hours	4	78	4	0		50 mGy	48 hours	4	78	2	2
0 mGy	24 hours	4	79	3	2		50 mGy	24 hours	4	79	1	1		0 mGy	48 hours	4	79	1	4		50 mGy	48 hours	4	79	0	3
0 mGy	24 hours	4	80	1	2		50 mGy	24 hours	4	80	1	4		0 mGy	48 hours	4	80	4	0		50 mGy	48 hours	4	80	1	6
0 mGy	24 hours	4	81	0	2		50 mGy	24 hours	4	81	0	1		0 mGy	48 hours	4	81	0	3		50 mGy	48 hours	4	81	0	3
0 mGy	24 hours	4	82	0	1		50 mGy	24 hours	4	82	0	3		0 mGy	48 hours	4	82	0	3		50 mGy	48 hours	4	82	4	6
0 mGy	24 hours	4	83	9	6		50 mGy	24 hours	4	83	1	1		0 mGy	48 hours	4	83	1	3		50 mGy	48 hours	4	83	0	4
0 mGy	24 hours	4	84	2	0		50 mGy	24 hours	4	84	0	1		0 mGy	48 hours	4	84	2	3		50 mGy	48 hours	4	84	0	2
0 mGy	24 hours	4	85	2	2		50 mGy	24 hours	4	85	1	4		0 mGy	48 hours	4	85	1	1		50 mGy	48 hours	4	85	0	3
0 mGy	24 hours	4	86	2	2		50 mGy	24 hours	4	86	0	2		0 mGy	48 hours	4	86	1	2		50 mGy	48 hours	4	86	0	2
0 mGy	24 hours	4	87	3	3		50 mGy	24 hours	4	87	2	5		0 mGy	48 hours	4	87	4	4		50 mGy	48 hours	4	87	6	4
0 mGy	24 hours	4	88	2	1		50 mGy	24 hours	4	88	0	1		0 mGy	48 hours	4	88	1	3		50 mGy	48 hours	4	88	1	3
0 mGy	24 hours	4	89	1	1		50 mGy	24 hours	4	89	0	2		0 mGy	48 hours	4	89	3	3		50 mGy	48 hours	4	89	7	9
0 mGy	24 hours	4	90	1	3		50 mGy	24 hours	4	90	0	3		0 mGy	48 hours	4	90	2	6		50 mGy	48 hours	4	90	2	3
0 mGy	24 hours	4	91	1	0		50 mGy	24 hours	4	91	2	4		0 mGy	48 hours	4	91	2	4		50 mGy	48 hours	4	91	3	0
0 mGy	24 hours	4	92	2	1		50 mGy	24 hours	4	92	0	3		0 mGy	48 hours	4	92	1	1		50 mGy	48 hours	4	92	0	4
0 mGy	24 hours	4	93	3	4		50 mGy	24 hours	4	93	0	3		0 mGy	48 hours	4	93	0	2		50 mGy	48 hours	4	93	0	3
0 mGy	24 hours	4	94	0	3		50 mGy	24 hours	4	94	1	0		0 mGy	48 hours	4	94	1	2		50 mGy	48 hours	4	94	4	2
0 mGy	24 hours	4	95	2	1		50 mGy	24 hours	4	95	0	2		0 mGy	48 hours	4	95	0	1		50 mGy	48 hours	4	95	8	10
0 mGy	24 hours	4	96	2	1		50 mGy	24 hours	4	96	0	3		0 mGy	48 hours	4	96	1	2		50 mGy	48 hours	4	96	0	4
0 mGy	24 hours	4	97	1	2		50 mGy	24 hours	4	97	1	4		0 mGy	48 hours	4	97	1	3		50 mGy	48 hours	4	97	0	5
0 mGy	24 hours	4	98	0	3		50 mGy	24 hours	4	98	0	1		0 mGy	48 hours	4	98	0	3		50 mGy	48 hours	4	98	1	3
0 mGy	24 hours	4	99	1	1		50 mGy	24 hours	4	99	1	3		0 mGy	48 hours	4	99	1	1		50 mGy	48 hours	4	99	2	11
0 mGy	24 hours	4	100	2	1		50 mGy	24 hours	4	100	0	1		0 mGy	48 hours	4	100	2	5		50 mGy	48 hours	4	100	0	4
0 mGy	24 hours	5	1	3	4		50 mGy	24 hours	5	1	2	0		0 mGy	48 hours	4	101	2	1		50 mGy	48 hours	5	1	2	5
0 mGy	24 hours	5	2	0	3		50 mGy	24 hours	5	2	2	2		0 mGy	48 hours	4	102	6	5		50 mGy	48 hours	5	2	1	4
0 mGy	24 hours	5	3	0	1		50 mGy	24 hours	5	3	1	0		0 mGy	48 hours	4	103	2	1		50 mGy	48 hours	5	3	3	3
0 mGy	24 hours	5	4	2	4		50 mGy	24 hours	5	4	1	1		0 mGy	48 hours	4	104	0	2		50 mGy	48 hours	5	4	0	6
0 mGy	24 hours	5	5	1	3		50 mGy	24 hours	5	5	2	9		0 mGy	48 hours	5	1	1	5		50 mGy	48 hours	5	5	2	4
0 mGy	24 hours	5	6	1	1		50 mGy	24 hours	5	6	1	5		0 mGy	48 hours	5	2	0	3		50 mGy	48 hours	5	6	0	5
0 mGy	24 hours	5	7	3	4		50 mGy	24 hours	5	7	1	4		0 mGy	48 hours	5	3	1	2		50 mGy	48 hours	5	7	0	4
0 mGy	24 hours	5	8	2	2		50 mGy	24 hours	5	8	1	6		0 mGy	48 hours	5	4	3	3		50 mGy	48 hours	5	8	1	8
0 mGy	24 hours	5	9	2	2		50 mGy	24 hours	5	9	2	11		0 mGy	48 hours	5	5	1	2		50 mGy	48 hours	5	9	1	0
0 mGy	24 hours	5	10	1	3		50 mGy	24 hours	5	10	1	1		0 mGy	48 hours	5	6	0	2		50 mGy	48 hours	5	10	1	1
0 mGy	24 hours	5	11	1	1		50 mGy	24 hours	5	11	0	4		0 mGy	48 hours	5	7	1	0		50 mGy	48 hours	5	11	1	6
0 mGy	24 hours	5	12	2	3		50 mGy	24 hours	5	12	1	1		0 mGy	48 hours	5	8	0	3		50 mGy	48 hours	5	12	1	4
0 mGy	24 hours	5	13	2	4		50 mGy	24 hours	5	13	0	7		0 mGy	48 hours	5	9	1	3		50 mGy	48 hours	5	13	1	4
0 mGy	24 hours	5	14	1	2		50 mGy	24 hours	5	14	1	4		0 mGy	48 hours	5	10	0	1		50 mGy	48 hours	5	14	2	5
0 mGy	24 hours	5	15	0	1		50 mGy	24 hours	5	15	2	6		0 mGy	48 hours	5	11	0	2		50 mGy	48 hours	5	15	2	2
0 mGy	24 hours	5	16	1	0		50 mGy	24 hours	5	16	0	6		0 mGy	48 hours	5	12	2	0		50 mGy	48 hours	5	16	1	1
0 mGy	24 hours	5	17	1	1		50 mGy	24 hours	5	17	2	3		0 mGy	48 hours	5	13	1	3		50 mGy	48 hours	5	17	2	3
0 mGy	24 hours	5	18	0	3		50 mGy	24 hours	5	18	0	6		0 mGy	48 hours	5	14	2	1		50 mGy	48 hours	5	18	0	4
0 mGy	24 hours	5	19	1	6		50 mGy	24 hours	5	19	0	6		0 mGy	48 hours	5	15	0	3		50 mGy	48 hours	5	19	2	13
0 mGy	24 hours	5	20	1	2		50 mGy	24 hours	5	20	2	4		0 mGy	48 hours	5	16	0	3		50 mGy	48 hours	5	20	0	3
0 mGy	24 hours	5	21	1	4		50 mGy	24 hours	5	21	3	4		0 mGy	48 hours	5	17	2	1		50 mGy	48 hours	5	21	1	3
0 mGy	24 hours	5	22	1	2		50 mGy	24 hours	5	22	1	1		0 mGy	48 hours	5	18	1	3		50 mGy	48 hours	5	22	2	5
0 mGy	24 hours	5	23	2	5		50 mGy	24 hours	5	23	1	1		0 mGy	48 hours	5	19	0	3		50 mGy	48 hours	5	23	0	2
0 mGy	24 hours	5	24	1	1		50 mGy	24 hours	5	24	1	6		0 mGy	48 hours	5	20	1	4		50 mGy	48 hours	5	24	0	7
0 mGy	24 hours	5	25	2	2		50 mGy	24 hours	5	25	1	5		0 mGy	48 hours	5	21	0	7		50 mGy	48 hours	5	25	0	7
0 mGy	24 hours	5	26	2	2		50 mGy	24 hours	5	26	3	1		0 mGy	48 hours	5	22	0	1		50 mGy	48 hours	5	26	1	2
0 mGy	24 hours	5	27	2	2		50 mGy	24 hours	5	27	0	7		0 mGy	48 hours	5	23	2	1		50 mGy	48 hours	5	27	2	6
0 mGy	24 hours	5	28	1	4		50 mGy	24 hours	5	28	0	1		0 mGy	48 hours	5	24	1	2		50 mGy	48 hours	5	28	0	3
0 mGy	24 hours	5	29	1	5		50 mGy	24 hours	5	29	1	5		0 mGy	48 hours	5	25	4	4		50 mGy	48 hours	5	29	1	8
0 mGy	24 hours	5	30	1	2		50 mGy	24 hours	5	30	2	6		0 mGy	48 hours	5	26	2	2		50 mGy	48 hours	5	30	1	6
0 mGy	24 hours	5	31	0	4		50 mGy	24 hours	5	31	1	4		0 mGy	48 hours	5	27	2	6		50 mGy	48 hours	5	31	2	5
0 mGy	24 hours	5	32	2	1		50 mGy	24 hours	5	32	0	6		0 mGy	48 hours	5	28	1	3		50 mGy	48 hours	5	32	1	0
0 mGy	24 hours	5	33	2	3		50 mGy	24 hours	5	33	0	4		0 mGy	48 hours	5	29	1	3		50 mGy	48 hours	5	33	0	3
0 mGy	24 hours	5	34	2	2		50 mGy	24 hours	5	34	0	5		0 mGy	48 hours	5	30	3	0		50 mGy	48 hours	5	34	2	5
0 mGy	24 hours	5	35	0	1		50 mGy	24 hours	5	35	0	4		0 mGy	48 hours	5	31	2	4		50 mGy	48 hours	5	35	0	3
0 mGy	24 hours	5	36	1	1		50 mGy	24 hours	5	36	1	10		0 mGy	48 hours	5	32	1	4		50 mGy	48 hours	5	36	1	5
0 mGy	24 hours	5	37	2	2		50 mGy	24 hours	5	37	2	4		0 mGy	48 hours	5	33	4	4		50 mGy	48 hours	5	37	1	4
0 mGy	24 hours	5	38	1	1		50 mGy	24 hours	5	38	1	5		0 mGy	48 hours	5	34	1	2		50 mGy	48 hours	5	38	2	4
0 mGy	24 hours	5	39	2	2		50 mGy	24 hours	5	39	1	6		0 mGy	48 hours	5	35	0	3		50 mGy	48 hours	5	39	2	4
0 mGy	24 hours	5	40	1	4		50 mGy	24 hours	5	40	2	4		0 mGy	48 hours	5	36	1	2		50 mGy	48 hours	5	40	1	2
0 mGy	24 hours	5	41	4	4		50 mGy	24 hours	5	41	1	1		0 mGy	48 hours	5	37	2	6		50 mGy	48 hours	5	41	2	6
0 mGy	24 hours	5	42	12	11		50 mGy	24 hours	5	42	1	1		0 mGy	48 hours	5	38	0	3		50 mGy	48 hours	5	42	3	1
0 mGy	24 hours	5	43	1	1		50 mGy	24 hours	5	43	1	5		0 mGy	48 hours	5	39	2	3		50 mGy	48 hours	5	43	4	6
0 mGy	24 hours	5	44	2	4		50 mGy	24 hours	5	44	0	3		0 mGy	48 hours	5	40	0	3		50 mGy	48 hours	5	44	1	6
0 mGy	24 hours	5	45	0	2		50 mGy	24 hours	5	45	0	2		0 mGy	48 hours	5	41	1	1		50 mGy	48 hours	5	45	4	13
0 mGy	24 hours	5	46	0	3		50 mGy	24 hours	5	46	0	2		0 mGy	48 hours	5	42	4	2		50 mGy	48 hours	5	46	3	5
0 mGy	24 hours	5	47	1	3		50 mGy	24 hours	5	47	2	3		0 mGy	48 hours	5	43	1	2		50 mGy	48 hours	5	47	1	7
0 mGy	24 hours	5	48	1	3		50 mGy	24 hours	5	48	2	8		0 mGy	48 hours	5	44	0	3		50 mGy	48 hours	5	48	0	3
0 mGy	24 hours	5	49	2	2		50 mGy	24 hours	5	49	0	1		0 mGy	48 hours	5	45	2	6		50 mGy	48 hours	5	49	0	3
0 mGy	24 hours	5	50	4	1		50 mGy	24 hours	5	50	0	2		0 mGy	48 hours	5	46	1	4		50 mGy	48 hours	5	50	2	7
0 mGy	24 hours	5	51	0	3		50 mGy	24 hours	5	51	0	5		0 mGy	48 hours	5	47	2	5		50 mGy	48 hours	5	51	1	3
0 mGy	24 hours	5	52	3	5		50 mGy	24 hours	5	52	0	2		0 mGy	48 hours	5	48	2	1		50 mGy	48 hours	5	52	0	3
0 mGy	24 hours	5	53	0	2		50 mGy	24 hours	5	53	0	3		0 mGy	48 hours	5	49	0	1		50 mGy	48 hours	5	53	0	4
0 mGy	24 hours	5	54	0	3		50 mGy	24 hours	5	54	2	4		0 mGy	48 hours	5	50	1	0		50 mGy	48 hours	5	54	2	6
0 mGy	24 hours	5	55	2	7		50 mGy	24 hours	5	55	0	3		0 mGy	48 hours	5	51	2	0		50 mGy	48 hours	5	55	1	7
0 mGy	24 hours	5	56	2	0		50 mGy	24 hours	5	56	1	2		0 mGy	48 hours	5	52	1	3		50 mGy	48 hours	5	56	1	7
0 mGy	24 hours	5	57	2	0		50 mGy	24 hours	5	57	1	7		0 mGy	48 hours	5	53	1	3		50 mGy	48 hours	5	57	0	4
0 mGy	24 hours	5	58	2	2		50 mGy	24 hours	5	58	0	2		0 mGy	48 hours	5	54	1	4		50 mGy	48 hours	5	58	0	3
0 mGy	24 hours	5	59	2	1		50 mGy	24 hours	5	59	0	2		0 mGy	48 hours	5	55	4	3		50 mGy	48 hours	5	59	1	9
0 mGy	24 hours	5	60	1	4		50 mGy	24 hours	5	60	1	6		0 mGy	48 hours	5	56	2	3		50 mGy	48 hours	5	60	4	6
0 mGy	24 hours	5	61	0	4		50 mGy	24 hours	5	61	1	1		0 mGy	48 hours	5	57	4	2		50 mGy	48 hours	5	61	3	4
0 mGy	24 hours	5	62	4	4		50 mGy	24 hours	5	62	0	3		0 mGy	48 hours	5	58	1	2		50 mGy	48 hours	5	62	0	3
0 mGy	24 hours	5	63	2	2		50 mGy	24 hours	5	63	1	0		0 mGy	48 hours	5	59	0	1		50 mGy	48 hours	5	63	1	2
0 mGy	24 hours	5	64	1	4		50 mGy	24 hours	5	64	0	5		0 mGy	48 hours	5	60	5	5		50 mGy	48 hours	5	64	1	7
0 mGy	24 hours	5	65	1	5		50 mGy	24 hours	5	65	0	2		0 mGy	48 hours	5	61	3	1		50 mGy	48 hours	5	65	0	5
0 mGy	24 hours	5	66	1	3		50 mGy	24 hours	5	66	0	3		0 mGy	48 hours	5	62	3	0		50 mGy	48 hours	5	66	0	6
0 mGy	24 hours	5	67	1	3		50 mGy	24 hours	5	67	0	2		0 mGy	48 hours	5	63	0	3		50 mGy	48 hours	5	67	0	3
0 mGy	24 hours	5	68	4	5		50 mGy	24 hours	5	68	0	4		0 mGy	48 hours	5	64	1	1		50 mGy	48 hours	5	68	0	2
0 mGy	24 hours	5	69	2	4		50 mGy	24 hours	5	69	0	2		0 mGy	48 hours	5	65	1	0		50 mGy	48 hours	5	69	1	5
0 mGy	24 hours	5	70	2	5		50 mGy	24 hours	5	70	1	6		0 mGy	48 hours	5	66	1	3		50 mGy	48 hours	5	70	0	3
0 mGy	24 hours	5	71	0	3		50 mGy	24 hours	5	71	2	2		0 mGy	48 hours	5	67	4	3		50 mGy	48 hours	5	71	1	7
0 mGy	24 hours	5	72	1	4		50 mGy	24 hours	5	72	1	1		0 mGy	48 hours	5	68	1	2		50 mGy	48 hours	5	72	1	6
0 mGy	24 hours	5	73	1	4		50 mGy	24 hours	5	73	2	3		0 mGy	48 hours	5	69	3	3		50 mGy	48 hours	5	73	2	2
0 mGy	24 hours	5	74	2	1		50 mGy	24 hours	5	74	0	3		0 mGy	48 hours	5	70	1	1		50 mGy	48 hours	5	74	1	1
0 mGy	24 hours	5	75	3	0		50 mGy	24 hours	5	75	0	2		0 mGy	48 hours	5	71	1	2		50 mGy	48 hours	5	75	2	3
0 mGy	24 hours	5	76	2	2		50 mGy	24 hours	5	76	0	3		0 mGy	48 hours	5	72	4	6		50 mGy	48 hours	5	76	2	6
0 mGy	24 hours	5	77	1	2		50 mGy	24 hours	5	77	0	2		0 mGy	48 hours	5	73	1	0		50 mGy	48 hours	5	77	2	0
0 mGy	24 hours	5	78	3	0		50 mGy	24 hours	5	78	0	1		0 mGy	48 hours	5	74	4	2		50 mGy	48 hours	5	78	2	4
0 mGy	24 hours	5	79	1	4		50 mGy	24 hours	5	79	2	7		0 mGy	48 hours	5	75	4	4		50 mGy	48 hours	5	79	1	3
0 mGy	24 hours	5	80	2	2		50 mGy	24 hours	5	80	1	7		0 mGy	48 hours	5	76	1	1		50 mGy	48 hours	5	80	2	2
0 mGy	24 hours	5	81	4	1		50 mGy	24 hours	5	81	2	5		0 mGy	48 hours	5	77	1	1		50 mGy	48 hours	5	81	4	6
0 mGy	24 hours	5	82	2	5		50 mGy	24 hours	5	82	0	3		0 mGy	48 hours	5	78	1	0		50 mGy	48 hours	5	82	4	1
0 mGy	24 hours	5	83	0	3		50 mGy	24 hours	5	83	0	2		0 mGy	48 hours	5	79	0	2		50 mGy	48 hours	5	83	1	1
0 mGy	24 hours	5	84	4	3		50 mGy	24 hours	5	84	0	1		0 mGy	48 hours	5	80	1	1		50 mGy	48 hours	5	84	4	7
0 mGy	24 hours	5	85	1	3		50 mGy	24 hours	5	85	2	1		0 mGy	48 hours	5	81	1	0		50 mGy	48 hours	5	85	1	3
0 mGy	24 hours	5	86	3	4		50 mGy	24 hours	5	86	0	6		0 mGy	48 hours	5	82	1	1		50 mGy	48 hours	5	86	1	2
0 mGy	24 hours	5	87	3	2		50 mGy	24 hours	5	87	0	2		0 mGy	48 hours	5	83	0	2		50 mGy	48 hours	5	87	3	6
0 mGy	24 hours	5	88	2	2		50 mGy	24 hours	5	88	0	6		0 mGy	48 hours	5	84	1	1		50 mGy	48 hours	5	88	1	4
0 mGy	24 hours	5	89	1	2		50 mGy	24 hours	5	89	2	4		0 mGy	48 hours	5	85	3	7		50 mGy	48 hours	5	89	3	6
0 mGy	24 hours	5	90	4	4		50 mGy	24 hours	5	90	1	4		0 mGy	48 hours	5	86	0	4		50 mGy	48 hours	5	90	3	3
0 mGy	24 hours	5	91	1	2		50 mGy	24 hours	5	91	1	4		0 mGy	48 hours	5	87	1	1		50 mGy	48 hours	5	91	0	3
0 mGy	24 hours	5	92	4	5		50 mGy	24 hours	5	92	2	6		0 mGy	48 hours	5	88	1	5		50 mGy	48 hours	5	92	1	2
0 mGy	24 hours	5	93	2	3		50 mGy	24 hours	5	93	2	5		0 mGy	48 hours	5	89	1	3		50 mGy	48 hours	5	93	0	5
0 mGy	24 hours	5	94	2	4		50 mGy	24 hours	5	94	2	3		0 mGy	48 hours	5	90	2	1		50 mGy	48 hours	5	94	3	4
0 mGy	24 hours	5	95	1	4		50 mGy	24 hours	5	95	3	2		0 mGy	48 hours	5	91	0	2		50 mGy	48 hours	5	95	3	3
0 mGy	24 hours	5	96	0	1		50 mGy	24 hours	5	96	2	7		0 mGy	48 hours	5	92	2	1		50 mGy	48 hours	5	96	4	4
0 mGy	24 hours	5	97	2	6		50 mGy	24 hours	5	97	1	5		0 mGy	48 hours	5	93	1	2		50 mGy	48 hours	5	97	2	5
0 mGy	24 hours	5	98	4	4		50 mGy	24 hours	5	98	1	5		0 mGy	48 hours	5	94	1	2		50 mGy	48 hours	5	98	12	4
0 mGy	24 hours	5	99	1	5		50 mGy	24 hours	5	99	1	3		0 mGy	48 hours	5	95	1	2		50 mGy	48 hours	5	99	1	3
0 mGy	24 hours	5	100	1	5		50 mGy	24 hours	5	100	1	3		0 mGy	48 hours	5	96	3	3		50 mGy	48 hours	5	100	5	4
0 mGy	24 hours	5	101	2	5		50 mGy	24 hours	5	101	2	4		0 mGy	48 hours	5	97	0	1		50 mGy	48 hours	5	101	1	1
0 mGy	24 hours	5	102	0	3		50 mGy	24 hours	5	102	1	3		0 mGy	48 hours	5	98	1	0		50 mGy	48 hours	5	102	2	5
0 mGy	24 hours	5	103	2	1		50 mGy	24 hours	5	103	0	3		0 mGy	48 hours	5	99	1	3		50 mGy	48 hours	5	103	3	9
0 mGy	24 hours	5	104	3	5		50 mGy	24 hours	5	104	1	3		0 mGy	48 hours	5	100	3	2		50 mGy	48 hours	5	104	4	1
0 mGy	24 hours	5	105	1	6		50 mGy	24 hours	5	105	2	3		0 mGy	48 hours	5	101	2	6		50 mGy	48 hours	5	105	1	3
0 mGy	24 hours	5	106	1	2		50 mGy	24 hours	5	106	1	6		0 mGy	48 hours	5	102	2	6		50 mGy	48 hours	5	106	2	2
0 mGy	24 hours	5	107	2	4		50 mGy	24 hours	5	107	0	7		0 mGy	48 hours	5	103	0	3		50 mGy	48 hours	5	107	1	0
0 mGy	24 hours	5	108	1	3		50 mGy	24 hours	5	108	5	6		0 mGy	48 hours	5	104	1	1		50 mGy	48 hours	5	108	1	4
0 mGy	24 hours	5	109	0	3		50 mGy	24 hours	5	109	0	4		0 mGy	48 hours	5	105	1	4		50 mGy	48 hours	5	109	2	5
0 mGy	24 hours	5	110	1	4		50 mGy	24 hours	5	110	0	3		0 mGy	48 hours	5	106	1	3		50 mGy	48 hours	5	110	2	3
0 mGy	24 hours	5	111	4	2		50 mGy	24 hours	5	111	0	2		0 mGy	48 hours	5	107	1	3		50 mGy	48 hours	5	111	1	5
0 mGy	24 hours	5	112	1	6		50 mGy	24 hours	5	112	2	3		0 mGy	48 hours	5	108	1	7		50 mGy	48 hours	5	112	3	5
0 mGy	24 hours	5	113	2	4		50 mGy	24 hours	5	113	1	4		0 mGy	48 hours	5	109	1	3		50 mGy	48 hours	5	113	3	8
0 mGy	24 hours	5	114	2	4		50 mGy	24 hours	5	114	0	2		0 mGy	48 hours	5	110	2	6		50 mGy	48 hours	5	114	1	6
0 mGy	24 hours	5	115	1	4		50 mGy	24 hours	5	115	0	5		0 mGy	48 hours	5	111	0	3		50 mGy	48 hours	5	115	3	7
0 mGy	24 hours	5	116	1	3		50 mGy	24 hours	5	116	1	3		0 mGy	48 hours	5	112	5	7		50 mGy	48 hours	5	116	0	4
0 mGy	24 hours	5	117	4	3		50 mGy	24 hours	5	117	2	5		0 mGy	48 hours	5	113	1	2		50 mGy	48 hours	5	117	1	6
0 mGy	24 hours	5	118	3	0		50 mGy	24 hours	5	118	0	2		0 mGy	48 hours	5	114	4	4		50 mGy	48 hours	5	118	3	5
0 mGy	24 hours	5	119	2	1		50 mGy	24 hours	5	119	0	3		0 mGy	48 hours	5	115	0	2		50 mGy	48 hours	5	119	0	4
0 mGy	24 hours	5	120	2	6		50 mGy	24 hours	5	120	0	7		0 mGy	48 hours	5	116	1	2		50 mGy	48 hours	5	120	1	4
0 mGy	24 hours	5	121	1	3		50 mGy	24 hours	5	121	0	4		0 mGy	48 hours	5	117	7	8		50 mGy	48 hours	5	121	5	15
0 mGy	24 hours	5	122	0	1		50 mGy	24 hours	5	122	0	3		0 mGy	48 hours	5	118	1	1		50 mGy	48 hours	5	122	2	5
0 mGy	24 hours	5	123	1	4		50 mGy	24 hours	5	123	0	3		0 mGy	48 hours	5	119	3	5		50 mGy	48 hours	5	123	1	3
0 mGy	24 hours	5	124	1	3		50 mGy	24 hours	5	124	1	7		0 mGy	48 hours	5	120	2	6		50 mGy	48 hours	5	124	4	4
0 mGy	24 hours	5	125	1	3		50 mGy	24 hours	5	125	0	4		0 mGy	48 hours	5	121	4	3		50 mGy	48 hours	5	125	4	6
0 mGy	24 hours	5	126	1	2		50 mGy	24 hours	5	126	0	2		0 mGy	48 hours	5	122	2	3		50 mGy	48 hours	5	126	7	9
0 mGy	24 hours	5	127	1	2		50 mGy	24 hours	5	127	2	2		0 mGy	48 hours	5	123	3	0		50 mGy	48 hours	5	127	2	7
0 mGy	24 hours	5	128	5	3		50 mGy	24 hours	5	128	2	5		0 mGy	48 hours	5	124	4	0		50 mGy	48 hours	5	128	4	9
0 mGy	24 hours	5	129	5	4		50 mGy	24 hours	5	129	0	5		0 mGy	48 hours	5	125	3	3		50 mGy	48 hours	5	129	6	8
0 mGy	24 hours	5	130	2	6		50 mGy	24 hours	5	130	1	3		0 mGy	48 hours	5	126	3	3		50 mGy	48 hours	5	130	1	3
0 mGy	24 hours	5	131	2	3		50 mGy	24 hours	5	131	1	3		0 mGy	48 hours	5	127	3	6		50 mGy	48 hours	5	131	3	7
0 mGy	24 hours	5	132	2	5		50 mGy	24 hours	5	132	2	3		0 mGy	48 hours	5	128	6	5		50 mGy	48 hours	5	132	6	9
0 mGy	24 hours	5	133	3	5		50 mGy	24 hours	5	133	0	1		0 mGy	48 hours	5	129	3	3		50 mGy	48 hours	5	133	1	1
0 mGy	24 hours	5	134	1	1		50 mGy	24 hours	5	134	1	2		0 mGy	48 hours	5	130	2	3		50 mGy	48 hours	5	134	7	12
0 mGy	24 hours	5	135	2	4		50 mGy	24 hours	5	135	3	0		0 mGy	48 hours	5	131	0	3		50 mGy	48 hours	5	135	2	4
0 mGy	24 hours	5	136	5	4		50 mGy	24 hours	5	136	1	2		0 mGy	48 hours	5	132	1	1		50 mGy	48 hours	5	136	3	3
0 mGy	24 hours	5	137	1	3		50 mGy	24 hours	5	137	0	2		0 mGy	48 hours	5	133	1	4		50 mGy	48 hours	5	137	1	1
0 mGy	24 hours	5	138	1	3		50 mGy	24 hours	5	138	0	2		0 mGy	48 hours	5	134	1	2		50 mGy	48 hours	5	138	2	4
0 mGy	24 hours	5	139	0	2		50 mGy	24 hours	5	139	0	1		0 mGy	48 hours	5	135	5	4		50 mGy	48 hours	5	139	2	5
0 mGy	24 hours	5	140	1	5		50 mGy	24 hours	5	140	0	4		0 mGy	48 hours	5	136	4	5		50 mGy	48 hours	5	140	3	1
0 mGy	24 hours	5	141	1	5		50 mGy	24 hours	5	141	0	2		0 mGy	48 hours	5	137	0	2		50 mGy	48 hours	5	141	2	4
0 mGy	24 hours	5	142	0	1		50 mGy	24 hours	5	142	0	2		0 mGy	48 hours	5	138	6	5		50 mGy	48 hours	5	142	4	4
0 mGy	24 hours	5	143	1	1		50 mGy	24 hours	5	143	0	3		0 mGy	48 hours	5	139	4	4		50 mGy	48 hours	5	143	2	1
0 mGy	24 hours	5	144	1	1		50 mGy	24 hours	5	144	1	4		0 mGy	48 hours	5	140	5	5		50 mGy	48 hours	5	144	2	2
0 mGy	24 hours	5	145	1	1		50 mGy	24 hours	5	145	3	5		0 mGy	48 hours	5	141	2	1		50 mGy	48 hours	5	145	2	4
0 mGy	24 hours	5	146	2	5		50 mGy	24 hours	5	146	2	3		0 mGy	48 hours	5	142	0	2		50 mGy	48 hours	5	146	1	5
0 mGy	24 hours	5	147	1	2		50 mGy	24 hours	5	147	0	3		0 mGy	48 hours	5	143	2	3		50 mGy	48 hours	5	147	1	0
0 mGy	24 hours	5	148	1	1		50 mGy	24 hours	5	148	0	2		0 mGy	48 hours	5	144	0	3		50 mGy	48 hours	5	148	2	8
0 mGy	24 hours	5	149	4	4		50 mGy	24 hours	5	149	1	2		0 mGy	48 hours	5	145	1	4		50 mGy	48 hours	5	149	0	3
0 mGy	24 hours	5	150	4	3		50 mGy	24 hours	5	150	0	3		0 mGy	48 hours	5	146	2	1		50 mGy	48 hours	5	150	1	7
0 mGy	24 hours	6	1	1	1		50 mGy	24 hours	6	1	0	3		0 mGy	48 hours	5	147	3	7		50 mGy	48 hours	5	151	2	0
0 mGy	24 hours	6	2	2	2		50 mGy	24 hours	6	2	0	3		0 mGy	48 hours	5	148	3	5		50 mGy	48 hours	5	152	1	6
0 mGy	24 hours	6	3	1	4		50 mGy	24 hours	6	3	0	2		0 mGy	48 hours	5	149	1	4		50 mGy	48 hours	5	153	1	6
0 mGy	24 hours	6	4	2	2		50 mGy	24 hours	6	4	0	2		0 mGy	48 hours	5	150	2	3		50 mGy	48 hours	5	154	3	4
0 mGy	24 hours	6	5	1	3		50 mGy	24 hours	6	5	0	2		0 mGy	48 hours	5	151	2	2		50 mGy	48 hours	5	155	2	5
0 mGy	24 hours	6	6	2	9		50 mGy	24 hours	6	6	0	6		0 mGy	48 hours	5	152	1	2		50 mGy	48 hours	5	156	2	5
0 mGy	24 hours	6	7	1	3		50 mGy	24 hours	6	7	0	3		0 mGy	48 hours	5	153	4	3		50 mGy	48 hours	5	157	3	3
0 mGy	24 hours	6	8	5	3		50 mGy	24 hours	6	8	0	1		0 mGy	48 hours	5	154	2	1		50 mGy	48 hours	5	158	2	4
0 mGy	24 hours	6	9	3	2		50 mGy	24 hours	6	9	1	1		0 mGy	48 hours	5	155	1	2		50 mGy	48 hours	5	159	3	4
0 mGy	24 hours	6	10	3	3		50 mGy	24 hours	6	10	2	2		0 mGy	48 hours	5	156	0	3		50 mGy	48 hours	5	160	3	5
0 mGy	24 hours	6	11	3	2		50 mGy	24 hours	6	11	4	0		0 mGy	48 hours	5	157	4	5		50 mGy	48 hours	5	161	2	6
0 mGy	24 hours	6	12	3	0		50 mGy	24 hours	6	12	2	3		0 mGy	48 hours	5	158	0	3		50 mGy	48 hours	5	162	4	5
0 mGy	24 hours	6	13	1	3		50 mGy	24 hours	6	13	4	9		0 mGy	48 hours	5	159	2	1		50 mGy	48 hours	5	163	3	4
0 mGy	24 hours	6	14	1	1		50 mGy	24 hours	6	14	0	4		0 mGy	48 hours	5	160	1	2		50 mGy	48 hours	5	164	4	6
0 mGy	24 hours	6	15	3	2		50 mGy	24 hours	6	15	0	2		0 mGy	48 hours	5	161	0	4		50 mGy	48 hours	5	165	2	6
0 mGy	24 hours	6	16	2	3		50 mGy	24 hours	6	16	8	7		0 mGy	48 hours	5	162	0	3		50 mGy	48 hours	5	166	2	4
0 mGy	24 hours	6	17	4	0		50 mGy	24 hours	6	17	0	8		0 mGy	48 hours	5	163	1	3		50 mGy	48 hours	5	167	3	4
0 mGy	24 hours	6	18	1	3		50 mGy	24 hours	6	18	0	2		0 mGy	48 hours	5	164	0	2		50 mGy	48 hours	5	168	2	5
0 mGy	24 hours	6	19	4	6		50 mGy	24 hours	6	19	0	5		0 mGy	48 hours	5	165	1	3		50 mGy	48 hours	5	169	1	5
0 mGy	24 hours	6	20	1	2		50 mGy	24 hours	6	20	0	4		0 mGy	48 hours	5	166	2	2		50 mGy	48 hours	5	170	2	5
0 mGy	24 hours	6	21	2	0		50 mGy	24 hours	6	21	4	6		0 mGy	48 hours	5	167	1	0		50 mGy	48 hours	5	171	1	4
0 mGy	24 hours	6	22	0	5		50 mGy	24 hours	6	22	0	3		0 mGy	48 hours	5	168	3	6		50 mGy	48 hours	5	172	3	5
0 mGy	24 hours	6	23	1	1		50 mGy	24 hours	6	23	3	4		0 mGy	48 hours	5	169	2	4		50 mGy	48 hours	5	173	1	3
0 mGy	24 hours	6	24	2	5		50 mGy	24 hours	6	24	0	4		0 mGy	48 hours	5	170	4	7		50 mGy	48 hours	5	174	1	4
0 mGy	24 hours	6	25	4	3		50 mGy	24 hours	6	25	3	2		0 mGy	48 hours	5	171	3	2		50 mGy	48 hours	5	175	2	0
0 mGy	24 hours	6	26	3	4		50 mGy	24 hours	6	26	1	3		0 mGy	48 hours	5	172	3	2		50 mGy	48 hours	5	176	2	1
0 mGy	24 hours	6	27	2	4		50 mGy	24 hours	6	27	1	1		0 mGy	48 hours	5	173	2	0		50 mGy	48 hours	5	177	0	5
0 mGy	24 hours	6	28	3	3		50 mGy	24 hours	6	28	2	3		0 mGy	48 hours	5	174	3	4		50 mGy	48 hours	5	178	1	3
0 mGy	24 hours	6	29	1	3		50 mGy	24 hours	6	29	0	4		0 mGy	48 hours	5	175	5	4		50 mGy	48 hours	5	179	3	6
0 mGy	24 hours	6	30	2	4		50 mGy	24 hours	6	30	3	4		0 mGy	48 hours	5	176	2	2		50 mGy	48 hours	5	180	2	3
0 mGy	24 hours	6	31	0	3		50 mGy	24 hours	6	31	0	2		0 mGy	48 hours	5	177	6	8		50 mGy	48 hours	5	181	1	2
0 mGy	24 hours	6	32	1	2		50 mGy	24 hours	6	32	3	6		0 mGy	48 hours	5	178	0	4		50 mGy	48 hours	5	182	1	4
0 mGy	24 hours	6	33	2	2		50 mGy	24 hours	6	33	2	4		0 mGy	48 hours	5	179	7	5		50 mGy	48 hours	5	183	2	2
0 mGy	24 hours	6	34	5	4		50 mGy	24 hours	6	34	1	6		0 mGy	48 hours	5	180	0	3		50 mGy	48 hours	5	184	1	7
0 mGy	24 hours	6	35	1	2		50 mGy	24 hours	6	35	1	2		0 mGy	48 hours	5	181	2	5		50 mGy	48 hours	5	185	3	2
0 mGy	24 hours	6	36	1	1		50 mGy	24 hours	6	36	0	2		0 mGy	48 hours	5	182	1	2		50 mGy	48 hours	5	186	3	6
0 mGy	24 hours	6	37	2	3		50 mGy	24 hours	6	37	1	4		0 mGy	48 hours	5	183	2	2		50 mGy	48 hours	5	187	1	4
0 mGy	24 hours	6	38	3	5		50 mGy	24 hours	6	38	1	4		0 mGy	48 hours	5	184	3	0		50 mGy	48 hours	5	188	3	7
0 mGy	24 hours	6	39	0	2		50 mGy	24 hours	6	39	2	2		0 mGy	48 hours	5	185	3	4		50 mGy	48 hours	5	189	2	1
0 mGy	24 hours	6	40	0	4		50 mGy	24 hours	6	40	0	3		0 mGy	48 hours	5	186	3	3		50 mGy	48 hours	5	190	2	4
0 mGy	24 hours	6	41	2	3		50 mGy	24 hours	6	41	2	2		0 mGy	48 hours	5	187	6	4		50 mGy	48 hours	5	191	3	2
0 mGy	24 hours	6	42	2	4		50 mGy	24 hours	6	42	8	2		0 mGy	48 hours	6	1	1	2		50 mGy	48 hours	5	192	2	4
0 mGy	24 hours	6	43	1	3		50 mGy	24 hours	6	43	5	5		0 mGy	48 hours	6	2	1	3		50 mGy	48 hours	5	193	3	5
0 mGy	24 hours	6	44	0	2		50 mGy	24 hours	6	44	7	5		0 mGy	48 hours	6	3	0	1		50 mGy	48 hours	5	194	2	6
0 mGy	24 hours	6	45	4	2		50 mGy	24 hours	6	45	0	2		0 mGy	48 hours	6	4	2	4		50 mGy	48 hours	5	195	5	7
0 mGy	24 hours	6	46	0	3		50 mGy	24 hours	6	46	2	3		0 mGy	48 hours	6	5	1	1		50 mGy	48 hours	5	196	5	3
0 mGy	24 hours	6	47	1	5		50 mGy	24 hours	6	47	0	2		0 mGy	48 hours	6	6	0	1		50 mGy	48 hours	5	197	3	7
0 mGy	24 hours	6	48	3	3		50 mGy	24 hours	6	48	4	9		0 mGy	48 hours	6	7	2	4		50 mGy	48 hours	5	198	2	4
0 mGy	24 hours	6	49	1	0		50 mGy	24 hours	6	49	1	4		0 mGy	48 hours	6	8	2	2		50 mGy	48 hours	5	199	1	2
0 mGy	24 hours	6	50	2	4		50 mGy	24 hours	6	50	0	4		0 mGy	48 hours	6	9	1	4		50 mGy	48 hours	5	200	5	6
0 mGy	24 hours	6	51	1	3		50 mGy	24 hours	6	51	1	5		0 mGy	48 hours	6	10	0	7		50 mGy	48 hours	6	1	1	6
0 mGy	24 hours	6	52	0	5		50 mGy	24 hours	6	52	1	6		0 mGy	48 hours	6	11	0	4		50 mGy	48 hours	6	2	4	4
0 mGy	24 hours	6	53	3	5		50 mGy	24 hours	6	53	1	5		0 mGy	48 hours	6	12	0	4		50 mGy	48 hours	6	3	1	2
0 mGy	24 hours	6	54	3	5		50 mGy	24 hours	6	54	3	6		0 mGy	48 hours	6	13	2	3		50 mGy	48 hours	6	4	0	6
0 mGy	24 hours	6	55	2	0		50 mGy	24 hours	6	55	0	4		0 mGy	48 hours	6	14	0	2		50 mGy	48 hours	6	5	1	4
0 mGy	24 hours	6	56	3	3		50 mGy	24 hours	6	56	0	2		0 mGy	48 hours	6	15	2	7		50 mGy	48 hours	6	6	1	6
0 mGy	24 hours	6	57	1	5		50 mGy	24 hours	6	57	3	4		0 mGy	48 hours	6	16	1	6		50 mGy	48 hours	6	7	2	3
0 mGy	24 hours	6	58	1	0		50 mGy	24 hours	6	58	1	3		0 mGy	48 hours	6	17	4	3		50 mGy	48 hours	6	8	0	6
0 mGy	24 hours	6	59	1	4		50 mGy	24 hours	6	59	1	4		0 mGy	48 hours	6	18	2	5		50 mGy	48 hours	6	9	1	8
0 mGy	24 hours	6	60	1	0		50 mGy	24 hours	6	60	0	2		0 mGy	48 hours	6	19	2	1		50 mGy	48 hours	6	10	4	5
0 mGy	24 hours	6	61	1	3		50 mGy	24 hours	6	61	0	3		0 mGy	48 hours	6	20	0	1		50 mGy	48 hours	6	11	2	5
0 mGy	24 hours	6	62	0	2		50 mGy	24 hours	6	62	1	3		0 mGy	48 hours	6	21	0	3		50 mGy	48 hours	6	12	2	9
0 mGy	24 hours	6	63	4	6		50 mGy	24 hours	6	63	0	2		0 mGy	48 hours	6	22	1	5		50 mGy	48 hours	6	13	1	6
0 mGy	24 hours	6	64	0	1		50 mGy	24 hours	6	64	0	3		0 mGy	48 hours	6	23	3	2		50 mGy	48 hours	6	14	1	5
0 mGy	24 hours	6	65	1	3		50 mGy	24 hours	6	65	2	5		0 mGy	48 hours	6	24	7	7		50 mGy	48 hours	6	15	2	6
0 mGy	24 hours	6	66	3	2		50 mGy	24 hours	6	66	2	3		0 mGy	48 hours	6	25	2	3		50 mGy	48 hours	6	16	2	10
0 mGy	24 hours	6	67	2	4		50 mGy	24 hours	6	67	5	6		0 mGy	48 hours	6	26	1	5		50 mGy	48 hours	6	17	6	10
0 mGy	24 hours	6	68	0	2		50 mGy	24 hours	6	68	3	4		0 mGy	48 hours	6	27	0	2		50 mGy	48 hours	6	18	7	11
0 mGy	24 hours	6	69	3	3		50 mGy	24 hours	6	69	0	3		0 mGy	48 hours	6	28	0	6		50 mGy	48 hours	6	19	2	4
0 mGy	24 hours	6	70	2	3		50 mGy	24 hours	6	70	1	1		0 mGy	48 hours	6	29	0	2		50 mGy	48 hours	6	20	0	4
0 mGy	24 hours	6	71	2	2		50 mGy	24 hours	6	71	0	4		0 mGy	48 hours	6	30	1	7		50 mGy	48 hours	6	21	0	1
0 mGy	24 hours	6	72	1	6		50 mGy	24 hours	6	72	0	4		0 mGy	48 hours	6	31	0	2		50 mGy	48 hours	6	22	1	8
0 mGy	24 hours	6	73	2	3		50 mGy	24 hours	6	73	1	2		0 mGy	48 hours	6	32	3	1		50 mGy	48 hours	6	23	6	5
0 mGy	24 hours	6	74	8	8		50 mGy	24 hours	6	74	2	5		0 mGy	48 hours	6	33	2	2		50 mGy	48 hours	6	24	4	0
0 mGy	24 hours	6	75	0	2		50 mGy	24 hours	6	75	0	1		0 mGy	48 hours	6	34	0	3		50 mGy	48 hours	6	25	3	5
0 mGy	24 hours	6	76	1	3		50 mGy	24 hours	6	76	0	4		0 mGy	48 hours	6	35	0	2		50 mGy	48 hours	6	26	0	2
0 mGy	24 hours	6	77	1	4		50 mGy	24 hours	6	77	1	5		0 mGy	48 hours	6	36	1	6		50 mGy	48 hours	6	27	1	4
0 mGy	24 hours	6	78	0	2		50 mGy	24 hours	6	78	0	3		0 mGy	48 hours	6	37	0	2		50 mGy	48 hours	6	28	2	3
0 mGy	24 hours	6	79	0	2		50 mGy	24 hours	6	79	0	3		0 mGy	48 hours	6	38	1	0		50 mGy	48 hours	6	29	0	5
0 mGy	24 hours	6	80	0	2		50 mGy	24 hours	6	80	0	3		0 mGy	48 hours	6	39	3	1		50 mGy	48 hours	6	30	0	9
0 mGy	24 hours	6	81	1	1		50 mGy	24 hours	6	81	0	5		0 mGy	48 hours	6	40	0	1		50 mGy	48 hours	6	31	0	8
0 mGy	24 hours	6	82	0	3		50 mGy	24 hours	6	82	2	4		0 mGy	48 hours	6	41	0	1		50 mGy	48 hours	6	32	3	9
0 mGy	24 hours	6	83	1	1		50 mGy	24 hours	6	83	0	3		0 mGy	48 hours	6	42	2	1		50 mGy	48 hours	6	33	5	8
0 mGy	24 hours	6	84	1	1		50 mGy	24 hours	6	84	0	4		0 mGy	48 hours	6	43	0	3		50 mGy	48 hours	6	34	2	4
0 mGy	24 hours	6	85	0	2		50 mGy	24 hours	6	85	6	6		0 mGy	48 hours	6	44	0	4		50 mGy	48 hours	6	35	3	7
0 mGy	24 hours	6	86	6	3		50 mGy	24 hours	6	86	1	3		0 mGy	48 hours	6	45	2	0		50 mGy	48 hours	6	36	2	7
0 mGy	24 hours	6	87	3	4		50 mGy	24 hours	6	87	1	4		0 mGy	48 hours	6	46	0	2		50 mGy	48 hours	6	37	2	0
0 mGy	24 hours	6	88	2	4		50 mGy	24 hours	6	88	0	5		0 mGy	48 hours	6	47	2	4		50 mGy	48 hours	6	38	4	6
0 mGy	24 hours	6	89	6	1		50 mGy	24 hours	6	89	0	2		0 mGy	48 hours	6	48	1	2		50 mGy	48 hours	6	39	3	8
0 mGy	24 hours	6	90	0	1		50 mGy	24 hours	6	90	1	3		0 mGy	48 hours	6	49	1	3		50 mGy	48 hours	6	40	7	4
0 mGy	24 hours	6	91	2	2		50 mGy	24 hours	6	91	1	4		0 mGy	48 hours	6	50	1	1		50 mGy	48 hours	6	41	3	3
0 mGy	24 hours	6	92	1	3		50 mGy	24 hours	6	92	1	4		0 mGy	48 hours	6	51	1	5		50 mGy	48 hours	6	42	7	3
0 mGy	24 hours	6	93	0	3		50 mGy	24 hours	6	93	0	2		0 mGy	48 hours	6	52	0	2		50 mGy	48 hours	6	43	1	8
0 mGy	24 hours	6	94	5	5		50 mGy	24 hours	6	94	0	2		0 mGy	48 hours	6	53	1	4		50 mGy	48 hours	6	44	2	5
0 mGy	24 hours	6	95	1	1		50 mGy	24 hours	6	95	0	3		0 mGy	48 hours	6	54	0	2		50 mGy	48 hours	6	45	2	5
0 mGy	24 hours	6	96	1	2		50 mGy	24 hours	6	96	0	1		0 mGy	48 hours	6	55	1	3		50 mGy	48 hours	6	46	1	3
0 mGy	24 hours	6	97	1	2		50 mGy	24 hours	6	97	0	3		0 mGy	48 hours	6	56	1	4		50 mGy	48 hours	6	47	3	4
0 mGy	24 hours	6	98	1	4		50 mGy	24 hours	6	98	0	4		0 mGy	48 hours	6	57	0	3		50 mGy	48 hours	6	48	1	4
0 mGy	24 hours	6	99	2	2		50 mGy	24 hours	6	99	0	1		0 mGy	48 hours	6	58	0	2		50 mGy	48 hours	6	49	0	3
0 mGy	24 hours	6	100	2	1		50 mGy	24 hours	6	100	0	2		0 mGy	48 hours	6	59	0	2		50 mGy	48 hours	6	50	5	4
0 mGy	24 hours	6	101	2	0		50 mGy	24 hours	6	101	0	1		0 mGy	48 hours	6	60	1	4		50 mGy	48 hours	6	51	2	8
0 mGy	24 hours	6	102	1	3		50 mGy	24 hours	6	102	1	2		0 mGy	48 hours	6	61	0	2		50 mGy	48 hours	6	52	1	3
0 mGy	24 hours	6	103	1	6		50 mGy	24 hours	6	103	1	5		0 mGy	48 hours	6	62	1	1		50 mGy	48 hours	6	53	1	3
0 mGy	24 hours	6	104	0	1		50 mGy	24 hours	6	104	1	3		0 mGy	48 hours	6	63	2	2		50 mGy	48 hours	6	54	1	4
0 mGy	24 hours	6	105	6	2		50 mGy	24 hours	6	105	2	4		0 mGy	48 hours	6	64	1	2		50 mGy	48 hours	6	55	2	5
0 mGy	24 hours	6	106	5	3		50 mGy	24 hours	6	106	1	1		0 mGy	48 hours	6	65	2	3		50 mGy	48 hours	6	56	1	8
0 mGy	24 hours	6	107	3	5		50 mGy	24 hours	6	107	2	0		0 mGy	48 hours	6	66	1	2		50 mGy	48 hours	6	57	1	5
0 mGy	24 hours	6	108	3	4		50 mGy	24 hours	6	108	2	2		0 mGy	48 hours	6	67	1	1		50 mGy	48 hours	6	58	4	3
0 mGy	24 hours	6	109	1	3		50 mGy	24 hours	6	109	4	0		0 mGy	48 hours	6	68	1	3		50 mGy	48 hours	6	59	2	2
0 mGy	24 hours	6	110	0	4		50 mGy	24 hours	6	110	3	0		0 mGy	48 hours	6	69	1	2		50 mGy	48 hours	6	60	1	2
0 mGy	24 hours	6	111	3	4		50 mGy	24 hours	6	111	1	2		0 mGy	48 hours	6	70	1	1		50 mGy	48 hours	6	61	3	6
0 mGy	24 hours	6	112	2	4		50 mGy	24 hours	6	112	1	3		0 mGy	48 hours	6	71	1	3		50 mGy	48 hours	6	62	3	3
0 mGy	24 hours	6	113	2	4		50 mGy	24 hours	6	113	0	1		0 mGy	48 hours	6	72	2	1		50 mGy	48 hours	6	63	2	3
0 mGy	24 hours	6	114	1	3		50 mGy	24 hours	6	114	0	4		0 mGy	48 hours	6	73	1	3		50 mGy	48 hours	6	64	1	11
0 mGy	24 hours	6	115	2	1		50 mGy	24 hours	6	115	3	5		0 mGy	48 hours	6	74	1	4		50 mGy	48 hours	6	65	1	5
0 mGy	24 hours	6	116	0	2		50 mGy	24 hours	6	116	0	4		0 mGy	48 hours	6	75	2	5		50 mGy	48 hours	6	66	3	7
0 mGy	24 hours	6	117	2	2		50 mGy	24 hours	6	117	0	4		0 mGy	48 hours	6	76	0	3		50 mGy	48 hours	6	67	1	6
0 mGy	24 hours	6	118	1	2		50 mGy	24 hours	6	118	0	5		0 mGy	48 hours	6	77	1	2		50 mGy	48 hours	6	68	5	9
0 mGy	24 hours	6	119	2	2		50 mGy	24 hours	6	119	0	2		0 mGy	48 hours	6	78	0	6		50 mGy	48 hours	6	69	2	4
0 mGy	24 hours	6	120	2	2		50 mGy	24 hours	6	120	0	3		0 mGy	48 hours	6	79	1	1		50 mGy	48 hours	6	70	1	4
0 mGy	24 hours	6	121	1	3		50 mGy	24 hours	6	121	0	2		0 mGy	48 hours	6	80	0	1		50 mGy	48 hours	6	71	2	6
0 mGy	24 hours	6	122	2	5		50 mGy	24 hours	6	122	0	2		0 mGy	48 hours	6	81	0	2		50 mGy	48 hours	6	72	2	6
0 mGy	24 hours	6	123	1	1		50 mGy	24 hours	6	123	1	1		0 mGy	48 hours	6	82	0	2		50 mGy	48 hours	6	73	1	3
0 mGy	24 hours	6	124	0	2		50 mGy	24 hours	6	124	1	3		0 mGy	48 hours	6	83	2	1		50 mGy	48 hours	6	74	0	4
0 mGy	24 hours	6	125	1	5		50 mGy	24 hours	6	125	0	1		0 mGy	48 hours	6	84	0	2		50 mGy	48 hours	6	75	1	6
0 mGy	24 hours	6	126	2	2		50 mGy	24 hours	6	126	2	3		0 mGy	48 hours	6	85	0	2		50 mGy	48 hours	6	76	2	7
0 mGy	24 hours	6	127	4	5		50 mGy	24 hours	6	127	0	3		0 mGy	48 hours	6	86	2	0		50 mGy	48 hours	6	77	0	3
0 mGy	24 hours	6	128	1	2		50 mGy	24 hours	6	128	0	2		0 mGy	48 hours	6	87	2	0		50 mGy	48 hours	6	78	1	4
0 mGy	24 hours	6	129	1	2		50 mGy	24 hours	6	129	0	2		0 mGy	48 hours	6	88	3	0		50 mGy	48 hours	6	79	2	4
0 mGy	24 hours	6	130	3	3		50 mGy	24 hours	6	130	0	2		0 mGy	48 hours	6	89	1	0		50 mGy	48 hours	6	80	1	8
0 mGy	24 hours	6	131	2	2		50 mGy	24 hours	6	131	0	2		0 mGy	48 hours	6	90	2	3		50 mGy	48 hours	6	81	2	5
0 mGy	24 hours	6	132	1	3		50 mGy	24 hours	6	132	1	4		0 mGy	48 hours	6	91	1	2		50 mGy	48 hours	6	82	1	2
0 mGy	24 hours	6	133	1	5		50 mGy	24 hours	6	133	7	7		0 mGy	48 hours	6	92	1	3		50 mGy	48 hours	6	83	4	4
0 mGy	24 hours	6	134	0	2		50 mGy	24 hours	6	134	0	3		0 mGy	48 hours	6	93	0	2		50 mGy	48 hours	6	84	5	4
0 mGy	24 hours	6	135	1	1		50 mGy	24 hours	6	135	1	2		0 mGy	48 hours	6	94	0	3		50 mGy	48 hours	6	85	1	6
0 mGy	24 hours	6	136	1	3		50 mGy	24 hours	6	136	0	4		0 mGy	48 hours	6	95	1	4		50 mGy	48 hours	6	86	2	4
0 mGy	24 hours	6	137	0	1		50 mGy	24 hours	6	137	1	0		0 mGy	48 hours	6	96	2	3		50 mGy	48 hours	6	87	1	1
0 mGy	24 hours	6	138	2	2		50 mGy	24 hours	6	138	1	5		0 mGy	48 hours	6	97	0	2		50 mGy	48 hours	6	88	4	4
0 mGy	24 hours	6	139	2	2		50 mGy	24 hours	6	139	0	4		0 mGy	48 hours	6	98	1	2		50 mGy	48 hours	6	89	2	7
0 mGy	24 hours	6	140	0	3		50 mGy	24 hours	6	140	0	2		0 mGy	48 hours	6	99	2	1		50 mGy	48 hours	6	90	1	3
0 mGy	24 hours	6	141	2	5		50 mGy	24 hours	6	141	0	5		0 mGy	48 hours	6	100	2	3		50 mGy	48 hours	6	91	0	6
0 mGy	24 hours	6	142	0	2		50 mGy	24 hours	6	142	0	2		0 mGy	48 hours	6	101	1	0		50 mGy	48 hours	6	92	2	8
0 mGy	24 hours	6	143	3	2		50 mGy	24 hours	6	143	0	1		0 mGy	48 hours	6	102	2	2		50 mGy	48 hours	6	93	2	4
0 mGy	24 hours	6	144	3	0		50 mGy	24 hours	6	144	3	4		0 mGy	48 hours	6	103	3	3		50 mGy	48 hours	6	94	4	4
0 mGy	24 hours	6	145	1	3		50 mGy	24 hours	6	145	0	3		0 mGy	48 hours	6	104	1	2		50 mGy	48 hours	6	95	1	2
0 mGy	24 hours	6	146	1	3		50 mGy	24 hours	6	146	2	1		0 mGy	48 hours	6	105	5	6		50 mGy	48 hours	6	96	4	8
0 mGy	24 hours	6	147	2	4		50 mGy	24 hours	6	147	1	4		0 mGy	48 hours	6	106	1	3		50 mGy	48 hours	6	97	2	6
0 mGy	24 hours	6	148	2	4		50 mGy	24 hours	6	148	2	2		0 mGy	48 hours	6	107	1	1		50 mGy	48 hours	6	98	3	4
0 mGy	24 hours	6	149	0	2		50 mGy	24 hours	6	149	0	2		0 mGy	48 hours	6	108	2	1		50 mGy	48 hours	6	99	4	3
0 mGy	24 hours	6	150	2	3		50 mGy	24 hours	6	150	1	4		0 mGy	48 hours	6	109	3	1		50 mGy	48 hours	6	100	0	6
0 mGy	24 hours	7	1	1	2		50 mGy	24 hours	7	1	2	2		0 mGy	48 hours	6	110	2	1		50 mGy	48 hours	6	101	1	2
0 mGy	24 hours	7	2	3	2		50 mGy	24 hours	7	2	4	10		0 mGy	48 hours	6	111	1	1		50 mGy	48 hours	6	102	4	4
0 mGy	24 hours	7	3	5	4		50 mGy	24 hours	7	3	4	0		0 mGy	48 hours	6	112	1	1		50 mGy	48 hours	6	103	2	5
0 mGy	24 hours	7	4	1	1		50 mGy	24 hours	7	4	2	3		0 mGy	48 hours	6	113	1	3		50 mGy	48 hours	6	104	2	5
0 mGy	24 hours	7	5	1	3		50 mGy	24 hours	7	5	1	2		0 mGy	48 hours	6	114	1	1		50 mGy	48 hours	6	105	4	2
0 mGy	24 hours	7	6	0	3		50 mGy	24 hours	7	6	0	2		0 mGy	48 hours	6	115	1	4		50 mGy	48 hours	6	106	2	8
0 mGy	24 hours	7	7	3	3		50 mGy	24 hours	7	7	0	1		0 mGy	48 hours	6	116	2	1		50 mGy	48 hours	6	107	3	4
0 mGy	24 hours	7	8	1	1		50 mGy	24 hours	7	8	0	3		0 mGy	48 hours	6	117	4	5		50 mGy	48 hours	6	108	3	10
0 mGy	24 hours	7	9	0	4		50 mGy	24 hours	7	9	0	2		0 mGy	48 hours	6	118	4	1		50 mGy	48 hours	6	109	2	4
0 mGy	24 hours	7	10	1	6		50 mGy	24 hours	7	10	0	3		0 mGy	48 hours	6	119	1	0		50 mGy	48 hours	6	110	0	3
0 mGy	24 hours	7	11	3	2		50 mGy	24 hours	7	11	0	2		0 mGy	48 hours	6	120	1	0		50 mGy	48 hours	6	111	1	5
0 mGy	24 hours	7	12	2	3		50 mGy	24 hours	7	12	0	3		0 mGy	48 hours	6	121	2	2		50 mGy	48 hours	6	112	2	7
0 mGy	24 hours	7	13	2	4		50 mGy	24 hours	7	13	0	4		0 mGy	48 hours	6	122	3	4		50 mGy	48 hours	6	113	8	5
0 mGy	24 hours	7	14	0	5		50 mGy	24 hours	7	14	2	1		0 mGy	48 hours	6	123	2	6		50 mGy	48 hours	6	114	3	6
0 mGy	24 hours	7	15	2	2		50 mGy	24 hours	7	15	1	3		0 mGy	48 hours	6	124	1	2		50 mGy	48 hours	6	115	2	5
0 mGy	24 hours	7	16	1	2		50 mGy	24 hours	7	16	0	3		0 mGy	48 hours	6	125	5	8		50 mGy	48 hours	6	116	1	6
0 mGy	24 hours	7	17	1	3		50 mGy	24 hours	7	17	3	3		0 mGy	48 hours	6	126	1	1		50 mGy	48 hours	6	117	3	5
0 mGy	24 hours	7	18	2	0		50 mGy	24 hours	7	18	0	3		0 mGy	48 hours	6	127	5	5		50 mGy	48 hours	6	118	4	6
0 mGy	24 hours	7	19	1	3		50 mGy	24 hours	7	19	6	4		0 mGy	48 hours	6	128	1	2		50 mGy	48 hours	6	119	1	6
0 mGy	24 hours	7	20	2	2		50 mGy	24 hours	7	20	0	2		0 mGy	48 hours	6	129	0	5		50 mGy	48 hours	6	120	0	5
0 mGy	24 hours	7	21	1	1		50 mGy	24 hours	7	21	1	3		0 mGy	48 hours	6	130	1	8		50 mGy	48 hours	6	121	5	9
0 mGy	24 hours	7	22	0	3		50 mGy	24 hours	7	22	0	3		0 mGy	48 hours	6	131	3	1		50 mGy	48 hours	6	122	7	10
0 mGy	24 hours	7	23	3	0		50 mGy	24 hours	7	23	0	5		0 mGy	48 hours	6	132	1	1		50 mGy	48 hours	6	123	1	3
0 mGy	24 hours	7	24	0	3		50 mGy	24 hours	7	24	0	4		0 mGy	48 hours	6	133	4	3		50 mGy	48 hours	6	124	2	6
0 mGy	24 hours	7	25	2	4		50 mGy	24 hours	7	25	0	3		0 mGy	48 hours	6	134	2	2		50 mGy	48 hours	6	125	1	3
0 mGy	24 hours	7	26	1	3		50 mGy	24 hours	7	26	0	2		0 mGy	48 hours	6	135	2	0		50 mGy	48 hours	6	126	3	7
0 mGy	24 hours	7	27	2	3		50 mGy	24 hours	7	27	0	5		0 mGy	48 hours	6	136	0	1		50 mGy	48 hours	6	127	2	5
0 mGy	24 hours	7	28	1	3		50 mGy	24 hours	7	28	2	2		0 mGy	48 hours	6	137	0	2		50 mGy	48 hours	6	128	4	7
0 mGy	24 hours	7	29	1	3		50 mGy	24 hours	7	29	0	1		0 mGy	48 hours	6	138	0	2		50 mGy	48 hours	6	129	0	9
0 mGy	24 hours	7	30	2	0		50 mGy	24 hours	7	30	1	2		0 mGy	48 hours	6	139	0	3		50 mGy	48 hours	6	130	5	3
0 mGy	24 hours	7	31	1	3		50 mGy	24 hours	7	31	1	1		0 mGy	48 hours	6	140	0	3		50 mGy	48 hours	6	131	3	4
0 mGy	24 hours	7	32	0	2		50 mGy	24 hours	7	32	0	3		0 mGy	48 hours	6	141	0	5		50 mGy	48 hours	6	132	2	4
0 mGy	24 hours	7	33	7	7		50 mGy	24 hours	7	33	0	3		0 mGy	48 hours	6	142	0	2		50 mGy	48 hours	6	133	2	4
0 mGy	24 hours	7	34	0	1		50 mGy	24 hours	7	34	4	4		0 mGy	48 hours	6	143	0	4		50 mGy	48 hours	6	134	6	5
0 mGy	24 hours	7	35	4	6		50 mGy	24 hours	7	35	1	3		0 mGy	48 hours	6	144	1	4		50 mGy	48 hours	6	135	0	8
0 mGy	24 hours	7	36	1	4		50 mGy	24 hours	7	36	1	3		0 mGy	48 hours	6	145	1	3		50 mGy	48 hours	6	136	0	7
0 mGy	24 hours	7	37	4	5		50 mGy	24 hours	7	37	1	2		0 mGy	48 hours	6	146	6	7		50 mGy	48 hours	6	137	1	3
0 mGy	24 hours	7	38	2	3		50 mGy	24 hours	7	38	1	4		0 mGy	48 hours	6	147	0	2		50 mGy	48 hours	6	138	1	3
0 mGy	24 hours	7	39	2	2		50 mGy	24 hours	7	39	2	2		0 mGy	48 hours	6	148	2	5		50 mGy	48 hours	6	139	1	5
0 mGy	24 hours	7	40	2	2		50 mGy	24 hours	7	40	3	6		0 mGy	48 hours	6	149	0	1		50 mGy	48 hours	6	140	3	9
0 mGy	24 hours	7	41	1	2		50 mGy	24 hours	7	41	4	3		0 mGy	48 hours	6	150	3	1		50 mGy	48 hours	6	141	1	6
0 mGy	24 hours	7	42	2	1		50 mGy	24 hours	7	42	2	3		0 mGy	48 hours	6	151	2	0		50 mGy	48 hours	6	142	2	1
0 mGy	24 hours	7	43	2	2		50 mGy	24 hours	7	43	2	3		0 mGy	48 hours	6	152	2	2		50 mGy	48 hours	6	143	6	10
0 mGy	24 hours	7	44	1	2		50 mGy	24 hours	7	44	2	3		0 mGy	48 hours	6	153	2	0		50 mGy	48 hours	6	144	3	4
0 mGy	24 hours	7	45	0	3		50 mGy	24 hours	7	45	0	2		0 mGy	48 hours	6	154	3	3		50 mGy	48 hours	6	145	5	5
0 mGy	24 hours	7	46	0	3		50 mGy	24 hours	7	46	2	2		0 mGy	48 hours	6	155	4	1		50 mGy	48 hours	6	146	2	6
0 mGy	24 hours	7	47	3	3		50 mGy	24 hours	7	47	0	2		0 mGy	48 hours	6	156	2	4		50 mGy	48 hours	6	147	2	6
0 mGy	24 hours	7	48	3	2		50 mGy	24 hours	7	48	4	5		0 mGy	48 hours	6	157	1	3		50 mGy	48 hours	6	148	1	3
0 mGy	24 hours	7	49	0	2		50 mGy	24 hours	7	49	0	2		0 mGy	48 hours	6	158	1	3		50 mGy	48 hours	6	149	1	3
0 mGy	24 hours	7	50	2	4		50 mGy	24 hours	7	50	1	5		0 mGy	48 hours	6	159	3	8		50 mGy	48 hours	6	150	1	4
0 mGy	24 hours	7	51	2	2		50 mGy	24 hours	7	51	2	2		0 mGy	48 hours	6	160	4	4		50 mGy	48 hours	6	151	6	14
0 mGy	24 hours	7	52	1	4		50 mGy	24 hours	7	52	1	3		0 mGy	48 hours	6	161	1	1		50 mGy	48 hours	6	152	7	14
0 mGy	24 hours	7	53	0	2		50 mGy	24 hours	7	53	1	2		0 mGy	48 hours	6	162	1	1		50 mGy	48 hours	6	153	1	5
0 mGy	24 hours	7	54	1	4		50 mGy	24 hours	7	54	1	3		0 mGy	48 hours	6	163	1	4		50 mGy	48 hours	6	154	0	4
0 mGy	24 hours	7	55	1	2		50 mGy	24 hours	7	55	5	5		0 mGy	48 hours	6	164	2	3		50 mGy	48 hours	6	155	4	8
0 mGy	24 hours	7	56	2	0		50 mGy	24 hours	7	56	1	6		0 mGy	48 hours	6	165	0	4		50 mGy	48 hours	6	156	0	4
0 mGy	24 hours	7	57	2	1		50 mGy	24 hours	7	57	3	6		0 mGy	48 hours	6	166	2	4		50 mGy	48 hours	6	157	0	2
0 mGy	24 hours	7	58	0	2		50 mGy	24 hours	7	58	3	5		0 mGy	48 hours	6	167	0	3		50 mGy	48 hours	6	158	2	6
0 mGy	24 hours	7	59	0	3		50 mGy	24 hours	7	59	3	3		0 mGy	48 hours	6	168	0	1		50 mGy	48 hours	6	159	3	5
0 mGy	24 hours	7	60	5	7		50 mGy	24 hours	7	60	1	0		0 mGy	48 hours	6	169	1	2		50 mGy	48 hours	6	160	4	6
0 mGy	24 hours	7	61	1	1		50 mGy	24 hours	7	61	2	6		0 mGy	48 hours	6	170	2	1		50 mGy	48 hours	6	161	1	5
0 mGy	24 hours	7	62	0	1		50 mGy	24 hours	7	62	0	2		0 mGy	48 hours	6	171	1	0		50 mGy	48 hours	6	162	2	1
0 mGy	24 hours	7	63	1	4		50 mGy	24 hours	7	63	2	2		0 mGy	48 hours	6	172	2	3		50 mGy	48 hours	6	163	0	2
0 mGy	24 hours	7	64	1	6		50 mGy	24 hours	7	64	1	4		0 mGy	48 hours	6	173	9	8		50 mGy	48 hours	6	164	3	8
0 mGy	24 hours	7	65	6	7		50 mGy	24 hours	7	65	1	0		0 mGy	48 hours	6	174	2	3		50 mGy	48 hours	6	165	2	3
0 mGy	24 hours	7	66	1	2		50 mGy	24 hours	7	66	5	6		0 mGy	48 hours	6	175	4	2		50 mGy	48 hours	6	166	9	13
0 mGy	24 hours	7	67	1	3		50 mGy	24 hours	7	67	1	3		0 mGy	48 hours	6	176	5	7		50 mGy	48 hours	6	167	4	9
0 mGy	24 hours	7	68	0	4		50 mGy	24 hours	7	68	2	2		0 mGy	48 hours	6	177	2	1		50 mGy	48 hours	6	168	4	7
0 mGy	24 hours	7	69	1	4		50 mGy	24 hours	7	69	2	4		0 mGy	48 hours	6	178	2	1		50 mGy	48 hours	6	169	3	5
0 mGy	24 hours	7	70	1	3		50 mGy	24 hours	7	70	2	1		0 mGy	48 hours	6	179	2	3		50 mGy	48 hours	6	170	2	3
0 mGy	24 hours	7	71	1	4		50 mGy	24 hours	7	71	2	3		0 mGy	48 hours	6	180	1	3		50 mGy	48 hours	6	171	1	5
0 mGy	24 hours	7	72	2	4		50 mGy	24 hours	7	72	3	5		0 mGy	48 hours	6	181	1	4		50 mGy	48 hours	6	172	3	3
0 mGy	24 hours	7	73	1	1		50 mGy	24 hours	7	73	0	2		0 mGy	48 hours	6	182	3	3		50 mGy	48 hours	6	173	1	3
0 mGy	24 hours	7	74	3	2		50 mGy	24 hours	7	74	3	3		0 mGy	48 hours	6	183	4	4		50 mGy	48 hours	6	174	3	8
0 mGy	24 hours	7	75	0	1		50 mGy	24 hours	7	75	1	5		0 mGy	48 hours	6	184	0	3		50 mGy	48 hours	6	175	1	5
0 mGy	24 hours	7	76	1	3		50 mGy	24 hours	7	76	5	6		0 mGy	48 hours	6	185	0	3		50 mGy	48 hours	6	176	6	4
0 mGy	24 hours	7	77	1	1		50 mGy	24 hours	7	77	0	3		0 mGy	48 hours	6	186	0	1		50 mGy	48 hours	6	177	3	9
0 mGy	24 hours	7	78	1	5		50 mGy	24 hours	7	78	3	6		0 mGy	48 hours	6	187	1	3		50 mGy	48 hours	6	178	7	10
0 mGy	24 hours	7	79	1	2		50 mGy	24 hours	7	79	2	3		0 mGy	48 hours	6	188	0	5		50 mGy	48 hours	6	179	1	4
0 mGy	24 hours	7	80	0	2		50 mGy	24 hours	7	80	1	2		0 mGy	48 hours	6	189	0	4		50 mGy	48 hours	6	180	2	8
0 mGy	24 hours	7	81	0	2		50 mGy	24 hours	7	81	2	4		0 mGy	48 hours	6	190	1	5		50 mGy	48 hours	6	181	3	5
0 mGy	24 hours	7	82	2	2		50 mGy	24 hours	7	82	1	1		0 mGy	48 hours	6	191	1	1		50 mGy	48 hours	6	182	1	4
0 mGy	24 hours	7	83	0	3		50 mGy	24 hours	7	83	2	5		0 mGy	48 hours	6	192	0	1		50 mGy	48 hours	6	183	1	5
0 mGy	24 hours	7	84	2	6		50 mGy	24 hours	7	84	0	2		0 mGy	48 hours	6	193	1	2		50 mGy	48 hours	6	184	8	7
0 mGy	24 hours	7	85	2	1		50 mGy	24 hours	7	85	0	1		0 mGy	48 hours	6	194	0	3		50 mGy	48 hours	6	185	4	5
0 mGy	24 hours	7	86	1	0		50 mGy	24 hours	7	86	0	3		0 mGy	48 hours	6	195	0	1		50 mGy	48 hours	6	186	6	10
0 mGy	24 hours	7	87	3	4		50 mGy	24 hours	7	87	0	2		0 mGy	48 hours	6	196	0	2		50 mGy	48 hours	6	187	4	4
0 mGy	24 hours	7	88	0	2		50 mGy	24 hours	7	88	0	6		0 mGy	48 hours	6	197	0	2		50 mGy	48 hours	6	188	3	4
0 mGy	24 hours	7	89	1	3		50 mGy	24 hours	7	89	0	2		0 mGy	48 hours	6	198	0	2		50 mGy	48 hours	6	189	1	1
0 mGy	24 hours	7	90	0	2		50 mGy	24 hours	7	90	0	1		0 mGy	48 hours	6	199	0	2		50 mGy	48 hours	6	190	1	2
0 mGy	24 hours	7	91	1	2		50 mGy	24 hours	7	91	0	3		0 mGy	48 hours	6	200	0	4		50 mGy	48 hours	6	191	1	1
0 mGy	24 hours	7	92	0	2		50 mGy	24 hours	7	92	0	1		0 mGy	48 hours	7	1	4	4		50 mGy	48 hours	6	192	0	4
0 mGy	24 hours	7	93	2	5		50 mGy	24 hours	7	93	0	3		0 mGy	48 hours	7	2	7	3		50 mGy	48 hours	6	193	7	7
0 mGy	24 hours	7	94	1	2		50 mGy	24 hours	7	94	1	5		0 mGy	48 hours	7	3	3	2		50 mGy	48 hours	6	194	2	7
0 mGy	24 hours	7	95	1	3		50 mGy	24 hours	7	95	4	3		0 mGy	48 hours	7	4	2	2		50 mGy	48 hours	6	195	2	5
0 mGy	24 hours	7	96	1	2		50 mGy	24 hours	7	96	1	3		0 mGy	48 hours	7	5	1	2		50 mGy	48 hours	6	196	0	6
0 mGy	24 hours	7	97	1	3		50 mGy	24 hours	7	97	2	3		0 mGy	48 hours	7	6	2	5		50 mGy	48 hours	6	197	5	6
0 mGy	24 hours	7	98	0	3		50 mGy	24 hours	7	98	0	1		0 mGy	48 hours	7	7	2	3		50 mGy	48 hours	6	198	6	6
0 mGy	24 hours	7	99	2	2		50 mGy	24 hours	7	99	0	2		0 mGy	48 hours	7	8	4	0		50 mGy	48 hours	6	199	1	2
0 mGy	24 hours	7	100	2	2		50 mGy	24 hours	7	100	0	4		0 mGy	48 hours	7	9	0	2		50 mGy	48 hours	6	200	4	2
0 mGy	24 hours	7	101	0	1		50 mGy	24 hours	7	101	1	1		0 mGy	48 hours	7	10	3	7		50 mGy	48 hours	7	1	0	2
0 mGy	24 hours	7	102	0	4		50 mGy	24 hours	7	102	1	2		0 mGy	48 hours	7	11	0	1		50 mGy	48 hours	7	2	0	3
0 mGy	24 hours	7	103	1	1		50 mGy	24 hours	7	103	1	1		0 mGy	48 hours	7	12	1	3		50 mGy	48 hours	7	3	0	4
0 mGy	24 hours	7	104	1	3		50 mGy	24 hours	7	104	7	12		0 mGy	48 hours	7	13	1	4		50 mGy	48 hours	7	4	2	4
0 mGy	24 hours	7	105	0	2		50 mGy	24 hours	7	105	0	1		0 mGy	48 hours	7	14	0	2		50 mGy	48 hours	7	5	0	7
0 mGy	24 hours	7	106	1	2		50 mGy	24 hours	7	106	3	3		0 mGy	48 hours	7	15	1	1		50 mGy	48 hours	7	6	2	3
0 mGy	24 hours	7	107	0	1		50 mGy	24 hours	7	107	2	4		0 mGy	48 hours	7	16	0	6		50 mGy	48 hours	7	7	0	3
0 mGy	24 hours	7	108	1	2		50 mGy	24 hours	7	108	0	4		0 mGy	48 hours	7	17	0	2		50 mGy	48 hours	7	8	2	3
0 mGy	24 hours	7	109	1	1		50 mGy	24 hours	7	109	0	2		0 mGy	48 hours	7	18	2	0		50 mGy	48 hours	7	9	3	6
0 mGy	24 hours	7	110	2	3		50 mGy	24 hours	7	110	0	3		0 mGy	48 hours	7	19	2	3		50 mGy	48 hours	7	10	4	3
0 mGy	24 hours	7	111	1	3		50 mGy	24 hours	7	111	4	4		0 mGy	48 hours	7	20	3	0		50 mGy	48 hours	7	11	4	2
0 mGy	24 hours	7	112	1	1		50 mGy	24 hours	7	112	3	8		0 mGy	48 hours	7	21	2	1		50 mGy	48 hours	7	12	0	4
0 mGy	24 hours	7	113	0	3		50 mGy	24 hours	7	113	3	4		0 mGy	48 hours	7	22	1	0		50 mGy	48 hours	7	13	1	4
0 mGy	24 hours	7	114	1	2		50 mGy	24 hours	7	114	0	1		0 mGy	48 hours	7	23	0	2		50 mGy	48 hours	7	14	3	7
0 mGy	24 hours	7	115	2	1		50 mGy	24 hours	7	115	0	2		0 mGy	48 hours	7	24	0	4		50 mGy	48 hours	7	15	0	4
0 mGy	24 hours	7	116	1	0		50 mGy	24 hours	7	116	0	1		0 mGy	48 hours	7	25	1	2		50 mGy	48 hours	7	16	1	4
0 mGy	24 hours	7	117	1	3		50 mGy	24 hours	7	117	2	3		0 mGy	48 hours	7	26	1	1		50 mGy	48 hours	7	17	1	3
0 mGy	24 hours	7	118	1	1		50 mGy	24 hours	7	118	0	4		0 mGy	48 hours	7	27	2	3		50 mGy	48 hours	7	18	2	5
0 mGy	24 hours	7	119	1	3		50 mGy	24 hours	7	119	0	2		0 mGy	48 hours	7	28	1	1		50 mGy	48 hours	7	19	1	7
0 mGy	24 hours	7	120	0	3		50 mGy	24 hours	7	120	1	2		0 mGy	48 hours	7	29	1	0		50 mGy	48 hours	7	20	1	4
0 mGy	24 hours	7	121	1	0		50 mGy	24 hours	7	121	0	1		0 mGy	48 hours	7	30	0	2		50 mGy	48 hours	7	21	0	4
0 mGy	24 hours	7	122	1	1		50 mGy	24 hours	7	122	2	2		0 mGy	48 hours	7	31	1	2		50 mGy	48 hours	7	22	0	5
0 mGy	24 hours	7	123	2	5		50 mGy	24 hours	7	123	3	3		0 mGy	48 hours	7	32	0	3		50 mGy	48 hours	7	23	1	9
0 mGy	24 hours	7	124	2	2		50 mGy	24 hours	7	124	0	2		0 mGy	48 hours	7	33	0	4		50 mGy	48 hours	7	24	1	4
0 mGy	24 hours	7	125	2	1		50 mGy	24 hours	7	125	0	2		0 mGy	48 hours	7	34	2	4		50 mGy	48 hours	7	25	1	5
0 mGy	24 hours	7	126	2	3		50 mGy	24 hours	7	126	0	3		0 mGy	48 hours	7	35	0	4		50 mGy	48 hours	7	26	1	4
0 mGy	24 hours	7	127	1	1		50 mGy	24 hours	7	127	1	2		0 mGy	48 hours	7	36	1	3		50 mGy	48 hours	7	27	1	3
0 mGy	24 hours	7	128	3	2		50 mGy	24 hours	7	128	0	1		0 mGy	48 hours	7	37	2	3		50 mGy	48 hours	7	28	1	3
0 mGy	24 hours	7	129	1	2		50 mGy	24 hours	7	129	1	1		0 mGy	48 hours	7	38	3	1		50 mGy	48 hours	7	29	3	8
0 mGy	24 hours	7	130	2	1		50 mGy	24 hours	7	130	0	2		0 mGy	48 hours	7	39	4	0		50 mGy	48 hours	7	30	2	3
0 mGy	24 hours	7	131	1	1		50 mGy	24 hours	7	131	1	2		0 mGy	48 hours	7	40	4	3		50 mGy	48 hours	7	31	0	2
0 mGy	24 hours	7	132	1	3		50 mGy	24 hours	7	132	0	2		0 mGy	48 hours	7	41	1	0		50 mGy	48 hours	7	32	3	2
0 mGy	24 hours	7	133	1	1		50 mGy	24 hours	7	133	0	2		0 mGy	48 hours	7	42	2	2		50 mGy	48 hours	7	33	3	5
0 mGy	24 hours	7	134	1	1		50 mGy	24 hours	7	134	1	2		0 mGy	48 hours	7	43	3	1		50 mGy	48 hours	7	34	2	6
0 mGy	24 hours	7	135	2	4		50 mGy	24 hours	7	135	0	1		0 mGy	48 hours	7	44	1	2		50 mGy	48 hours	7	35	1	6
0 mGy	24 hours	7	136	3	3		50 mGy	24 hours	7	136	1	3		0 mGy	48 hours	7	45	1	2		50 mGy	48 hours	7	36	2	6
0 mGy	24 hours	7	137	1	2		50 mGy	24 hours	7	137	2	1		0 mGy	48 hours	7	46	1	3		50 mGy	48 hours	7	37	4	9
0 mGy	24 hours	7	138	1	2		50 mGy	24 hours	7	138	1	2		0 mGy	48 hours	7	47	2	3		50 mGy	48 hours	7	38	2	4
0 mGy	24 hours	7	139	2	2		50 mGy	24 hours	7	139	3	3		0 mGy	48 hours	7	48	2	2		50 mGy	48 hours	7	39	2	5
0 mGy	24 hours	7	140	2	2		50 mGy	24 hours	7	140	0	2		0 mGy	48 hours	7	49	2	0		50 mGy	48 hours	7	40	2	4
0 mGy	24 hours	7	141	1	3		50 mGy	24 hours	7	141	2	2		0 mGy	48 hours	7	50	1	1		50 mGy	48 hours	7	41	3	3
0 mGy	24 hours	7	142	3	3		50 mGy	24 hours	7	142	0	2		0 mGy	48 hours	7	51	0	3		50 mGy	48 hours	7	42	3	6
0 mGy	24 hours	7	143	2	3		50 mGy	24 hours	7	143	1	4		0 mGy	48 hours	7	52	1	2		50 mGy	48 hours	7	43	2	5
0 mGy	24 hours	7	144	1	2		50 mGy	24 hours	7	144	1	6		0 mGy	48 hours	7	53	1	1		50 mGy	48 hours	7	44	2	4
0 mGy	24 hours	7	145	2	1		50 mGy	24 hours	7	145	0	1		0 mGy	48 hours	7	54	0	1		50 mGy	48 hours	7	45	3	6
0 mGy	24 hours	7	146	1	1		50 mGy	24 hours	7	146	0	3		0 mGy	48 hours	7	55	2	3		50 mGy	48 hours	7	46	5	7
0 mGy	24 hours	7	147	3	3		50 mGy	24 hours	7	147	0	3		0 mGy	48 hours	7	56	0	5		50 mGy	48 hours	7	47	3	0
0 mGy	24 hours	7	148	0	5		50 mGy	24 hours	7	148	0	2		0 mGy	48 hours	7	57	1	3		50 mGy	48 hours	7	48	1	8
0 mGy	24 hours	7	149	2	0		50 mGy	24 hours	7	149	0	2		0 mGy	48 hours	7	58	2	4		50 mGy	48 hours	7	49	3	5
0 mGy	24 hours	7	150	1	2		50 mGy	24 hours	7	150	0	3		0 mGy	48 hours	7	59	3	4		50 mGy	48 hours	7	50	2	4
0 mGy	24 hours	8	1	1	3		50 mGy	24 hours	8	1	5	2		0 mGy	48 hours	7	60	1	1		50 mGy	48 hours	7	51	2	4
0 mGy	24 hours	8	2	2	3		50 mGy	24 hours	8	2	2	2		0 mGy	48 hours	7	61	1	4		50 mGy	48 hours	7	52	5	8
0 mGy	24 hours	8	3	2	3		50 mGy	24 hours	8	3	0	5		0 mGy	48 hours	7	62	0	6		50 mGy	48 hours	7	53	4	10
0 mGy	24 hours	8	4	1	3		50 mGy	24 hours	8	4	3	0		0 mGy	48 hours	7	63	0	2		50 mGy	48 hours	7	54	2	5
0 mGy	24 hours	8	5	3	4		50 mGy	24 hours	8	5	4	3		0 mGy	48 hours	7	64	1	2		50 mGy	48 hours	7	55	1	5
0 mGy	24 hours	8	6	0	2		50 mGy	24 hours	8	6	0	3		0 mGy	48 hours	7	65	0	3		50 mGy	48 hours	7	56	2	3
0 mGy	24 hours	8	7	2	2		50 mGy	24 hours	8	7	0	1		0 mGy	48 hours	7	66	0	4		50 mGy	48 hours	7	57	2	3
0 mGy	24 hours	8	8	3	1		50 mGy	24 hours	8	8	0	4		0 mGy	48 hours	7	67	0	2		50 mGy	48 hours	7	58	5	8
0 mGy	24 hours	8	9	1	1		50 mGy	24 hours	8	9	3	3		0 mGy	48 hours	7	68	2	3		50 mGy	48 hours	7	59	0	3
0 mGy	24 hours	8	10	1	2		50 mGy	24 hours	8	10	3	2		0 mGy	48 hours	7	69	2	2		50 mGy	48 hours	7	60	1	2
0 mGy	24 hours	8	11	2	3		50 mGy	24 hours	8	11	0	2		0 mGy	48 hours	7	70	1	1		50 mGy	48 hours	7	61	2	4
0 mGy	24 hours	8	12	2	2		50 mGy	24 hours	8	12	4	3		0 mGy	48 hours	7	71	2	2		50 mGy	48 hours	7	62	1	7
0 mGy	24 hours	8	13	2	3		50 mGy	24 hours	8	13	0	2		0 mGy	48 hours	7	72	1	3		50 mGy	48 hours	7	63	1	4
0 mGy	24 hours	8	14	2	2		50 mGy	24 hours	8	14	0	1		0 mGy	48 hours	7	73	1	3		50 mGy	48 hours	7	64	2	5
0 mGy	24 hours	8	15	5	3		50 mGy	24 hours	8	15	1	3		0 mGy	48 hours	7	74	1	3		50 mGy	48 hours	7	65	1	6
0 mGy	24 hours	8	16	4	1		50 mGy	24 hours	8	16	0	3		0 mGy	48 hours	7	75	0	2		50 mGy	48 hours	7	66	0	7
0 mGy	24 hours	8	17	5	4		50 mGy	24 hours	8	17	2	4		0 mGy	48 hours	7	76	1	0		50 mGy	48 hours	7	67	0	3
0 mGy	24 hours	8	18	1	2		50 mGy	24 hours	8	18	0	5		0 mGy	48 hours	7	77	2	3		50 mGy	48 hours	7	68	1	8
0 mGy	24 hours	8	19	0	1		50 mGy	24 hours	8	19	7	7		0 mGy	48 hours	7	78	1	2		50 mGy	48 hours	7	69	4	3
0 mGy	24 hours	8	20	0	2		50 mGy	24 hours	8	20	3	2		0 mGy	48 hours	7	79	1	1		50 mGy	48 hours	7	70	0	3
0 mGy	24 hours	8	21	1	4		50 mGy	24 hours	8	21	0	3		0 mGy	48 hours	7	80	0	3		50 mGy	48 hours	7	71	0	4
0 mGy	24 hours	8	22	1	4		50 mGy	24 hours	8	22	0	2		0 mGy	48 hours	7	81	2	3		50 mGy	48 hours	7	72	0	6
0 mGy	24 hours	8	23	1	2		50 mGy	24 hours	8	23	0	3		0 mGy	48 hours	7	82	1	1		50 mGy	48 hours	7	73	0	5
0 mGy	24 hours	8	24	1	4		50 mGy	24 hours	8	24	1	1		0 mGy	48 hours	7	83	0	5		50 mGy	48 hours	7	74	1	4
0 mGy	24 hours	8	25	3	5		50 mGy	24 hours	8	25	0	5		0 mGy	48 hours	7	84	0	1		50 mGy	48 hours	7	75	2	7
0 mGy	24 hours	8	26	3	4		50 mGy	24 hours	8	26	0	1		0 mGy	48 hours	7	85	5	7		50 mGy	48 hours	7	76	2	6
0 mGy	24 hours	8	27	2	2		50 mGy	24 hours	8	27	0	3		0 mGy	48 hours	7	86	2	4		50 mGy	48 hours	7	77	0	7
0 mGy	24 hours	8	28	2	2		50 mGy	24 hours	8	28	1	4		0 mGy	48 hours	7	87	1	1		50 mGy	48 hours	7	78	0	5
0 mGy	24 hours	8	29	1	0		50 mGy	24 hours	8	29	2	4		0 mGy	48 hours	7	88	0	1		50 mGy	48 hours	7	79	5	3
0 mGy	24 hours	8	30	1	3		50 mGy	24 hours	8	30	0	3		0 mGy	48 hours	7	89	2	4		50 mGy	48 hours	7	80	0	5
0 mGy	24 hours	8	31	1	2		50 mGy	24 hours	8	31	0	2		0 mGy	48 hours	7	90	0	2		50 mGy	48 hours	7	81	1	6
0 mGy	24 hours	8	32	5	6		50 mGy	24 hours	8	32	3	4		0 mGy	48 hours	7	91	1	3		50 mGy	48 hours	7	82	4	4
0 mGy	24 hours	8	33	1	1		50 mGy	24 hours	8	33	2	2		0 mGy	48 hours	7	92	2	3		50 mGy	48 hours	7	83	3	3
0 mGy	24 hours	8	34	4	5		50 mGy	24 hours	8	34	0	3		0 mGy	48 hours	7	93	1	1		50 mGy	48 hours	7	84	2	2
0 mGy	24 hours	8	35	1	1		50 mGy	24 hours	8	35	1	4		0 mGy	48 hours	7	94	1	2		50 mGy	48 hours	7	85	4	8
0 mGy	24 hours	8	36	1	5		50 mGy	24 hours	8	36	2	4		0 mGy	48 hours	7	95	1	4		50 mGy	48 hours	7	86	2	4
0 mGy	24 hours	8	37	2	3		50 mGy	24 hours	8	37	3	4		0 mGy	48 hours	7	96	1	6		50 mGy	48 hours	7	87	2	5
0 mGy	24 hours	8	38	3	4		50 mGy	24 hours	8	38	4	4		0 mGy	48 hours	7	97	1	4		50 mGy	48 hours	7	88	1	4
0 mGy	24 hours	8	39	3	1		50 mGy	24 hours	8	39	1	3		0 mGy	48 hours	7	98	0	2		50 mGy	48 hours	7	89	3	6
0 mGy	24 hours	8	40	2	2		50 mGy	24 hours	8	40	6	6		0 mGy	48 hours	7	99	1	0		50 mGy	48 hours	7	90	2	3
0 mGy	24 hours	8	41	1	1		50 mGy	24 hours	8	41	1	1		0 mGy	48 hours	7	100	0	4		50 mGy	48 hours	7	91	3	4
0 mGy	24 hours	8	42	2	7		50 mGy	24 hours	8	42	0	5		0 mGy	48 hours	7	101	4	3		50 mGy	48 hours	7	92	3	5
0 mGy	24 hours	8	43	5	6		50 mGy	24 hours	8	43	0	5		0 mGy	48 hours	7	102	1	0		50 mGy	48 hours	7	93	4	7
0 mGy	24 hours	8	44	0	1		50 mGy	24 hours	8	44	3	4		0 mGy	48 hours	7	103	5	3		50 mGy	48 hours	7	94	2	4
0 mGy	24 hours	8	45	2	3		50 mGy	24 hours	8	45	1	6		0 mGy	48 hours	7	104	1	1		50 mGy	48 hours	7	95	3	5
0 mGy	24 hours	8	46	0	1		50 mGy	24 hours	8	46	0	2		0 mGy	48 hours	7	105	2	0		50 mGy	48 hours	7	96	5	4
0 mGy	24 hours	8	47	0	4		50 mGy	24 hours	8	47	2	3		0 mGy	48 hours	7	106	7	3		50 mGy	48 hours	7	97	2	4
0 mGy	24 hours	8	48	1	3		50 mGy	24 hours	8	48	0	2		0 mGy	48 hours	7	107	2	3		50 mGy	48 hours	7	98	4	4
0 mGy	24 hours	8	49	1	4		50 mGy	24 hours	8	49	1	6		0 mGy	48 hours	7	108	2	3		50 mGy	48 hours	7	99	1	1
0 mGy	24 hours	8	50	1	3		50 mGy	24 hours	8	50	2	4		0 mGy	48 hours	7	109	3	4		50 mGy	48 hours	7	100	2	5
0 mGy	24 hours	8	51	1	4		50 mGy	24 hours	8	51	0	8		0 mGy	48 hours	7	110	2	4		50 mGy	48 hours	7	101	4	6
0 mGy	24 hours	8	52	1	6		50 mGy	24 hours	8	52	5	5		0 mGy	48 hours	7	111	1	6		50 mGy	48 hours	7	102	2	6
0 mGy	24 hours	8	53	0	6		50 mGy	24 hours	8	53	1	3		0 mGy	48 hours	7	112	2	4		50 mGy	48 hours	7	103	1	7
0 mGy	24 hours	8	54	1	2		50 mGy	24 hours	8	54	0	10		0 mGy	48 hours	7	113	3	1		50 mGy	48 hours	7	104	1	4
0 mGy	24 hours	8	55	1	1		50 mGy	24 hours	8	55	0	3		0 mGy	48 hours	7	114	1	1		50 mGy	48 hours	7	105	4	8
0 mGy	24 hours	8	56	0	5		50 mGy	24 hours	8	56	2	6		0 mGy	48 hours	7	115	4	3		50 mGy	48 hours	7	106	2	0
0 mGy	24 hours	8	57	0	6		50 mGy	24 hours	8	57	0	5		0 mGy	48 hours	7	116	5	0		50 mGy	48 hours	7	107	1	4
0 mGy	24 hours	8	58	4	4		50 mGy	24 hours	8	58	0	3		0 mGy	48 hours	7	117	0	3		50 mGy	48 hours	7	108	1	11
0 mGy	24 hours	8	59	1	2		50 mGy	24 hours	8	59	2	4		0 mGy	48 hours	7	118	1	2		50 mGy	48 hours	7	109	1	3
0 mGy	24 hours	8	60	2	3		50 mGy	24 hours	8	60	2	1		0 mGy	48 hours	7	119	2	2		50 mGy	48 hours	7	110	0	6
0 mGy	24 hours	8	61	1	1		50 mGy	24 hours	8	61	1	1		0 mGy	48 hours	7	120	2	2		50 mGy	48 hours	7	111	1	7
0 mGy	24 hours	8	62	1	2		50 mGy	24 hours	8	62	0	1		0 mGy	48 hours	7	121	5	5		50 mGy	48 hours	7	112	0	1
0 mGy	24 hours	8	63	1	3		50 mGy	24 hours	8	63	0	3		0 mGy	48 hours	7	122	0	3		50 mGy	48 hours	7	113	0	8
0 mGy	24 hours	8	64	1	2		50 mGy	24 hours	8	64	0	4		0 mGy	48 hours	7	123	1	8		50 mGy	48 hours	7	114	1	5
0 mGy	24 hours	8	65	0	2		50 mGy	24 hours	8	65	0	6		0 mGy	48 hours	7	124	1	2		50 mGy	48 hours	7	115	1	2
0 mGy	24 hours	8	66	0	3		50 mGy	24 hours	8	66	0	2		0 mGy	48 hours	7	125	2	1		50 mGy	48 hours	7	116	0	6
0 mGy	24 hours	8	67	2	6		50 mGy	24 hours	8	67	0	2		0 mGy	48 hours	7	126	1	2		50 mGy	48 hours	7	117	1	4
0 mGy	24 hours	8	68	2	2		50 mGy	24 hours	8	68	0	2		0 mGy	48 hours	7	127	2	4		50 mGy	48 hours	7	118	1	7
0 mGy	24 hours	8	69	1	2		50 mGy	24 hours	8	69	0	3		0 mGy	48 hours	7	128	6	4		50 mGy	48 hours	7	119	0	9
0 mGy	24 hours	8	70	0	6		50 mGy	24 hours	8	70	0	4		0 mGy	48 hours	7	129	1	3		50 mGy	48 hours	7	120	0	11
0 mGy	24 hours	8	71	1	5		50 mGy	24 hours	8	71	1	2		0 mGy	48 hours	7	130	1	5		50 mGy	48 hours	7	121	0	4
0 mGy	24 hours	8	72	0	6		50 mGy	24 hours	8	72	0	3		0 mGy	48 hours	7	131	1	0		50 mGy	48 hours	7	122	0	5
0 mGy	24 hours	8	73	0	2		50 mGy	24 hours	8	73	1	3		0 mGy	48 hours	7	132	4	2		50 mGy	48 hours	7	123	0	5
0 mGy	24 hours	8	74	2	6		50 mGy	24 hours	8	74	2	1		0 mGy	48 hours	7	133	5	5		50 mGy	48 hours	7	124	0	2
0 mGy	24 hours	8	75	6	7		50 mGy	24 hours	8	75	2	4		0 mGy	48 hours	7	134	1	7		50 mGy	48 hours	7	125	0	5
0 mGy	24 hours	8	76	1	5		50 mGy	24 hours	8	76	2	8		0 mGy	48 hours	7	135	0	3		50 mGy	48 hours	7	126	1	6
0 mGy	24 hours	8	77	2	1		50 mGy	24 hours	8	77	2	3		0 mGy	48 hours	7	136	1	0		50 mGy	48 hours	7	127	4	9
0 mGy	24 hours	8	78	1	0		50 mGy	24 hours	8	78	1	5		0 mGy	48 hours	7	137	1	4		50 mGy	48 hours	7	128	1	5
0 mGy	24 hours	8	79	1	4		50 mGy	24 hours	8	79	1	1		0 mGy	48 hours	7	138	0	2		50 mGy	48 hours	7	129	4	8
0 mGy	24 hours	8	80	0	3		50 mGy	24 hours	8	80	4	7		0 mGy	48 hours	7	139	1	3		50 mGy	48 hours	7	130	1	6
0 mGy	24 hours	8	81	1	2		50 mGy	24 hours	8	81	0	2		0 mGy	48 hours	8	1	0	3		50 mGy	48 hours	7	131	3	0
0 mGy	24 hours	8	82	1	3		50 mGy	24 hours	8	82	1	0		0 mGy	48 hours	8	2	0	1		50 mGy	48 hours	7	132	1	2
0 mGy	24 hours	8	83	0	2		50 mGy	24 hours	8	83	4	9		0 mGy	48 hours	8	3	2	2		50 mGy	48 hours	7	133	1	5
0 mGy	24 hours	8	84	1	3		50 mGy	24 hours	8	84	0	5		0 mGy	48 hours	8	4	1	3		50 mGy	48 hours	7	134	1	4
0 mGy	24 hours	8	85	0	3		50 mGy	24 hours	8	85	2	5		0 mGy	48 hours	8	5	0	2		50 mGy	48 hours	7	135	0	3
0 mGy	24 hours	8	86	1	3		50 mGy	24 hours	8	86	4	5		0 mGy	48 hours	8	6	0	4		50 mGy	48 hours	7	136	2	6
0 mGy	24 hours	8	87	0	2		50 mGy	24 hours	8	87	2	1		0 mGy	48 hours	8	7	0	4		50 mGy	48 hours	7	137	2	7
0 mGy	24 hours	8	88	2	4		50 mGy	24 hours	8	88	1	3		0 mGy	48 hours	8	8	1	2		50 mGy	48 hours	7	138	3	7
0 mGy	24 hours	8	89	0	3		50 mGy	24 hours	8	89	1	4		0 mGy	48 hours	8	9	1	2		50 mGy	48 hours	7	139	0	5
0 mGy	24 hours	8	90	1	2		50 mGy	24 hours	8	90	8	8		0 mGy	48 hours	8	10	2	5		50 mGy	48 hours	7	140	1	4
0 mGy	24 hours	8	91	3	8		50 mGy	24 hours	8	91	1	3		0 mGy	48 hours	8	11	2	1		50 mGy	48 hours	7	141	3	10
0 mGy	24 hours	8	92	3	0		50 mGy	24 hours	8	92	1	2		0 mGy	48 hours	8	12	1	2		50 mGy	48 hours	7	142	4	7
0 mGy	24 hours	8	93	1	2		50 mGy	24 hours	8	93	2	2		0 mGy	48 hours	8	13	1	1		50 mGy	48 hours	7	143	1	5
0 mGy	24 hours	8	94	1	2		50 mGy	24 hours	8	94	4	5		0 mGy	48 hours	8	14	2	2		50 mGy	48 hours	7	144	3	5
0 mGy	24 hours	8	95	0	4		50 mGy	24 hours	8	95	5	6		0 mGy	48 hours	8	15	3	1		50 mGy	48 hours	7	145	5	7
0 mGy	24 hours	8	96	0	3		50 mGy	24 hours	8	96	0	3		0 mGy	48 hours	8	16	3	5		50 mGy	48 hours	7	146	0	5
0 mGy	24 hours	8	97	2	4		50 mGy	24 hours	8	97	1	1		0 mGy	48 hours	8	17	1	4		50 mGy	48 hours	7	147	2	1
0 mGy	24 hours	8	98	3	6		50 mGy	24 hours	8	98	0	3		0 mGy	48 hours	8	18	1	1		50 mGy	48 hours	7	148	2	5
0 mGy	24 hours	8	99	1	2		50 mGy	24 hours	8	99	3	5		0 mGy	48 hours	8	19	0	2		50 mGy	48 hours	7	149	1	0
0 mGy	24 hours	8	100	2	3		50 mGy	24 hours	8	100	2	3		0 mGy	48 hours	8	20	1	2		50 mGy	48 hours	7	150	1	4
0 mGy	24 hours	8	101	2	1		50 mGy	24 hours	8	101	0	1		0 mGy	48 hours	8	21	0	1		50 mGy	48 hours	7	151	1	3
0 mGy	24 hours	8	102	0	2		50 mGy	24 hours	8	102	0	1		0 mGy	48 hours	8	22	2	6		50 mGy	48 hours	7	152	2	0
0 mGy	24 hours	8	103	1	2		50 mGy	24 hours	8	103	0	4		0 mGy	48 hours	8	23	1	5		50 mGy	48 hours	7	153	1	3
0 mGy	24 hours	8	104	0	6		50 mGy	24 hours	8	104	0	4		0 mGy	48 hours	8	24	1	0		50 mGy	48 hours	7	154	0	5
0 mGy	24 hours	8	105	3	0		50 mGy	24 hours	8	105	0	5		0 mGy	48 hours	8	25	2	0		50 mGy	48 hours	7	155	0	6
0 mGy	24 hours	8	106	0	1		50 mGy	24 hours	8	106	2	1		0 mGy	48 hours	8	26	1	2		50 mGy	48 hours	7	156	3	1
0 mGy	24 hours	8	107	5	2		50 mGy	24 hours	8	107	0	4		0 mGy	48 hours	8	27	1	1		50 mGy	48 hours	7	157	3	7
0 mGy	24 hours	8	108	2	4		50 mGy	24 hours	8	108	0	5		0 mGy	48 hours	8	28	0	5		50 mGy	48 hours	7	158	2	6
0 mGy	24 hours	8	109	2	2		50 mGy	24 hours	8	109	2	6		0 mGy	48 hours	8	29	3	6		50 mGy	48 hours	7	159	0	5
0 mGy	24 hours	8	110	1	2		50 mGy	24 hours	8	110	2	5		0 mGy	48 hours	8	30	0	1		50 mGy	48 hours	7	160	0	5
0 mGy	24 hours	8	111	3	6		50 mGy	24 hours	8	111	0	1		0 mGy	48 hours	8	31	2	1		50 mGy	48 hours	7	161	1	5
0 mGy	24 hours	8	112	2	2		50 mGy	24 hours	8	112	0	2		0 mGy	48 hours	8	32	0	2		50 mGy	48 hours	7	162	0	1
0 mGy	24 hours	8	113	0	2		50 mGy	24 hours	8	113	0	1		0 mGy	48 hours	8	33	2	2		50 mGy	48 hours	7	163	4	5
0 mGy	24 hours	8	114	1	0		50 mGy	24 hours	8	114	1	1		0 mGy	48 hours	8	34	10	6		50 mGy	48 hours	7	164	2	6
0 mGy	24 hours	8	115	1	1		50 mGy	24 hours	8	115	0	2		0 mGy	48 hours	8	35	2	4		50 mGy	48 hours	7	165	1	5
0 mGy	24 hours	8	116	1	4		50 mGy	24 hours	8	116	0	13		0 mGy	48 hours	8	36	3	4		50 mGy	48 hours	7	166	1	4
0 mGy	24 hours	8	117	4	2		50 mGy	24 hours	8	117	1	1		0 mGy	48 hours	8	37	2	4		50 mGy	48 hours	7	167	2	7
0 mGy	24 hours	8	118	3	7		50 mGy	24 hours	8	118	0	2		0 mGy	48 hours	8	38	5	5		50 mGy	48 hours	7	168	0	1
0 mGy	24 hours	8	119	4	5		50 mGy	24 hours	8	119	0	4		0 mGy	48 hours	8	39	2	2		50 mGy	48 hours	7	169	0	2
0 mGy	24 hours	8	120	1	4		50 mGy	24 hours	8	120	2	2		0 mGy	48 hours	8	40	4	4		50 mGy	48 hours	7	170	1	5
0 mGy	24 hours	8	121	1	2		50 mGy	24 hours	8	121	0	1		0 mGy	48 hours	8	41	2	4		50 mGy	48 hours	7	171	0	5
0 mGy	24 hours	8	122	0	5		50 mGy	24 hours	8	122	0	3		0 mGy	48 hours	8	42	3	3		50 mGy	48 hours	7	172	0	5
0 mGy	24 hours	8	123	1	3		50 mGy	24 hours	8	123	2	7		0 mGy	48 hours	8	43	5	5		50 mGy	48 hours	7	173	0	7
0 mGy	24 hours	8	124	1	2		50 mGy	24 hours	8	124	2	1		0 mGy	48 hours	8	44	4	2		50 mGy	48 hours	7	174	2	0
0 mGy	24 hours	8	125	4	6		50 mGy	24 hours	8	125	0	5		0 mGy	48 hours	8	45	4	4		50 mGy	48 hours	7	175	2	2
0 mGy	24 hours	8	126	2	1		50 mGy	24 hours	8	126	0	4		0 mGy	48 hours	8	46	4	4		50 mGy	48 hours	7	176	0	10
0 mGy	24 hours	8	127	2	2		50 mGy	24 hours	8	127	0	6		0 mGy	48 hours	8	47	3	3		50 mGy	48 hours	7	177	0	8
0 mGy	24 hours	8	128	0	1		50 mGy	24 hours	8	128	0	5		0 mGy	48 hours	8	48	7	5		50 mGy	48 hours	7	178	5	8
0 mGy	24 hours	8	129	2	2		50 mGy	24 hours	8	129	1	1		0 mGy	48 hours	8	49	13	6		50 mGy	48 hours	7	179	0	1
0 mGy	24 hours	8	130	0	2		50 mGy	24 hours	8	130	0	4		0 mGy	48 hours	8	50	1	3		50 mGy	48 hours	7	180	1	4
0 mGy	24 hours	8	131	2	5		50 mGy	24 hours	8	131	0	2		0 mGy	48 hours	8	51	3	3		50 mGy	48 hours	7	181	0	3
0 mGy	24 hours	8	132	1	1		50 mGy	24 hours	8	132	1	3		0 mGy	48 hours	8	52	0	2		50 mGy	48 hours	7	182	3	5
0 mGy	24 hours	8	133	3	0		50 mGy	24 hours	8	133	1	2		0 mGy	48 hours	8	53	1	2		50 mGy	48 hours	7	183	2	8
0 mGy	24 hours	8	134	2	6		50 mGy	24 hours	8	134	1	2		0 mGy	48 hours	8	54	4	2		50 mGy	48 hours	7	184	4	7
0 mGy	24 hours	8	135	3	4		50 mGy	24 hours	8	135	0	2		0 mGy	48 hours	8	55	5	1		50 mGy	48 hours	7	185	1	2
0 mGy	24 hours	8	136	3	2		50 mGy	24 hours	8	136	1	0		0 mGy	48 hours	8	56	1	2		50 mGy	48 hours	7	186	1	2
0 mGy	24 hours	8	137	1	3		50 mGy	24 hours	8	137	2	3		0 mGy	48 hours	8	57	4	2		50 mGy	48 hours	7	187	4	3
0 mGy	24 hours	8	138	2	4		50 mGy	24 hours	8	138	2	2		0 mGy	48 hours	8	58	1	3		50 mGy	48 hours	7	188	7	8
0 mGy	24 hours	8	139	3	3		50 mGy	24 hours	8	139	1	2		0 mGy	48 hours	8	59	6	4		50 mGy	48 hours	7	189	2	3
0 mGy	24 hours	8	140	4	4		50 mGy	24 hours	8	140	1	4		0 mGy	48 hours	8	60	1	1		50 mGy	48 hours	7	190	0	5
0 mGy	24 hours	8	141	1	2		50 mGy	24 hours	8	141	1	4		0 mGy	48 hours	8	61	6	11		50 mGy	48 hours	7	191	1	3
0 mGy	24 hours	8	142	2	1		50 mGy	24 hours	8	142	0	5		0 mGy	48 hours	8	62	0	3		50 mGy	48 hours	7	192	2	8
0 mGy	24 hours	8	143	1	1		50 mGy	24 hours	8	143	0	1		0 mGy	48 hours	8	63	1	1		50 mGy	48 hours	7	193	1	6
0 mGy	24 hours	8	144	1	3		50 mGy	24 hours	8	144	0	3		0 mGy	48 hours	8	64	3	1		50 mGy	48 hours	7	194	4	5
0 mGy	24 hours	8	145	0	2		50 mGy	24 hours	8	145	2	2		0 mGy	48 hours	8	65	0	3		50 mGy	48 hours	7	195	0	3
0 mGy	24 hours	8	146	3	5		50 mGy	24 hours	8	146	1	2		0 mGy	48 hours	8	66	0	1		50 mGy	48 hours	7	196	1	6
0 mGy	24 hours	8	147	1	1		50 mGy	24 hours	8	147	0	5		0 mGy	48 hours	8	67	0	3		50 mGy	48 hours	7	197	3	5
0 mGy	24 hours	8	148	2	3		50 mGy	24 hours	8	148	2	4		0 mGy	48 hours	8	68	2	2		50 mGy	48 hours	7	198	2	8
0 mGy	24 hours	8	149	1	3		50 mGy	24 hours	8	149	6	5		0 mGy	48 hours	8	69	1	2		50 mGy	48 hours	7	199	2	7
0 mGy	24 hours	8	150	1	1		50 mGy	24 hours	8	150	3	6		0 mGy	48 hours	8	70	3	4		50 mGy	48 hours	7	200	3	7
														0 mGy	48 hours	8	71	4	6		50 mGy	48 hours	8	1	2	6
														0 mGy	48 hours	8	72	3	3		50 mGy	48 hours	8	2	2	8
														0 mGy	48 hours	8	73	1	4		50 mGy	48 hours	8	3	1	4
														0 mGy	48 hours	8	74	0	2		50 mGy	48 hours	8	4	1	7
														0 mGy	48 hours	8	75	0	2		50 mGy	48 hours	8	5	0	4
														0 mGy	48 hours	8	76	1	3		50 mGy	48 hours	8	6	1	3
														0 mGy	48 hours	8	77	0	2		50 mGy	48 hours	8	7	2	6
														0 mGy	48 hours	8	78	2	5		50 mGy	48 hours	8	8	0	6
														0 mGy	48 hours	8	79	1	1		50 mGy	48 hours	8	9	1	4
														0 mGy	48 hours	8	80	2	3		50 mGy	48 hours	8	10	0	7
														0 mGy	48 hours	8	81	2	4		50 mGy	48 hours	8	11	0	4
														0 mGy	48 hours	8	82	1	2		50 mGy	48 hours	8	12	1	4
														0 mGy	48 hours	8	83	1	3		50 mGy	48 hours	8	13	2	4
														0 mGy	48 hours	8	84	2	1		50 mGy	48 hours	8	14	3	4
														0 mGy	48 hours	8	85	0	2		50 mGy	48 hours	8	15	1	4
														0 mGy	48 hours	8	86	1	2		50 mGy	48 hours	8	16	3	7
														0 mGy	48 hours	8	87	2	1		50 mGy	48 hours	8	17	2	3
														0 mGy	48 hours	8	88	0	1		50 mGy	48 hours	8	18	1	6
														0 mGy	48 hours	8	89	0	3		50 mGy	48 hours	8	19	2	7
														0 mGy	48 hours	8	90	0	2		50 mGy	48 hours	8	20	0	12
														0 mGy	48 hours	8	91	7	8		50 mGy	48 hours	8	21	2	8
														0 mGy	48 hours	8	92	4	4		50 mGy	48 hours	8	22	5	9
														0 mGy	48 hours	8	93	2	3		50 mGy	48 hours	8	23	3	4
														0 mGy	48 hours	8	94	0	4		50 mGy	48 hours	8	24	2	4
														0 mGy	48 hours	8	95	1	3		50 mGy	48 hours	8	25	1	6
														0 mGy	48 hours	8	96	1	3		50 mGy	48 hours	8	26	3	7
														0 mGy	48 hours	8	97	1	5		50 mGy	48 hours	8	27	2	2
														0 mGy	48 hours	8	98	2	2		50 mGy	48 hours	8	28	1	1
														0 mGy	48 hours	8	99	1	1		50 mGy	48 hours	8	29	1	6
														0 mGy	48 hours	8	100	1	1		50 mGy	48 hours	8	30	2	6
														0 mGy	48 hours	8	101	1	2		50 mGy	48 hours	8	31	0	13
														0 mGy	48 hours	8	102	4	2		50 mGy	48 hours	8	32	0	6
														0 mGy	48 hours	8	103	0	1		50 mGy	48 hours	8	33	0	6
														0 mGy	48 hours	8	104	2	5		50 mGy	48 hours	8	34	1	5
														0 mGy	48 hours	8	105	1	3		50 mGy	48 hours	8	35	3	7
														0 mGy	48 hours	8	106	1	2		50 mGy	48 hours	8	36	3	9
														0 mGy	48 hours	8	107	2	3		50 mGy	48 hours	8	37	2	6
														0 mGy	48 hours	8	108	1	1		50 mGy	48 hours	8	38	1	4
														0 mGy	48 hours	8	109	1	3		50 mGy	48 hours	8	39	2	4
														0 mGy	48 hours	8	110	2	2		50 mGy	48 hours	8	40	4	7
														0 mGy	48 hours	8	111	2	5		50 mGy	48 hours	8	41	1	6
														0 mGy	48 hours	8	112	1	2		50 mGy	48 hours	8	42	0	4
														0 mGy	48 hours	8	113	1	3		50 mGy	48 hours	8	43	0	3
														0 mGy	48 hours	8	114	1	3		50 mGy	48 hours	8	44	1	4
														0 mGy	48 hours	8	115	2	2		50 mGy	48 hours	8	45	2	3
														0 mGy	48 hours	8	116	2	4		50 mGy	48 hours	8	46	2	4
														0 mGy	48 hours	8	117	1	2		50 mGy	48 hours	8	47	5	6
														0 mGy	48 hours	8	118	0	3		50 mGy	48 hours	8	48	2	13
														0 mGy	48 hours	8	119	2	0		50 mGy	48 hours	8	49	1	3
														0 mGy	48 hours	8	120	5	6		50 mGy	48 hours	8	50	1	7
														0 mGy	48 hours	8	121	1	2		50 mGy	48 hours	8	51	1	6
														0 mGy	48 hours	8	122	1	1		50 mGy	48 hours	8	52	1	4
														0 mGy	48 hours	8	123	0	3		50 mGy	48 hours	8	53	4	5
														0 mGy	48 hours	8	124	1	2		50 mGy	48 hours	8	54	0	2
														0 mGy	48 hours	8	125	1	2		50 mGy	48 hours	8	55	1	7
														0 mGy	48 hours	8	126	2	1		50 mGy	48 hours	8	56	0	2
														0 mGy	48 hours	8	127	2	2		50 mGy	48 hours	8	57	3	1
														0 mGy	48 hours	8	128	1	3		50 mGy	48 hours	8	58	1	7
														0 mGy	48 hours	8	129	1	1		50 mGy	48 hours	8	59	1	7
														0 mGy	48 hours	8	130	1	3		50 mGy	48 hours	8	60	2	5
														0 mGy	48 hours	8	131	2	2		50 mGy	48 hours	8	61	0	7
														0 mGy	48 hours	8	132	1	3		50 mGy	48 hours	8	62	1	6
														0 mGy	48 hours	8	133	1	2		50 mGy	48 hours	8	63	5	14
														0 mGy	48 hours	8	134	1	1		50 mGy	48 hours	8	64	4	4
														0 mGy	48 hours	8	135	2	1		50 mGy	48 hours	8	65	4	12
														0 mGy	48 hours	8	136	2	0		50 mGy	48 hours	8	66	3	6
														0 mGy	48 hours	8	137	1	3		50 mGy	48 hours	8	67	1	6
														0 mGy	48 hours	8	138	2	2		50 mGy	48 hours	8	68	1	12
														0 mGy	48 hours	8	139	2	2		50 mGy	48 hours	8	69	1	5
														0 mGy	48 hours	8	140	1	4		50 mGy	48 hours	8	70	1	7
														0 mGy	48 hours	8	141	3	3		50 mGy	48 hours	8	71	1	3
														0 mGy	48 hours	8	142	2	4		50 mGy	48 hours	8	72	2	10
														0 mGy	48 hours	8	143	2	0		50 mGy	48 hours	8	73	4	8
														0 mGy	48 hours	8	144	4	4		50 mGy	48 hours	8	74	3	3
														0 mGy	48 hours	8	145	2	5		50 mGy	48 hours	8	75	0	5
														0 mGy	48 hours	8	146	2	3		50 mGy	48 hours	8	76	0	8
														0 mGy	48 hours	8	147	3	1		50 mGy	48 hours	8	77	2	5
														0 mGy	48 hours	8	148	1	4		50 mGy	48 hours	8	78	2	10
														0 mGy	48 hours	8	149	4	4		50 mGy	48 hours	8	79	3	5
														0 mGy	48 hours	8	150	2	3		50 mGy	48 hours	8	80	4	6
														0 mGy	48 hours	9	1	4	4		50 mGy	48 hours	8	81	5	8
														0 mGy	48 hours	9	2	0	2		50 mGy	48 hours	8	82	6	6
														0 mGy	48 hours	9	3	1	3		50 mGy	48 hours	8	83	3	10
														0 mGy	48 hours	9	4	2	2		50 mGy	48 hours	8	84	5	10
														0 mGy	48 hours	9	5	1	2		50 mGy	48 hours	8	85	1	8
														0 mGy	48 hours	9	6	4	3		50 mGy	48 hours	8	86	1	5
														0 mGy	48 hours	9	7	1	3		50 mGy	48 hours	8	87	2	8
														0 mGy	48 hours	9	8	1	3		50 mGy	48 hours	8	88	1	7
														0 mGy	48 hours	9	9	4	2		50 mGy	48 hours	8	89	3	6
														0 mGy	48 hours	9	10	2	2		50 mGy	48 hours	8	90	1	6
														0 mGy	48 hours	9	11	2	3		50 mGy	48 hours	8	91	2	7
														0 mGy	48 hours	9	12	1	1		50 mGy	48 hours	8	92	0	1
														0 mGy	48 hours	9	13	1	1		50 mGy	48 hours	8	93	2	5
														0 mGy	48 hours	9	14	1	2		50 mGy	48 hours	8	94	1	10
														0 mGy	48 hours	9	15	1	2		50 mGy	48 hours	8	95	1	7
														0 mGy	48 hours	9	16	2	4		50 mGy	48 hours	8	96	5	5
														0 mGy	48 hours	9	17	5	5		50 mGy	48 hours	8	97	2	6
														0 mGy	48 hours	9	18	1	2		50 mGy	48 hours	8	98	2	7
														0 mGy	48 hours	9	19	1	3		50 mGy	48 hours	8	99	2	1
														0 mGy	48 hours	9	20	2	2		50 mGy	48 hours	8	100	0	8
														0 mGy	48 hours	9	21	1	3		50 mGy	48 hours	8	101	2	5
														0 mGy	48 hours	9	22	6	3		50 mGy	48 hours	8	102	0	8
														0 mGy	48 hours	9	23	4	2		50 mGy	48 hours	8	103	2	3
														0 mGy	48 hours	9	24	0	3		50 mGy	48 hours	8	104	1	8
														0 mGy	48 hours	9	25	2	1		50 mGy	48 hours	8	105	2	5
														0 mGy	48 hours	9	26	1	2		50 mGy	48 hours	8	106	2	5
														0 mGy	48 hours	9	27	1	4		50 mGy	48 hours	8	107	3	5
														0 mGy	48 hours	9	28	4	6		50 mGy	48 hours	8	108	1	8
														0 mGy	48 hours	9	29	3	2		50 mGy	48 hours	8	109	10	12
														0 mGy	48 hours	9	30	0	3		50 mGy	48 hours	8	110	0	3
														0 mGy	48 hours	9	31	0	1		50 mGy	48 hours	8	111	1	8
														0 mGy	48 hours	9	32	2	1		50 mGy	48 hours	8	112	3	6
														0 mGy	48 hours	9	33	2	2		50 mGy	48 hours	8	113	1	7
														0 mGy	48 hours	9	34	2	3		50 mGy	48 hours	8	114	0	8
														0 mGy	48 hours	9	35	1	3		50 mGy	48 hours	8	115	0	10
														0 mGy	48 hours	9	36	0	2		50 mGy	48 hours	8	116	0	5
														0 mGy	48 hours	9	37	1	4		50 mGy	48 hours	8	117	3	9
														0 mGy	48 hours	9	38	1	5		50 mGy	48 hours	8	118	5	8
														0 mGy	48 hours	9	39	1	5		50 mGy	48 hours	8	119	1	6
														0 mGy	48 hours	9	40	1	2		50 mGy	48 hours	8	120	0	6
														0 mGy	48 hours	9	41	1	2		50 mGy	48 hours	8	121	3	4
														0 mGy	48 hours	9	42	3	3		50 mGy	48 hours	8	122	1	2
														0 mGy	48 hours	9	43	3	3		50 mGy	48 hours	8	123	1	5
														0 mGy	48 hours	9	44	2	2		50 mGy	48 hours	8	124	3	5
														0 mGy	48 hours	9	45	2	3		50 mGy	48 hours	8	125	1	8
														0 mGy	48 hours	9	46	2	3		50 mGy	48 hours	8	126	4	0
														0 mGy	48 hours	9	47	3	1		50 mGy	48 hours	8	127	2	4
														0 mGy	48 hours	9	48	1	3		50 mGy	48 hours	8	128	0	5
														0 mGy	48 hours	9	49	2	2		50 mGy	48 hours	8	129	2	3
														0 mGy	48 hours	9	50	2	0		50 mGy	48 hours	8	130	1	2
														0 mGy	48 hours	9	51	1	1		50 mGy	48 hours	8	131	2	3
														0 mGy	48 hours	9	52	1	3		50 mGy	48 hours	8	132	1	4
														0 mGy	48 hours	9	53	1	0		50 mGy	48 hours	8	133	2	6
														0 mGy	48 hours	9	54	2	1		50 mGy	48 hours	8	134	0	6
														0 mGy	48 hours	9	55	1	3		50 mGy	48 hours	8	135	1	6
														0 mGy	48 hours	9	56	3	5		50 mGy	48 hours	8	136	1	4
														0 mGy	48 hours	9	57	2	6		50 mGy	48 hours	8	137	3	6
														0 mGy	48 hours	9	58	0	2		50 mGy	48 hours	8	138	2	2
														0 mGy	48 hours	9	59	1	1		50 mGy	48 hours	8	139	2	10
														0 mGy	48 hours	9	60	1	0		50 mGy	48 hours	8	140	1	3
														0 mGy	48 hours	9	61	1	2		50 mGy	48 hours	8	141	2	1
														0 mGy	48 hours	9	62	4	2		50 mGy	48 hours	8	142	0	2
														0 mGy	48 hours	9	63	5	6		50 mGy	48 hours	8	143	0	6
														0 mGy	48 hours	9	64	4	1		50 mGy	48 hours	8	144	1	7
														0 mGy	48 hours	9	65	1	4		50 mGy	48 hours	8	145	2	7
														0 mGy	48 hours	9	66	3	6		50 mGy	48 hours	8	146	0	6
														0 mGy	48 hours	9	67	4	0		50 mGy	48 hours	8	147	0	4
														0 mGy	48 hours	9	68	3	2		50 mGy	48 hours	8	148	1	8
														0 mGy	48 hours	9	69	3	4		50 mGy	48 hours	8	149	0	6
														0 mGy	48 hours	9	70	1	4		50 mGy	48 hours	8	150	0	2
														0 mGy	48 hours	9	71	3	2		50 mGy	48 hours	8	151	7	8
														0 mGy	48 hours	9	72	2	0		50 mGy	48 hours	8	152	6	11
														0 mGy	48 hours	9	73	1	4		50 mGy	48 hours	8	153	1	9
														0 mGy	48 hours	9	74	1	3		50 mGy	48 hours	8	154	2	7
														0 mGy	48 hours	9	75	4	2		50 mGy	48 hours	8	155	2	4
														0 mGy	48 hours	9	76	3	3		50 mGy	48 hours	8	156	3	2
														0 mGy	48 hours	9	77	1	5		50 mGy	48 hours	8	157	10	12
														0 mGy	48 hours	9	78	2	3		50 mGy	48 hours	8	158	2	4
														0 mGy	48 hours	9	79	1	2		50 mGy	48 hours	8	159	3	7
														0 mGy	48 hours	9	80	2	1		50 mGy	48 hours	8	160	0	4
														0 mGy	48 hours	9	81	0	2		50 mGy	48 hours	8	161	16	13
														0 mGy	48 hours	9	82	2	3		50 mGy	48 hours	8	162	2	1
														0 mGy	48 hours	9	83	2	4		50 mGy	48 hours	8	163	3	5
														0 mGy	48 hours	9	84	1	3		50 mGy	48 hours	8	164	1	7
														0 mGy	48 hours	9	85	1	6		50 mGy	48 hours	8	165	1	3
														0 mGy	48 hours	9	86	0	3		50 mGy	48 hours	8	166	4	0
														0 mGy	48 hours	9	87	0	5		50 mGy	48 hours	8	167	1	1
														0 mGy	48 hours	9	88	0	3		50 mGy	48 hours	8	168	2	4
														0 mGy	48 hours	9	89	1	3		50 mGy	48 hours	8	169	5	0
														0 mGy	48 hours	9	90	1	2		50 mGy	48 hours	8	170	0	6
														0 mGy	48 hours	9	91	1	2		50 mGy	48 hours	8	171	0	10
														0 mGy	48 hours	9	92	1	1		50 mGy	48 hours	8	172	4	5
														0 mGy	48 hours	9	93	0	1		50 mGy	48 hours	8	173	2	2
														0 mGy	48 hours	9	94	0	1		50 mGy	48 hours	8	174	1	4
														0 mGy	48 hours	9	95	1	1		50 mGy	48 hours	8	175	0	5
														0 mGy	48 hours	9	96	1	2		50 mGy	48 hours	8	176	1	2
														0 mGy	48 hours	9	97	4	6		50 mGy	48 hours	8	177	1	7
														0 mGy	48 hours	9	98	2	2		50 mGy	48 hours	8	178	1	16
														0 mGy	48 hours	9	99	1	3		50 mGy	48 hours	8	179	1	2
														0 mGy	48 hours	9	100	4	6		50 mGy	48 hours	8	180	1	5
														0 mGy	48 hours	9	101	2	1		50 mGy	48 hours	8	181	4	9
														0 mGy	48 hours	9	102	1	1		50 mGy	48 hours	8	182	5	12
														0 mGy	48 hours	9	103	2	0		50 mGy	48 hours	8	183	4	9
														0 mGy	48 hours	9	104	1	1		50 mGy	48 hours	8	184	15	12
														0 mGy	48 hours	9	105	2	2		50 mGy	48 hours	8	185	3	7
														0 mGy	48 hours	9	106	1	3		50 mGy	48 hours	8	186	10	12
														0 mGy	48 hours	9	107	0	1		50 mGy	48 hours	8	187	3	4
														0 mGy	48 hours	9	108	1	3		50 mGy	48 hours	8	188	2	3
														0 mGy	48 hours	9	109	1	3		50 mGy	48 hours	8	189	1	6
														0 mGy	48 hours	9	110	1	0		50 mGy	48 hours	8	190	3	5
														0 mGy	48 hours	9	111	2	1		50 mGy	48 hours	8	191	6	4
														0 mGy	48 hours	9	112	1	2		50 mGy	48 hours	8	192	3	5
														0 mGy	48 hours	9	113	0	2		50 mGy	48 hours	8	193	2	1
														0 mGy	48 hours	9	114	0	6		50 mGy	48 hours	8	194	0	2
														0 mGy	48 hours	9	115	2	5		50 mGy	48 hours	8	195	0	9
														0 mGy	48 hours	9	116	0	3		50 mGy	48 hours	8	196	0	7
														0 mGy	48 hours	9	117	2	7		50 mGy	48 hours	8	197	0	3
														0 mGy	48 hours	9	118	1	2		50 mGy	48 hours	8	198	3	8
														0 mGy	48 hours	9	119	1	2		50 mGy	48 hours	8	199	1	6
														0 mGy	48 hours	9	120	1	3		50 mGy	48 hours	8	200	0	2
														0 mGy	48 hours	9	121	1	3		50 mGy	48 hours	9	1	1	3
														0 mGy	48 hours	9	122	1	3		50 mGy	48 hours	9	2	1	2
														0 mGy	48 hours	9	123	1	6		50 mGy	48 hours	9	3	0	3
														0 mGy	48 hours	9	124	1	2		50 mGy	48 hours	9	4	0	2
														0 mGy	48 hours	9	125	2	4		50 mGy	48 hours	9	5	2	4
														0 mGy	48 hours	9	126	2	2		50 mGy	48 hours	9	6	5	5
														0 mGy	48 hours	9	127	2	6		50 mGy	48 hours	9	7	2	3
														0 mGy	48 hours	9	128	0	2		50 mGy	48 hours	9	8	0	2
														0 mGy	48 hours	9	129	1	2		50 mGy	48 hours	9	9	0	2
														0 mGy	48 hours	9	130	3	3		50 mGy	48 hours	9	10	0	1
														0 mGy	48 hours	9	131	1	5		50 mGy	48 hours	9	11	0	2
														0 mGy	48 hours	9	132	1	0		50 mGy	48 hours	9	12	1	2
														0 mGy	48 hours	9	133	0	2		50 mGy	48 hours	9	13	1	4
														0 mGy	48 hours	9	134	2	5		50 mGy	48 hours	9	14	0	3
														0 mGy	48 hours	9	135	3	4		50 mGy	48 hours	9	15	0	2
														0 mGy	48 hours	9	136	0	3		50 mGy	48 hours	9	16	0	2
														0 mGy	48 hours	9	137	4	1		50 mGy	48 hours	9	17	0	3
														0 mGy	48 hours	9	138	1	2		50 mGy	48 hours	9	18	3	1
														0 mGy	48 hours	9	139	1	3		50 mGy	48 hours	9	19	2	1
														0 mGy	48 hours	9	140	1	2		50 mGy	48 hours	9	20	1	5
														0 mGy	48 hours	9	141	0	1		50 mGy	48 hours	9	21	0	2
														0 mGy	48 hours	9	142	1	2		50 mGy	48 hours	9	22	1	1
														0 mGy	48 hours	9	143	1	3		50 mGy	48 hours	9	23	3	7
														0 mGy	48 hours	9	144	1	2		50 mGy	48 hours	9	24	2	2
														0 mGy	48 hours	9	145	3	3		50 mGy	48 hours	9	25	4	1
														0 mGy	48 hours	9	146	1	1		50 mGy	48 hours	9	26	9	9
														0 mGy	48 hours	9	147	1	5		50 mGy	48 hours	9	27	4	4
														0 mGy	48 hours	9	148	1	4		50 mGy	48 hours	9	28	3	2
														0 mGy	48 hours	9	149	1	1		50 mGy	48 hours	9	29	2	1
														0 mGy	48 hours	9	150	1	2		50 mGy	48 hours	9	30	4	6
														0 mGy	48 hours	10	1	2	3		50 mGy	48 hours	9	31	0	3
														0 mGy	48 hours	10	2	1	6		50 mGy	48 hours	9	32	1	3
														0 mGy	48 hours	10	3	3	4		50 mGy	48 hours	9	33	2	1
														0 mGy	48 hours	10	4	2	2		50 mGy	48 hours	9	34	2	3
														0 mGy	48 hours	10	5	2	2		50 mGy	48 hours	9	35	1	1
														0 mGy	48 hours	10	6	0	3		50 mGy	48 hours	9	36	1	5
														0 mGy	48 hours	10	7	2	3		50 mGy	48 hours	9	37	2	3
														0 mGy	48 hours	10	8	2	4		50 mGy	48 hours	9	38	2	6
														0 mGy	48 hours	10	9	7	12		50 mGy	48 hours	9	39	1	3
														0 mGy	48 hours	10	10	1	2		50 mGy	48 hours	9	40	1	0
														0 mGy	48 hours	10	11	0	1		50 mGy	48 hours	9	41	1	2
														0 mGy	48 hours	10	12	0	2		50 mGy	48 hours	9	42	0	3
														0 mGy	48 hours	10	13	1	2		50 mGy	48 hours	9	43	5	6
														0 mGy	48 hours	10	14	0	3		50 mGy	48 hours	9	44	1	2
														0 mGy	48 hours	10	15	1	3		50 mGy	48 hours	9	45	0	2
														0 mGy	48 hours	10	16	1	0		50 mGy	48 hours	9	46	2	1
														0 mGy	48 hours	10	17	2	4		50 mGy	48 hours	9	47	1	1
														0 mGy	48 hours	10	18	4	4		50 mGy	48 hours	9	48	2	6
														0 mGy	48 hours	10	19	1	2		50 mGy	48 hours	9	49	2	3
														0 mGy	48 hours	10	20	2	2		50 mGy	48 hours	9	50	0	3
														0 mGy	48 hours	10	21	0	3		50 mGy	48 hours	9	51	1	2
														0 mGy	48 hours	10	22	4	4		50 mGy	48 hours	9	52	4	6
														0 mGy	48 hours	10	23	1	2		50 mGy	48 hours	9	53	2	4
														0 mGy	48 hours	10	24	2	4		50 mGy	48 hours	9	54	1	3
														0 mGy	48 hours	10	25	3	3		50 mGy	48 hours	9	55	7	4
														0 mGy	48 hours	10	26	3	5		50 mGy	48 hours	9	56	1	6
														0 mGy	48 hours	10	27	2	2		50 mGy	48 hours	9	57	2	6
														0 mGy	48 hours	10	28	2	1		50 mGy	48 hours	9	58	0	7
														0 mGy	48 hours	10	29	2	1		50 mGy	48 hours	9	59	0	4
														0 mGy	48 hours	10	30	6	6		50 mGy	48 hours	9	60	2	2
														0 mGy	48 hours	10	31	2	1		50 mGy	48 hours	9	61	1	4
														0 mGy	48 hours	10	32	1	1		50 mGy	48 hours	9	62	4	4
														0 mGy	48 hours	10	33	2	2		50 mGy	48 hours	9	63	2	2
														0 mGy	48 hours	10	34	2	2		50 mGy	48 hours	9	64	0	4
														0 mGy	48 hours	10	35	1	0		50 mGy	48 hours	9	65	1	4
														0 mGy	48 hours	10	36	1	4		50 mGy	48 hours	9	66	3	8
														0 mGy	48 hours	10	37	4	5		50 mGy	48 hours	9	67	0	3
														0 mGy	48 hours	10	38	5	6		50 mGy	48 hours	9	68	0	2
														0 mGy	48 hours	10	39	4	4		50 mGy	48 hours	9	69	1	1
														0 mGy	48 hours	10	40	0	3		50 mGy	48 hours	9	70	0	3
														0 mGy	48 hours	10	41	2	3		50 mGy	48 hours	9	71	1	1
														0 mGy	48 hours	10	42	5	5		50 mGy	48 hours	9	72	1	7
														0 mGy	48 hours	10	43	0	1		50 mGy	48 hours	9	73	1	3
														0 mGy	48 hours	10	44	4	5		50 mGy	48 hours	9	74	0	2
														0 mGy	48 hours	10	45	2	3		50 mGy	48 hours	9	75	0	3
														0 mGy	48 hours	10	46	6	7		50 mGy	48 hours	9	76	0	3
														0 mGy	48 hours	10	47	1	3		50 mGy	48 hours	9	77	0	2
														0 mGy	48 hours	10	48	3	2		50 mGy	48 hours	9	78	0	5
														0 mGy	48 hours	10	49	3	3		50 mGy	48 hours	9	79	0	2
														0 mGy	48 hours	10	50	1	3		50 mGy	48 hours	9	80	1	3
														0 mGy	48 hours	10	51	1	3		50 mGy	48 hours	9	81	0	5
														0 mGy	48 hours	10	52	1	2		50 mGy	48 hours	9	82	4	7
														0 mGy	48 hours	10	53	2	5		50 mGy	48 hours	9	83	2	7
														0 mGy	48 hours	10	54	8	6		50 mGy	48 hours	9	84	2	5
														0 mGy	48 hours	10	55	2	4		50 mGy	48 hours	9	85	1	2
														0 mGy	48 hours	10	56	2	2		50 mGy	48 hours	9	86	2	4
														0 mGy	48 hours	10	57	1	1		50 mGy	48 hours	9	87	0	2
														0 mGy	48 hours	10	58	1	2		50 mGy	48 hours	9	88	0	3
														0 mGy	48 hours	10	59	4	6		50 mGy	48 hours	9	89	2	0
														0 mGy	48 hours	10	60	2	3		50 mGy	48 hours	9	90	0	2
														0 mGy	48 hours	10	61	2	3		50 mGy	48 hours	9	91	3	5
														0 mGy	48 hours	10	62	7	7		50 mGy	48 hours	9	92	1	2
														0 mGy	48 hours	10	63	2	2		50 mGy	48 hours	9	93	1	2
														0 mGy	48 hours	10	64	2	2		50 mGy	48 hours	9	94	4	2
														0 mGy	48 hours	10	65	2	1		50 mGy	48 hours	9	95	4	0
														0 mGy	48 hours	10	66	5	4		50 mGy	48 hours	9	96	4	5
														0 mGy	48 hours	10	67	3	3		50 mGy	48 hours	9	97	2	2
														0 mGy	48 hours	10	68	3	4		50 mGy	48 hours	9	98	0	3
														0 mGy	48 hours	10	69	4	5		50 mGy	48 hours	9	99	2	2
														0 mGy	48 hours	10	70	1	4		50 mGy	48 hours	9	100	2	1
														0 mGy	48 hours	10	71	2	2		50 mGy	48 hours	9	101	3	6
														0 mGy	48 hours	10	72	2	3		50 mGy	48 hours	9	102	1	5
														0 mGy	48 hours	10	73	4	6		50 mGy	48 hours	9	103	0	2
														0 mGy	48 hours	10	74	3	2		50 mGy	48 hours	9	104	0	3
														0 mGy	48 hours	10	75	3	5		50 mGy	48 hours	9	105	1	1
														0 mGy	48 hours	10	76	2	2		50 mGy	48 hours	9	106	1	5
														0 mGy	48 hours	10	77	2	2		50 mGy	48 hours	9	107	2	5
														0 mGy	48 hours	10	78	1	2		50 mGy	48 hours	9	108	1	5
														0 mGy	48 hours	10	79	2	3		50 mGy	48 hours	9	109	1	2
														0 mGy	48 hours	10	80	5	2		50 mGy	48 hours	9	110	0	2
														0 mGy	48 hours	10	81	1	4		50 mGy	48 hours	9	111	0	4
														0 mGy	48 hours	10	82	1	2		50 mGy	48 hours	9	112	1	2
														0 mGy	48 hours	10	83	2	6		50 mGy	48 hours	9	113	0	4
														0 mGy	48 hours	10	84	2	2		50 mGy	48 hours	9	114	0	2
														0 mGy	48 hours	10	85	4	5		50 mGy	48 hours	9	115	0	1
														0 mGy	48 hours	10	86	4	5		50 mGy	48 hours	9	116	1	2
														0 mGy	48 hours	10	87	3	2		50 mGy	48 hours	9	117	1	9
														0 mGy	48 hours	10	88	2	2		50 mGy	48 hours	9	118	0	4
														0 mGy	48 hours	10	89	4	5		50 mGy	48 hours	9	119	1	6
														0 mGy	48 hours	10	90	2	4		50 mGy	48 hours	9	120	3	1
														0 mGy	48 hours	10	91	2	4		50 mGy	48 hours	9	121	1	1
														0 mGy	48 hours	10	92	3	3		50 mGy	48 hours	9	122	1	0
														0 mGy	48 hours	10	93	4	6		50 mGy	48 hours	9	123	0	2
														0 mGy	48 hours	10	94	1	3		50 mGy	48 hours	9	124	7	2
														0 mGy	48 hours	10	95	3	5		50 mGy	48 hours	9	125	0	1
														0 mGy	48 hours	10	96	4	5		50 mGy	48 hours	9	126	2	7
														0 mGy	48 hours	10	97	3	3		50 mGy	48 hours	9	127	2	4
														0 mGy	48 hours	10	98	4	4		50 mGy	48 hours	9	128	1	2
														0 mGy	48 hours	10	99	2	3		50 mGy	48 hours	9	129	0	4
														0 mGy	48 hours	10	100	2	2		50 mGy	48 hours	9	130	3	2
														0 mGy	48 hours	10	101	3	2		50 mGy	48 hours	9	131	1	3
														0 mGy	48 hours	10	102	2	3		50 mGy	48 hours	9	132	1	0
														0 mGy	48 hours	10	103	3	5		50 mGy	48 hours	9	133	0	3
														0 mGy	48 hours	10	104	1	3		50 mGy	48 hours	9	134	1	5
														0 mGy	48 hours	10	105	2	4		50 mGy	48 hours	9	135	1	1
														0 mGy	48 hours	10	106	4	4		50 mGy	48 hours	9	136	2	2
														0 mGy	48 hours	10	107	2	4		50 mGy	48 hours	9	137	1	3
														0 mGy	48 hours	10	108	4	3		50 mGy	48 hours	9	138	2	4
														0 mGy	48 hours	10	109	1	0		50 mGy	48 hours	9	139	0	2
														0 mGy	48 hours	10	110	2	5		50 mGy	48 hours	9	140	0	3
														0 mGy	48 hours	10	111	3	4		50 mGy	48 hours	9	141	0	5
														0 mGy	48 hours	10	112	2	4		50 mGy	48 hours	9	142	4	0
														0 mGy	48 hours	10	113	2	2		50 mGy	48 hours	9	143	0	3
														0 mGy	48 hours	10	114	2	5		50 mGy	48 hours	9	144	0	4
														0 mGy	48 hours	10	115	6	7		50 mGy	48 hours	9	145	0	1
														0 mGy	48 hours	10	116	2	2		50 mGy	48 hours	9	146	2	2
														0 mGy	48 hours	10	117	2	4		50 mGy	48 hours	9	147	1	3
														0 mGy	48 hours	10	118	0	1		50 mGy	48 hours	9	148	0	3
														0 mGy	48 hours	10	119	4	5		50 mGy	48 hours	9	149	5	6
														0 mGy	48 hours	10	120	3	4		50 mGy	48 hours	9	150	2	1
														0 mGy	48 hours	10	121	1	4		50 mGy	48 hours	10	1	2	7
														0 mGy	48 hours	10	122	4	2		50 mGy	48 hours	10	2	1	1
														0 mGy	48 hours	10	123	2	3		50 mGy	48 hours	10	3	0	2
														0 mGy	48 hours	10	124	1	2		50 mGy	48 hours	10	4	2	4
														0 mGy	48 hours	10	125	1	1		50 mGy	48 hours	10	5	4	5
														0 mGy	48 hours	10	126	1	4		50 mGy	48 hours	10	6	4	8
														0 mGy	48 hours	10	127	1	5		50 mGy	48 hours	10	7	3	4
														0 mGy	48 hours	10	128	4	4		50 mGy	48 hours	10	8	2	4
														0 mGy	48 hours	10	129	1	0		50 mGy	48 hours	10	9	3	6
														0 mGy	48 hours	10	130	1	2		50 mGy	48 hours	10	10	1	3
														0 mGy	48 hours	10	131	3	6		50 mGy	48 hours	10	11	2	3
														0 mGy	48 hours	10	132	1	4		50 mGy	48 hours	10	12	3	3
														0 mGy	48 hours	10	133	1	5		50 mGy	48 hours	10	13	2	7
														0 mGy	48 hours	10	134	3	4		50 mGy	48 hours	10	14	2	4
														0 mGy	48 hours	10	135	1	1		50 mGy	48 hours	10	15	4	6
														0 mGy	48 hours	10	136	3	1		50 mGy	48 hours	10	16	0	5
														0 mGy	48 hours	10	137	2	3		50 mGy	48 hours	10	17	1	6
														0 mGy	48 hours	10	138	1	2		50 mGy	48 hours	10	18	1	5
														0 mGy	48 hours	10	139	1	4		50 mGy	48 hours	10	19	2	1
														0 mGy	48 hours	10	140	6	2		50 mGy	48 hours	10	20	1	2
														0 mGy	48 hours	10	141	3	6		50 mGy	48 hours	10	21	2	4
														0 mGy	48 hours	10	142	2	3		50 mGy	48 hours	10	22	2	5
														0 mGy	48 hours	10	143	1	2		50 mGy	48 hours	10	23	3	6
														0 mGy	48 hours	10	144	3	2		50 mGy	48 hours	10	24	3	1
														0 mGy	48 hours	10	145	1	2		50 mGy	48 hours	10	25	2	3
														0 mGy	48 hours	10	146	3	4		50 mGy	48 hours	10	26	1	4
														0 mGy	48 hours	10	147	2	3		50 mGy	48 hours	10	27	2	3
														0 mGy	48 hours	10	148	3	3		50 mGy	48 hours	10	28	2	2
														0 mGy	48 hours	10	149	2	0		50 mGy	48 hours	10	29	2	4
														0 mGy	48 hours	10	150	3	7		50 mGy	48 hours	10	30	2	4
														0 mGy	48 hours	11	1	0	4		50 mGy	48 hours	10	31	2	6
														0 mGy	48 hours	11	2	1	4		50 mGy	48 hours	10	32	3	6
														0 mGy	48 hours	11	3	2	3		50 mGy	48 hours	10	33	1	2
														0 mGy	48 hours	11	4	2	4		50 mGy	48 hours	10	34	2	4
														0 mGy	48 hours	11	5	2	2		50 mGy	48 hours	10	35	2	2
														0 mGy	48 hours	11	6	2	2		50 mGy	48 hours	10	36	1	3
														0 mGy	48 hours	11	7	3	4		50 mGy	48 hours	10	37	5	6
														0 mGy	48 hours	11	8	1	3		50 mGy	48 hours	10	38	0	5
														0 mGy	48 hours	11	9	4	4		50 mGy	48 hours	10	39	2	5
														0 mGy	48 hours	11	10	2	0		50 mGy	48 hours	10	40	0	3
														0 mGy	48 hours	11	11	4	9		50 mGy	48 hours	10	41	2	4
														0 mGy	48 hours	11	12	1	4		50 mGy	48 hours	10	42	0	7
														0 mGy	48 hours	11	13	2	7		50 mGy	48 hours	10	43	6	7
														0 mGy	48 hours	11	14	4	4		50 mGy	48 hours	10	44	3	2
														0 mGy	48 hours	11	15	4	5		50 mGy	48 hours	10	45	2	0
														0 mGy	48 hours	11	16	4	4		50 mGy	48 hours	10	46	5	5
														0 mGy	48 hours	11	17	2	1		50 mGy	48 hours	10	47	0	2
														0 mGy	48 hours	11	18	4	3		50 mGy	48 hours	10	48	0	2
														0 mGy	48 hours	11	19	2	5		50 mGy	48 hours	10	49	0	3
														0 mGy	48 hours	11	20	2	4		50 mGy	48 hours	10	50	0	4
														0 mGy	48 hours	11	21	1	2		50 mGy	48 hours	10	51	2	0
														0 mGy	48 hours	11	22	2	3		50 mGy	48 hours	10	52	2	5
														0 mGy	48 hours	11	23	2	4		50 mGy	48 hours	10	53	1	6
														0 mGy	48 hours	11	24	1	3		50 mGy	48 hours	10	54	0	2
														0 mGy	48 hours	11	25	2	3		50 mGy	48 hours	10	55	0	3
														0 mGy	48 hours	11	26	2	8		50 mGy	48 hours	10	56	0	4
														0 mGy	48 hours	11	27	2	0		50 mGy	48 hours	10	57	0	4
														0 mGy	48 hours	11	28	5	5		50 mGy	48 hours	10	58	2	2
														0 mGy	48 hours	11	29	3	4		50 mGy	48 hours	10	59	3	5
														0 mGy	48 hours	11	30	4	2		50 mGy	48 hours	10	60	10	7
														0 mGy	48 hours	11	31	6	6		50 mGy	48 hours	10	61	2	5
														0 mGy	48 hours	11	32	6	1		50 mGy	48 hours	10	62	9	9
														0 mGy	48 hours	11	33	4	5		50 mGy	48 hours	10	63	3	2
														0 mGy	48 hours	11	34	2	2		50 mGy	48 hours	10	64	0	3
														0 mGy	48 hours	11	35	3	6		50 mGy	48 hours	10	65	4	5
														0 mGy	48 hours	11	36	5	6		50 mGy	48 hours	10	66	1	1
														0 mGy	48 hours	11	37	2	5		50 mGy	48 hours	10	67	2	2
														0 mGy	48 hours	11	38	1	2		50 mGy	48 hours	10	68	0	3
														0 mGy	48 hours	11	39	0	2		50 mGy	48 hours	10	69	2	3
														0 mGy	48 hours	11	40	2	5		50 mGy	48 hours	10	70	2	2
														0 mGy	48 hours	11	41	2	4		50 mGy	48 hours	10	71	1	4
														0 mGy	48 hours	11	42	3	4		50 mGy	48 hours	10	72	0	2
														0 mGy	48 hours	11	43	0	4		50 mGy	48 hours	10	73	9	10
														0 mGy	48 hours	11	44	0	1		50 mGy	48 hours	10	74	4	4
														0 mGy	48 hours	11	45	2	0		50 mGy	48 hours	10	75	4	1
														0 mGy	48 hours	11	46	3	4		50 mGy	48 hours	10	76	0	3
														0 mGy	48 hours	11	47	4	10		50 mGy	48 hours	10	77	3	1
														0 mGy	48 hours	11	48	0	1		50 mGy	48 hours	10	78	1	7
														0 mGy	48 hours	11	49	0	2		50 mGy	48 hours	10	79	1	2
														0 mGy	48 hours	11	50	0	1		50 mGy	48 hours	10	80	10	10
														0 mGy	48 hours	11	51	1	0		50 mGy	48 hours	10	81	3	8
														0 mGy	48 hours	11	52	2	5		50 mGy	48 hours	10	82	5	3
														0 mGy	48 hours	11	53	0	3		50 mGy	48 hours	10	83	0	3
														0 mGy	48 hours	11	54	0	2		50 mGy	48 hours	10	84	0	2
														0 mGy	48 hours	11	55	0	2		50 mGy	48 hours	10	85	0	6
														0 mGy	48 hours	11	56	1	3		50 mGy	48 hours	10	86	2	6
														0 mGy	48 hours	11	57	1	6		50 mGy	48 hours	10	87	0	5
														0 mGy	48 hours	11	58	3	4		50 mGy	48 hours	10	88	5	3
														0 mGy	48 hours	11	59	2	0		50 mGy	48 hours	10	89	6	12
														0 mGy	48 hours	11	60	1	3		50 mGy	48 hours	10	90	3	3
														0 mGy	48 hours	11	61	1	2		50 mGy	48 hours	10	91	2	2
														0 mGy	48 hours	11	62	2	4		50 mGy	48 hours	10	92	1	4
														0 mGy	48 hours	11	63	2	2		50 mGy	48 hours	10	93	0	2
														0 mGy	48 hours	11	64	2	1		50 mGy	48 hours	10	94	1	7
														0 mGy	48 hours	11	65	2	2		50 mGy	48 hours	10	95	0	3
														0 mGy	48 hours	11	66	2	3		50 mGy	48 hours	10	96	1	2
														0 mGy	48 hours	11	67	0	1		50 mGy	48 hours	10	97	3	3
														0 mGy	48 hours	11	68	5	5		50 mGy	48 hours	10	98	6	6
														0 mGy	48 hours	11	69	4	8		50 mGy	48 hours	10	99	2	4
														0 mGy	48 hours	11	70	3	3		50 mGy	48 hours	10	100	2	1
														0 mGy	48 hours	11	71	1	3		50 mGy	48 hours	10	101	1	3
														0 mGy	48 hours	11	72	1	3		50 mGy	48 hours	10	102	0	2
														0 mGy	48 hours	11	73	1	6		50 mGy	48 hours	10	103	0	3
														0 mGy	48 hours	11	74	3	6		50 mGy	48 hours	10	104	0	1
														0 mGy	48 hours	11	75	2	4		50 mGy	48 hours	10	105	0	4
														0 mGy	48 hours	11	76	2	2		50 mGy	48 hours	10	106	4	1
														0 mGy	48 hours	11	77	2	1		50 mGy	48 hours	10	107	7	5
														0 mGy	48 hours	11	78	2	2		50 mGy	48 hours	10	108	4	4
														0 mGy	48 hours	11	79	2	3		50 mGy	48 hours	10	109	0	1
														0 mGy	48 hours	11	80	2	0		50 mGy	48 hours	10	110	0	4
														0 mGy	48 hours	11	81	1	3		50 mGy	48 hours	10	111	4	3
														0 mGy	48 hours	11	82	4	7		50 mGy	48 hours	10	112	0	1
														0 mGy	48 hours	11	83	1	3		50 mGy	48 hours	10	113	4	5
														0 mGy	48 hours	11	84	1	4		50 mGy	48 hours	10	114	2	4
														0 mGy	48 hours	11	85	2	3		50 mGy	48 hours	10	115	0	2
														0 mGy	48 hours	11	86	2	0		50 mGy	48 hours	10	116	0	1
														0 mGy	48 hours	11	87	3	3		50 mGy	48 hours	10	117	6	8
														0 mGy	48 hours	11	88	0	3		50 mGy	48 hours	10	118	0	4
														0 mGy	48 hours	11	89	1	3		50 mGy	48 hours	10	119	0	3
														0 mGy	48 hours	11	90	0	2		50 mGy	48 hours	10	120	0	2
														0 mGy	48 hours	11	91	2	5		50 mGy	48 hours	10	121	2	3
														0 mGy	48 hours	11	92	3	5		50 mGy	48 hours	10	122	3	6
														0 mGy	48 hours	11	93	3	3		50 mGy	48 hours	10	123	3	0
														0 mGy	48 hours	11	94	2	3		50 mGy	48 hours	10	124	2	4
														0 mGy	48 hours	11	95	1	4		50 mGy	48 hours	10	125	6	8
														0 mGy	48 hours	11	96	0	1		50 mGy	48 hours	10	126	1	1
														0 mGy	48 hours	11	97	0	2		50 mGy	48 hours	10	127	3	1
														0 mGy	48 hours	11	98	0	3		50 mGy	48 hours	10	128	3	6
														0 mGy	48 hours	11	99	0	2		50 mGy	48 hours	10	129	3	6
														0 mGy	48 hours	11	100	3	2		50 mGy	48 hours	10	130	0	5
														0 mGy	48 hours	11	101	3	3		50 mGy	48 hours	10	131	1	3
														0 mGy	48 hours	11	102	1	2		50 mGy	48 hours	10	132	1	0
														0 mGy	48 hours	11	103	3	3		50 mGy	48 hours	10	133	3	1
														0 mGy	48 hours	11	104	1	2		50 mGy	48 hours	10	134	1	3
														0 mGy	48 hours	11	105	4	4		50 mGy	48 hours	10	135	1	4
														0 mGy	48 hours	11	106	1	2		50 mGy	48 hours	10	136	1	6
														0 mGy	48 hours	11	107	6	6		50 mGy	48 hours	10	137	1	2
														0 mGy	48 hours	11	108	6	7		50 mGy	48 hours	10	138	1	2
														0 mGy	48 hours	11	109	2	2		50 mGy	48 hours	10	139	1	5
														0 mGy	48 hours	11	110	2	2		50 mGy	48 hours	10	140	6	6
														0 mGy	48 hours	11	111	1	2		50 mGy	48 hours	10	141	2	3
														0 mGy	48 hours	11	112	1	2		50 mGy	48 hours	10	142	2	5
														0 mGy	48 hours	11	113	1	2		50 mGy	48 hours	10	143	5	6
														0 mGy	48 hours	11	114	0	2		50 mGy	48 hours	10	144	0	3
														0 mGy	48 hours	11	115	3	3		50 mGy	48 hours	10	145	6	4
														0 mGy	48 hours	11	116	2	3		50 mGy	48 hours	10	146	2	5
														0 mGy	48 hours	11	117	1	2		50 mGy	48 hours	10	147	7	8
														0 mGy	48 hours	11	118	1	0		50 mGy	48 hours	10	148	2	4
														0 mGy	48 hours	11	119	1	1		50 mGy	48 hours	10	149	2	2
														0 mGy	48 hours	11	120	0	3		50 mGy	48 hours	10	150	7	11
														0 mGy	48 hours	11	121	2	1		50 mGy	48 hours	11	1	3	5
														0 mGy	48 hours	11	122	2	2		50 mGy	48 hours	11	2	3	3
														0 mGy	48 hours	11	123	1	1		50 mGy	48 hours	11	3	3	2
														0 mGy	48 hours	11	124	2	3		50 mGy	48 hours	11	4	5	5
														0 mGy	48 hours	11	125	4	4		50 mGy	48 hours	11	5	0	4
														0 mGy	48 hours	11	126	3	3		50 mGy	48 hours	11	6	1	3
														0 mGy	48 hours	11	127	2	3		50 mGy	48 hours	11	7	5	5
														0 mGy	48 hours	11	128	1	1		50 mGy	48 hours	11	8	6	7
														0 mGy	48 hours	11	129	0	1		50 mGy	48 hours	11	9	1	2
														0 mGy	48 hours	11	130	0	2		50 mGy	48 hours	11	10	7	4
														0 mGy	48 hours	11	131	0	1		50 mGy	48 hours	11	11	5	4
														0 mGy	48 hours	11	132	0	2		50 mGy	48 hours	11	12	2	3
														0 mGy	48 hours	11	133	3	3		50 mGy	48 hours	11	13	1	6
														0 mGy	48 hours	11	134	4	2		50 mGy	48 hours	11	14	3	2
														0 mGy	48 hours	11	135	1	0		50 mGy	48 hours	11	15	2	4
														0 mGy	48 hours	11	136	1	1		50 mGy	48 hours	11	16	7	14
														0 mGy	48 hours	11	137	1	0		50 mGy	48 hours	11	17	4	0
														0 mGy	48 hours	11	138	0	1		50 mGy	48 hours	11	18	0	1
														0 mGy	48 hours	11	139	1	3		50 mGy	48 hours	11	19	3	5
														0 mGy	48 hours	11	140	2	3		50 mGy	48 hours	11	20	1	3
														0 mGy	48 hours	11	141	1	3		50 mGy	48 hours	11	21	6	11
														0 mGy	48 hours	11	142	1	0		50 mGy	48 hours	11	22	3	5
														0 mGy	48 hours	11	143	1	2		50 mGy	48 hours	11	23	2	0
														0 mGy	48 hours	11	144	1	3		50 mGy	48 hours	11	24	2	3
														0 mGy	48 hours	11	145	2	0		50 mGy	48 hours	11	25	2	2
														0 mGy	48 hours	11	146	0	2		50 mGy	48 hours	11	26	1	0
														0 mGy	48 hours	11	147	0	2		50 mGy	48 hours	11	27	2	1
														0 mGy	48 hours	11	148	0	3		50 mGy	48 hours	11	28	0	3
														0 mGy	48 hours	11	149	1	3		50 mGy	48 hours	11	29	1	1
														0 mGy	48 hours	11	150	2	4		50 mGy	48 hours	11	30	1	1
																					50 mGy	48 hours	11	31	0	3
																					50 mGy	48 hours	11	32	0	4
																					50 mGy	48 hours	11	33	4	3
																					50 mGy	48 hours	11	34	8	4
																					50 mGy	48 hours	11	35	2	3
																					50 mGy	48 hours	11	36	2	2
																					50 mGy	48 hours	11	37	2	2
																					50 mGy	48 hours	11	38	4	9
																					50 mGy	48 hours	11	39	3	4
																					50 mGy	48 hours	11	40	0	2
																					50 mGy	48 hours	11	41	0	1
																					50 mGy	48 hours	11	42	3	4
																					50 mGy	48 hours	11	43	1	1
																					50 mGy	48 hours	11	44	7	3
																					50 mGy	48 hours	11	45	2	2
																					50 mGy	48 hours	11	46	2	3
																					50 mGy	48 hours	11	47	2	6
																					50 mGy	48 hours	11	48	7	8
																					50 mGy	48 hours	11	49	8	8
																					50 mGy	48 hours	11	50	6	5
																					50 mGy	48 hours	11	51	4	6
																					50 mGy	48 hours	11	52	3	0
																					50 mGy	48 hours	11	53	9	9
																					50 mGy	48 hours	11	54	0	5
																					50 mGy	48 hours	11	55	5	6
																					50 mGy	48 hours	11	56	1	4
																					50 mGy	48 hours	11	57	4	3
																					50 mGy	48 hours	11	58	1	5
																					50 mGy	48 hours	11	59	1	3
																					50 mGy	48 hours	11	60	11	2
																					50 mGy	48 hours	11	61	5	7
																					50 mGy	48 hours	11	62	5	4
																					50 mGy	48 hours	11	63	7	7
																					50 mGy	48 hours	11	64	0	2
																					50 mGy	48 hours	11	65	0	1
																					50 mGy	48 hours	11	66	2	3
																					50 mGy	48 hours	11	67	1	1
																					50 mGy	48 hours	11	68	7	6
																					50 mGy	48 hours	11	69	1	6
																					50 mGy	48 hours	11	70	1	5
																					50 mGy	48 hours	11	71	1	7
																					50 mGy	48 hours	11	72	0	3
																					50 mGy	48 hours	11	73	0	2
																					50 mGy	48 hours	11	74	0	3
																					50 mGy	48 hours	11	75	8	8
																					50 mGy	48 hours	11	76	1	1
																					50 mGy	48 hours	11	77	0	2
																					50 mGy	48 hours	11	78	0	5
																					50 mGy	48 hours	11	79	0	6
																					50 mGy	48 hours	11	80	3	6
																					50 mGy	48 hours	11	81	2	2
																					50 mGy	48 hours	11	82	2	2
																					50 mGy	48 hours	11	83	5	3
																					50 mGy	48 hours	11	84	4	9
																					50 mGy	48 hours	11	85	3	0
																					50 mGy	48 hours	11	86	1	4
																					50 mGy	48 hours	11	87	3	11
																					50 mGy	48 hours	11	88	2	0
																					50 mGy	48 hours	11	89	1	4
																					50 mGy	48 hours	11	90	2	3
																					50 mGy	48 hours	11	91	2	2
																					50 mGy	48 hours	11	92	2	6
																					50 mGy	48 hours	11	93	1	5
																					50 mGy	48 hours	11	94	1	4
																					50 mGy	48 hours	11	95	2	1
																					50 mGy	48 hours	11	96	1	5
																					50 mGy	48 hours	11	97	2	3
																					50 mGy	48 hours	11	98	2	6
																					50 mGy	48 hours	11	99	3	1
																					50 mGy	48 hours	11	100	2	4
																					50 mGy	48 hours	11	101	1	1
																					50 mGy	48 hours	11	102	2	5
																					50 mGy	48 hours	11	103	0	2
																					50 mGy	48 hours	11	104	0	6
																					50 mGy	48 hours	11	105	7	9
																					50 mGy	48 hours	11	106	0	2
																					50 mGy	48 hours	11	107	3	1
																					50 mGy	48 hours	11	108	0	2
																					50 mGy	48 hours	11	109	0	3
																					50 mGy	48 hours	11	110	0	2
																					50 mGy	48 hours	11	111	0	4
																					50 mGy	48 hours	11	112	0	6
																					50 mGy	48 hours	11	113	1	4
																					50 mGy	48 hours	11	114	0	3
																					50 mGy	48 hours	11	115	2	2
																					50 mGy	48 hours	11	116	4	7
																					50 mGy	48 hours	11	117	3	8
																					50 mGy	48 hours	11	118	0	4
																					50 mGy	48 hours	11	119	2	5
																					50 mGy	48 hours	11	120	3	6
																					50 mGy	48 hours	11	121	3	5
																					50 mGy	48 hours	11	122	4	11
																					50 mGy	48 hours	11	123	4	7
																					50 mGy	48 hours	11	124	3	10
																					50 mGy	48 hours	11	125	6	1
																					50 mGy	48 hours	11	126	2	7
																					50 mGy	48 hours	11	127	3	4
																					50 mGy	48 hours	11	128	2	7
																					50 mGy	48 hours	11	129	3	0
																					50 mGy	48 hours	11	130	9	12
																					50 mGy	48 hours	11	131	2	4
																					50 mGy	48 hours	11	132	1	5
																					50 mGy	48 hours	11	133	4	6
																					50 mGy	48 hours	11	134	1	8
																					50 mGy	48 hours	11	135	2	4
																					50 mGy	48 hours	11	136	0	3
																					50 mGy	48 hours	11	137	2	1
																					50 mGy	48 hours	11	138	0	3
																					50 mGy	48 hours	11	139	1	3
																					50 mGy	48 hours	11	140	0	3
																					50 mGy	48 hours	11	141	1	0
																					50 mGy	48 hours	11	142	2	3
																					50 mGy	48 hours	11	143	6	5
																					50 mGy	48 hours	11	144	0	4
																					50 mGy	48 hours	11	145	1	4
																					50 mGy	48 hours	11	146	0	2
																					50 mGy	48 hours	11	147	0	3
																					50 mGy	48 hours	11	148	2	2
																					50 mGy	48 hours	11	149	6	6
																					50 mGy	48 hours	11	150	5	7
																					50 mGy	48 hours	12	1	2	1
																					50 mGy	48 hours	12	2	1	6
																					50 mGy	48 hours	12	3	2	2
																					50 mGy	48 hours	12	4	2	1
																					50 mGy	48 hours	12	5	4	7
																					50 mGy	48 hours	12	6	4	0
																					50 mGy	48 hours	12	7	0	6
																					50 mGy	48 hours	12	8	4	3
																					50 mGy	48 hours	12	9	4	0
																					50 mGy	48 hours	12	10	2	7
																					50 mGy	48 hours	12	11	1	3
																					50 mGy	48 hours	12	12	0	2
																					50 mGy	48 hours	12	13	3	6
																					50 mGy	48 hours	12	14	0	3
																					50 mGy	48 hours	12	15	5	4
																					50 mGy	48 hours	12	16	2	2
																					50 mGy	48 hours	12	17	3	9
																					50 mGy	48 hours	12	18	2	7
																					50 mGy	48 hours	12	19	1	4
																					50 mGy	48 hours	12	20	3	5
																					50 mGy	48 hours	12	21	2	1
																					50 mGy	48 hours	12	22	1	0
																					50 mGy	48 hours	12	23	3	4
																					50 mGy	48 hours	12	24	10	3
																					50 mGy	48 hours	12	25	6	6
																					50 mGy	48 hours	12	26	6	10
																					50 mGy	48 hours	12	27	5	6
																					50 mGy	48 hours	12	28	4	3
																					50 mGy	48 hours	12	29	3	5
																					50 mGy	48 hours	12	30	1	3
																					50 mGy	48 hours	12	31	1	7
																					50 mGy	48 hours	12	32	4	5
																					50 mGy	48 hours	12	33	3	4
																					50 mGy	48 hours	12	34	6	2
																					50 mGy	48 hours	12	35	1	5
																					50 mGy	48 hours	12	36	2	0
																					50 mGy	48 hours	12	37	3	1
																					50 mGy	48 hours	12	38	3	5
																					50 mGy	48 hours	12	39	4	5
																					50 mGy	48 hours	12	40	1	3
																					50 mGy	48 hours	12	41	4	3
																					50 mGy	48 hours	12	42	2	4
																					50 mGy	48 hours	12	43	0	4
																					50 mGy	48 hours	12	44	3	5
																					50 mGy	48 hours	12	45	6	9
																					50 mGy	48 hours	12	46	3	3
																					50 mGy	48 hours	12	47	4	0
																					50 mGy	48 hours	12	48	4	5
																					50 mGy	48 hours	12	49	3	0
																					50 mGy	48 hours	12	50	6	8
																					50 mGy	48 hours	12	51	0	2
																					50 mGy	48 hours	12	52	2	3
																					50 mGy	48 hours	12	53	1	5
																					50 mGy	48 hours	12	54	0	3
																					50 mGy	48 hours	12	55	1	0
																					50 mGy	48 hours	12	56	2	2
																					50 mGy	48 hours	12	57	5	7
																					50 mGy	48 hours	12	58	2	8
																					50 mGy	48 hours	12	59	4	5
																					50 mGy	48 hours	12	60	7	8
																					50 mGy	48 hours	12	61	2	1
																					50 mGy	48 hours	12	62	2	2
																					50 mGy	48 hours	12	63	4	0
																					50 mGy	48 hours	12	64	4	7
																					50 mGy	48 hours	12	65	0	5
																					50 mGy	48 hours	12	66	0	4
																					50 mGy	48 hours	12	67	0	4
																					50 mGy	48 hours	12	68	1	8
																					50 mGy	48 hours	12	69	1	1
																					50 mGy	48 hours	12	70	0	3
																					50 mGy	48 hours	12	71	2	3
																					50 mGy	48 hours	12	72	4	2
																					50 mGy	48 hours	12	73	1	5
																					50 mGy	48 hours	12	74	2	4
																					50 mGy	48 hours	12	75	2	3
																					50 mGy	48 hours	12	76	1	4
																					50 mGy	48 hours	12	77	3	5
																					50 mGy	48 hours	12	78	1	2
																					50 mGy	48 hours	12	79	4	1
																					50 mGy	48 hours	12	80	4	5
																					50 mGy	48 hours	12	81	3	3
																					50 mGy	48 hours	12	82	3	6
																					50 mGy	48 hours	12	83	2	4
																					50 mGy	48 hours	12	84	2	3
																					50 mGy	48 hours	12	85	1	0
																					50 mGy	48 hours	12	86	2	8
																					50 mGy	48 hours	12	87	2	1
																					50 mGy	48 hours	12	88	0	2
																					50 mGy	48 hours	12	89	0	1
																					50 mGy	48 hours	12	90	2	6
																					50 mGy	48 hours	12	91	3	2
																					50 mGy	48 hours	12	92	1	3
																					50 mGy	48 hours	12	93	5	2
																					50 mGy	48 hours	12	94	5	2
																					50 mGy	48 hours	12	95	7	7
																					50 mGy	48 hours	12	96	1	5
																					50 mGy	48 hours	12	97	3	3
																					50 mGy	48 hours	12	98	3	4
																					50 mGy	48 hours	12	99	2	2
																					50 mGy	48 hours	12	100	1	4
																					50 mGy	48 hours	12	101	2	3
																					50 mGy	48 hours	12	102	1	2
																					50 mGy	48 hours	12	103	4	7
																					50 mGy	48 hours	12	104	2	1
																					50 mGy	48 hours	12	105	1	2
																					50 mGy	48 hours	12	106	2	4
																					50 mGy	48 hours	12	107	0	4
																					50 mGy	48 hours	12	108	0	3
																					50 mGy	48 hours	12	109	2	11
																					50 mGy	48 hours	12	110	2	4
																					50 mGy	48 hours	12	111	4	0
																					50 mGy	48 hours	12	112	4	4
																					50 mGy	48 hours	12	113	1	4
																					50 mGy	48 hours	12	114	5	6
																					50 mGy	48 hours	12	115	2	2
																					50 mGy	48 hours	12	116	1	1
																					50 mGy	48 hours	12	117	1	0
																					50 mGy	48 hours	12	118	2	1
																					50 mGy	48 hours	12	119	1	2
																					50 mGy	48 hours	12	120	0	3
																					50 mGy	48 hours	12	121	0	6
																					50 mGy	48 hours	12	122	3	4
																					50 mGy	48 hours	12	123	1	4
																					50 mGy	48 hours	12	124	1	3
																					50 mGy	48 hours	12	125	1	2
																					50 mGy	48 hours	12	126	2	3
																					50 mGy	48 hours	12	127	1	3
																					50 mGy	48 hours	12	128	0	3
																					50 mGy	48 hours	12	129	4	2
																					50 mGy	48 hours	12	130	0	6
																					50 mGy	48 hours	12	131	0	3
																					50 mGy	48 hours	12	132	1	2
																					50 mGy	48 hours	12	133	1	3
																					50 mGy	48 hours	12	134	1	1
																					50 mGy	48 hours	12	135	1	5
																					50 mGy	48 hours	12	136	1	2
																					50 mGy	48 hours	12	137	2	5
																					50 mGy	48 hours	12	138	4	2
																					50 mGy	48 hours	12	139	0	4
																					50 mGy	48 hours	12	140	0	3
																					50 mGy	48 hours	12	141	1	2
																					50 mGy	48 hours	12	142	2	4
																					50 mGy	48 hours	12	143	1	2
																					50 mGy	48 hours	12	144	2	2
																					50 mGy	48 hours	12	145	0	5
																					50 mGy	48 hours	12	146	0	3
																					50 mGy	48 hours	12	147	0	2
																					50 mGy	48 hours	12	148	0	6
																					50 mGy	48 hours	12	149	2	2
																					50 mGy	48 hours	12	150	3	0

## Sheet: Fig.2E
Percentage of floating clones based in Fig.2D
	24 hours			48 hours
	0 mGy	50 mGy		0 mGy	50 mGy
	7	38		17	24
	28	23		22	25
	10	34		12	18
	13	36		17.3077	23
	13.3333	44.6667		19.2513	14.5
	18	50		31.5	12
	20	43.3333		22.3022	25
	19.3333	45.3333		17.3333	20
				13.3333	34
	N=8	N=8		5.33333	24.6667
				18	21.3333
					16.6667
				N=11	N=12
Column B	50 mGy 24h
vs.	vs.
Column A	0 mGy 24h
Unpaired t test
P value	< 0.0001
P value summary	****
Significantly different? (P < 0.05)	Yes
One- or two-tailed P value?	Two-tailed
t, df	t=6.100 df=14

## Sheet: Fig.2F
Basal cell density			Microscope	Objetive	Zoom
			Leica SP8	40 X	1.5X
						Mouse	Condition	Time	Images	Basal cells		Mouse	Condition	Time	Images	Basal cells
24 hours			48 hours			1	0 mGy	24 hours	1	748		1	0 mGy	48 hours	1	784
0 mGy	50 mGy		0 mGy	50 mGy					2	784					2	856
746.4	544.8		806.4	575.2					3	768					3	688
743.2	650.4		772.8	599.2					4	740					4	872
777.6	584		766.4	662.4					5	692					5	832
792.8	613.6		815.2	696.8		2	0 mGy	24 hours	1	580		2	0 mGy	48 hours	1	820
									2	688					2	864
N=4	N=4		N=4	N=4					3	748					3	740
									4	1000					4	604
									5	700					5	836
50 mGy 24h						3	0 mGy	24 hours	1	780		3	0 mGy	48 hours	1	808
vs.									2	792					2	768
0 mGy 24h									3	732					3	716
									4	796					4	732
Unpaired t test									5	788					5	808
P value	0.0006					4	0 mGy	24 hours	1	720		4	0 mGy	48 hours	1	804
P value summary	***								2	860					2	724
Significantly different? (P < 0.05)	Yes								3	884					3	864
One- or two-tailed P value?	Two-tailed								4	812					4	888
t, df	t=6.556 df=6								5	688					5	796
						Mouse	Condition	Time	Images	Basal cells		Mouse	Condition	Time	Images	Basal cells
						1	50 mGy	24 hours	1	488		1	50 mGy	48 hours	1	592
50 mGy 48h									2	580					2	628
vs.									3	592					3	520
0 mGy 48h									4	560					4	484
									5	504					5	652
Unpaired t test						2	50 mGy	24 hours	1	584		2	50 mGy	48 hours	1	604
P value	0.0021								2	752					2	636
P value summary	**								3	660					3	568
Significantly different? (P < 0.05)	Yes								4	668					4	544
One- or two-tailed P value?	Two-tailed								5	588					5	644
t, df	t=5.138 df=6					3	50 mGy	24 hours	1	668		3	50 mGy	48 hours	1	672
									2	552					2	716
									3	580					3	648
									4	452					4	612
									5	668					5	664
						4	50 mGy	24 hours	1	580		4	50 mGy	48 hours	1	676
									2	596					2	688
									3	656					3	728
									4	704					4	672
									5	532					5	720

## Sheet: Fig.2J,K
In vitro 3D cultures
MOUSE	Condition	Picture	Basal cells	EdU+ BASAL	EdU+ SB	Total EdU+			MOUSE	Condition	Picture	Basal cells	EdU+ BASAL	EdU+ SB	Total EdU+		Microscope	Objetive	Zoom
1	0 mGy	1	167	30	0	30			1	50 mGy	1	108	9	2	11		Leica SP8	40 X	1.5X
1	0 mGy	2	197	26	2	28			1	50 mGy	2	171	26	10	36
1	0 mGy	3	226	2	0	2			1	50 mGy	3	110	5	5	10
1	0 mGy	4	184	8	0	8			1	50 mGy	4	156	22	15	37
1	0 mGy	5	197	21	1	22			1	50 mGy	5	131	9	19	28
1	0 mGy	6	198	19	1	20			1	50 mGy	6	167	6	16	22
1	0 mGy	7	171	38	7	45			1	50 mGy	7	176	43	32	75
1	0 mGy	8	203	12	2	14			1	50 mGy	8	242	44	25	69
1	0 mGy	9	168	16	0	16			1	50 mGy	9	254	43	29	72
1	0 mGy	10	259	28	3	31			1	50 mGy	10	236	60	25	85
2	0 mGy	1	107	2	2	4			2	50 mGy	1	152	38	40	78
2	0 mGy	2	98	8	2	10			2	50 mGy	2	180	36	39	75
2	0 mGy	3	88	8	3	11			2	50 mGy	3	207	44	24	68
2	0 mGy	4	134	4	1	5			2	50 mGy	4	180	38	20	58
2	0 mGy	5	169	25	2	27			2	50 mGy	5	145	29	16	45
2	0 mGy	6	110	4	1	5			2	50 mGy	6	202	46	25	71
2	0 mGy	7	144	2	3	5			2	50 mGy	7	198	43	27	70
2	0 mGy	8	126	4	1	5			2	50 mGy	8	128	37	21	58
2	0 mGy	9	163	5	3	8			2	50 mGy	9	168	53	27	80
2	0 mGy	10	145	5	4	9			2	50 mGy	10	189	37	24	61
3	0 mGy	1	217	60	8	68			3	50 mGy	1	258	71	24	95
3	0 mGy	2	88	5	2	7			3	50 mGy	2	269	103	45	148
3	0 mGy	3	170	12	6	18			3	50 mGy	3	183	91	38	129
3	0 mGy	4	134	32	5	37			3	50 mGy	4	189	76	56	132
3	0 mGy	5	154	11	3	14			3	50 mGy	5	215	123	54	177
3	0 mGy	6	105	6	9	15			3	50 mGy	6	240	133	28	161
3	0 mGy	7	120	6	6	12			3	50 mGy	7	232	89	85	174
3	0 mGy	8	70	11	2	13			3	50 mGy	8	233	83	28	111
3	0 mGy	9	173	30	7	37			3	50 mGy	9	199	85	38	123
3	0 mGy	10	198	30	3	33			3	50 mGy	10	253	79	51	130
4	0 mGy	1	312	63	2	65			4	50 mGy	1	292	7	21	28
4	0 mGy	2	208	16	1	17			4	50 mGy	2	184	27	17	44
4	0 mGy	3	248	10	0	10			4	50 mGy	3	188	28	16	44
4	0 mGy	4	224	27	5	32			4	50 mGy	4	200	48	23	71
4	0 mGy	5	212	9	4	13			4	50 mGy	5	188	65	18	83
4	0 mGy	6	200	10	5	15			4	50 mGy	6	228	50	33	83
4	0 mGy	7	244	12	13	25			4	50 mGy	7	240	2	43	45
4	0 mGy	8	200	13	21	34			4	50 mGy	8	248	42	61	103
4	0 mGy	9	220	21	12	33			4	50 mGy	9	228	10	42	52
4	0 mGy	10	184	30	1	31			4	50 mGy	10	156	46	26	72
5	0 mGy	1	116	33	0	33			5	50 mGy	1	236	11	39	50
5	0 mGy	2	212	74	0	74			5	50 mGy	2	244	7	24	31
5	0 mGy	3	228	12	0	12			5	50 mGy	3	272	15	26	41
5	0 mGy	4	204	4	1	5			5	50 mGy	4	320	1	24	25
5	0 mGy	5	216	2	0	2			5	50 mGy	5	256	32	17	49
5	0 mGy	6	244	30	3	33			5	50 mGy	6	244	31	5	36
5	0 mGy	7	208	10	1	11			5	50 mGy	7	296	15	18	33
5	0 mGy	8	224	24	0	24			5	50 mGy	8	224	22	13	35
5	0 mGy	9	136	6	0	6			5	50 mGy	9	232	0	5	5
5	0 mGy	10	180	2	1	3			5	50 mGy	10	228	4	19	23
6	0 mGy	1	228	28	1	29			6	50 mGy	1	252	36	8	44
6	0 mGy	2	200	31	1	32			6	50 mGy	2	240	29	4	33
6	0 mGy	3	260	25	2	27			6	50 mGy	3	336	41	38	79
6	0 mGy	4	208	27	1	28			6	50 mGy	4	320	82	25	107
6	0 mGy	5	240	7	0	7			6	50 mGy	5	256	40	35	75
6	0 mGy	6	264	37	1	38			6	50 mGy	6	264	73	19	92
6	0 mGy	7	280	29	5	34			6	50 mGy	7	272	54	30	84
6	0 mGy	8	132	4	0	4			6	50 mGy	8	224	53	12	65
6	0 mGy	9	240	26	1	27			6	50 mGy	9	312	133	45	178
6	0 mGy	10	164	10	1	11			6	50 mGy	10	264	42	15	57

## Sheet: Fig.3D, E
Control 5min	408	488	408/488	Normalized ratio		Control 30min	408	488	408/488	Normalized ratio		Control 60min	408	488	408/488	Normalized ratio		50mGy 5min	408	488	408/488	Normalized ratio		50mGy 30min	408	488	408/488	Normalized ratio		50mGy 1 hour	408	488	408/488	Normalized ratio			DTT 20mM		408	488	408/488	Normalized ratio			100uM H2O2		408	488	408/488
	1	23	0.0434783	0.0108696			1	36	0.0277778	0.00694444			1	13	0.0769231	0.0192308			1	21	0.047619	0.0119048			10	17	0.588235	0.147059			1	7	0.142857	0.0357143					1	17	0.0588235	0.0147059					1	8	0.125
	1	23	0.0434783	0.0108696			1	25	0.04	0.01			1	12	0.0833333	0.0208333			1	16	0.0625	0.015625			21	29	0.724138	0.181034			1	6	0.166667	0.0416667					5	77	0.0649351	0.0162338					1	7	0.142857
	1	23	0.0434783	0.0108696			1	19	0.0526316	0.0131579			1	11	0.0909091	0.0227273			1	14	0.0714286	0.0178571			21	29	0.724138	0.181034			1	5	0.2	0.05					1	13	0.0769231	0.0192308					1	7	0.142857
	1	22	0.0454545	0.0113636			1	18	0.0555556	0.0138889			1	10	0.1	0.025			1	14	0.0714286	0.0178571			9	12	0.75	0.1875			1	5	0.2	0.05					1	12	0.0833333	0.0208333					1	6	0.166667
	1	21	0.047619	0.0119048			1	16	0.0625	0.015625			1	10	0.1	0.025			1	13	0.0769231	0.0192308			10	13	0.769231	0.192308			1	5	0.2	0.05					1	11	0.0909091	0.0227273					1	6	0.166667
	1	20	0.05	0.0125			1	16	0.0625	0.015625			1	10	0.1	0.025			1	13	0.0769231	0.0192308			16	20	0.8	0.2			1	4	0.25	0.0625					1	10	0.1	0.025					1	6	0.166667
	2	39	0.0512821	0.0128205			2	31	0.0645161	0.016129			1	9	0.111111	0.0277778			1	13	0.0769231	0.0192308			9	11	0.818182	0.204545			1	4	0.25	0.0625					1	10	0.1	0.025					1	5	0.2
	1	18	0.0555556	0.0138889			1	14	0.0714286	0.0178571			1	9	0.111111	0.0277778			1	13	0.0769231	0.0192308			10	12	0.833333	0.208333			1	4	0.25	0.0625					1	10	0.1	0.025					1	5	0.2
	1	18	0.0555556	0.0138889			1	14	0.0714286	0.0178571			1	9	0.111111	0.0277778			1	13	0.0769231	0.0192308			11	13	0.846154	0.211538			1	4	0.25	0.0625					1	10	0.1	0.025					1	5	0.2
	1	17	0.0588235	0.0147059			1	13	0.0769231	0.0192308			1	9	0.111111	0.0277778			1	12	0.0833333	0.0208333			17	20	0.85	0.2125			1	4	0.25	0.0625					1	10	0.1	0.025					1	5	0.2
	1	17	0.0588235	0.0147059			1	12	0.0833333	0.0208333			1	9	0.111111	0.0277778			1	12	0.0833333	0.0208333			15	16	0.9375	0.234375			1	4	0.25	0.0625					2	19	0.105263	0.0263158					1	5	0.2
	1	17	0.0588235	0.0147059			1	12	0.0833333	0.0208333			1	9	0.111111	0.0277778			1	12	0.0833333	0.0208333			15	16	0.9375	0.234375			1	4	0.25	0.0625					1	9	0.111111	0.0277778					1	5	0.2
	1	16	0.0625	0.015625			1	12	0.0833333	0.0208333			1	9	0.111111	0.0277778			1	11	0.0909091	0.0227273			10	10	1	0.25			1	4	0.25	0.0625					1	9	0.111111	0.0277778					1	5	0.2
	1	16	0.0625	0.015625			1	12	0.0833333	0.0208333			1	8	0.125	0.03125			1	11	0.0909091	0.0227273			10	10	1	0.25			1	4	0.25	0.0625					2	18	0.111111	0.0277778					1	5	0.2
	1	16	0.0625	0.015625			1	12	0.0833333	0.0208333			1	8	0.125	0.03125			1	11	0.0909091	0.0227273			16	16	1	0.25			1	4	0.25	0.0625					1	9	0.111111	0.0277778					1	5	0.2
	1	16	0.0625	0.015625			1	11	0.0909091	0.0227273			1	8	0.125	0.03125			1	11	0.0909091	0.0227273			16	16	1	0.25			1	4	0.25	0.0625					1	9	0.111111	0.0277778					1	5	0.2
	2	31	0.0645161	0.016129			1	11	0.0909091	0.0227273			1	8	0.125	0.03125			1	11	0.0909091	0.0227273			25	24	1.04167	0.260417			1	4	0.25	0.0625					3	27	0.111111	0.0277778					1	5	0.2
	1	15	0.0666667	0.0166667			1	11	0.0909091	0.0227273			1	8	0.125	0.03125			1	11	0.0909091	0.0227273			14	13	1.07692	0.269231			1	4	0.25	0.0625					1	9	0.111111	0.0277778					1	5	0.2
	1	15	0.0666667	0.0166667			1	11	0.0909091	0.0227273			1	8	0.125	0.03125			1	11	0.0909091	0.0227273			13	12	1.08333	0.270833			1	4	0.25	0.0625					1	9	0.111111	0.0277778					1	5	0.2
	1	15	0.0666667	0.0166667			4	41	0.097561	0.0243902			1	8	0.125	0.03125			1	11	0.0909091	0.0227273			13	12	1.08333	0.270833			1	4	0.25	0.0625					1	9	0.111111	0.0277778					1	5	0.2
	1	15	0.0666667	0.0166667			1	10	0.1	0.025			1	8	0.125	0.03125			1	11	0.0909091	0.0227273			13	12	1.08333	0.270833			1	4	0.25	0.0625					1	9	0.111111	0.0277778					1	5	0.2
	1	14	0.0714286	0.0178571			1	10	0.1	0.025			1	8	0.125	0.03125			1	11	0.0909091	0.0227273			13	12	1.08333	0.270833			1	4	0.25	0.0625					1	9	0.111111	0.0277778					1	5	0.2
	1	14	0.0714286	0.0178571			1	10	0.1	0.025			1	7	0.142857	0.0357143			1	11	0.0909091	0.0227273			10	9	1.11111	0.277778			1	4	0.25	0.0625					1	9	0.111111	0.0277778					1	5	0.2
	1	14	0.0714286	0.0178571			1	10	0.1	0.025			2	14	0.142857	0.0357143			1	11	0.0909091	0.0227273			10	9	1.11111	0.277778			1	4	0.25	0.0625					1	9	0.111111	0.0277778					1	5	0.2
	1	14	0.0714286	0.0178571			1	10	0.1	0.025			1	7	0.142857	0.0357143			1	11	0.0909091	0.0227273			9	8	1.125	0.28125			1	4	0.25	0.0625					1	9	0.111111	0.0277778					1	5	0.2
	1	14	0.0714286	0.0178571			2	20	0.1	0.025			1	7	0.142857	0.0357143			1	10	0.1	0.025			8	7	1.14286	0.285714			1	4	0.25	0.0625					2	17	0.117647	0.0294118					1	5	0.2
	1	13	0.0769231	0.0192308			3	29	0.103448	0.0258621			1	7	0.142857	0.0357143			1	10	0.1	0.025			8	7	1.14286	0.285714			1	4	0.25	0.0625					1	8	0.125	0.03125					1	5	0.2
	1	13	0.0769231	0.0192308			2	19	0.105263	0.0263158			1	7	0.142857	0.0357143			1	10	0.1	0.025			8	7	1.14286	0.285714			1	4	0.25	0.0625					1	8	0.125	0.03125					1	5	0.2
	1	13	0.0769231	0.0192308			2	18	0.111111	0.0277778			1	7	0.142857	0.0357143			1	10	0.1	0.025			8	7	1.14286	0.285714			1	4	0.25	0.0625					1	8	0.125	0.03125					1	5	0.2
	1	13	0.0769231	0.0192308			1	9	0.111111	0.0277778			1	7	0.142857	0.0357143			1	10	0.1	0.025			8	7	1.14286	0.285714			1	4	0.25	0.0625					2	16	0.125	0.03125					1	5	0.2
	1	13	0.0769231	0.0192308			1	9	0.111111	0.0277778			1	7	0.142857	0.0357143			1	10	0.1	0.025			8	7	1.14286	0.285714			1	4	0.25	0.0625					1	8	0.125	0.03125					1	5	0.2
	1	13	0.0769231	0.0192308			1	9	0.111111	0.0277778			1	7	0.142857	0.0357143			1	10	0.1	0.025			8	7	1.14286	0.285714			1	4	0.25	0.0625					1	8	0.125	0.03125					1	5	0.2
	1	13	0.0769231	0.0192308			1	9	0.111111	0.0277778			1	7	0.142857	0.0357143			1	10	0.1	0.025			15	13	1.15385	0.288462			1	4	0.25	0.0625					2	16	0.125	0.03125					1	4	0.25
	2	25	0.08	0.02			1	9	0.111111	0.0277778			1	7	0.142857	0.0357143			1	10	0.1	0.025			15	13	1.15385	0.288462			1	4	0.25	0.0625					2	16	0.125	0.03125					2	8	0.25
	2	25	0.08	0.02			3	27	0.111111	0.0277778			1	7	0.142857	0.0357143			1	10	0.1	0.025			15	13	1.15385	0.288462			1	4	0.25	0.0625					1	8	0.125	0.03125					1	4	0.25
	1	12	0.0833333	0.0208333			1	9	0.111111	0.0277778			1	7	0.142857	0.0357143			1	10	0.1	0.025			14	12	1.16667	0.291667			1	4	0.25	0.0625					1	8	0.125	0.03125					1	4	0.25
	1	12	0.0833333	0.0208333			1	9	0.111111	0.0277778			1	7	0.142857	0.0357143			1	10	0.1	0.025			14	12	1.16667	0.291667			1	4	0.25	0.0625					1	8	0.125	0.03125					1	4	0.25
	1	12	0.0833333	0.0208333			1	9	0.111111	0.0277778			1	7	0.142857	0.0357143			1	10	0.1	0.025			14	12	1.16667	0.291667			1	4	0.25	0.0625					1	8	0.125	0.03125					1	4	0.25
	1	12	0.0833333	0.0208333			3	26	0.115385	0.0288462			2	13	0.153846	0.0384615			1	10	0.1	0.025			20	17	1.17647	0.294118			1	4	0.25	0.0625					1	8	0.125	0.03125					1	4	0.25
	2	24	0.0833333	0.0208333			2	17	0.117647	0.0294118			1	6	0.166667	0.0416667			1	10	0.1	0.025			20	17	1.17647	0.294118			1	4	0.25	0.0625					1	8	0.125	0.03125					1	4	0.25
	1	12	0.0833333	0.0208333			2	17	0.117647	0.0294118			1	6	0.166667	0.0416667			1	10	0.1	0.025			29	24	1.20833	0.302083			1	4	0.25	0.0625					1	8	0.125	0.03125					1	4	0.25
	1	12	0.0833333	0.0208333			2	17	0.117647	0.0294118			2	12	0.166667	0.0416667			1	10	0.1	0.025			17	14	1.21429	0.303571			2	7	0.285714	0.0714286					1	8	0.125	0.03125					1	4	0.25
	1	12	0.0833333	0.0208333			1	8	0.125	0.03125			1	6	0.166667	0.0416667			1	10	0.1	0.025			28	23	1.21739	0.304348			3	9	0.333333	0.0833333					1	8	0.125	0.03125					1	4	0.25
	1	12	0.0833333	0.0208333			1	8	0.125	0.03125			1	6	0.166667	0.0416667			1	10	0.1	0.025			11	9	1.22222	0.305556			1	3	0.333333	0.0833333					1	8	0.125	0.03125					1	4	0.25
	1	12	0.0833333	0.0208333			1	8	0.125	0.03125			1	6	0.166667	0.0416667			1	10	0.1	0.025			11	9	1.22222	0.305556			2	6	0.333333	0.0833333					1	8	0.125	0.03125					1	4	0.25
	1	12	0.0833333	0.0208333			1	8	0.125	0.03125			1	6	0.166667	0.0416667			1	10	0.1	0.025			21	17	1.23529	0.308824			2	6	0.333333	0.0833333					3	23	0.130435	0.0326087					1	4	0.25
	1	12	0.0833333	0.0208333			1	8	0.125	0.03125			1	6	0.166667	0.0416667			1	10	0.1	0.025			21	17	1.23529	0.308824			1	3	0.333333	0.0833333					2	15	0.133333	0.0333333					1	4	0.25
	1	12	0.0833333	0.0208333			1	8	0.125	0.03125			1	6	0.166667	0.0416667			1	10	0.1	0.025			20	16	1.25	0.3125			2	6	0.333333	0.0833333					2	15	0.133333	0.0333333					1	4	0.25
	1	12	0.0833333	0.0208333			1	8	0.125	0.03125			1	6	0.166667	0.0416667			1	10	0.1	0.025			10	8	1.25	0.3125			2	6	0.333333	0.0833333					2	15	0.133333	0.0333333					1	4	0.25
	1	12	0.0833333	0.0208333			1	8	0.125	0.03125			1	6	0.166667	0.0416667			1	10	0.1	0.025			10	8	1.25	0.3125			1	3	0.333333	0.0833333					3	22	0.136364	0.0340909					1	4	0.25
	1	12	0.0833333	0.0208333			2	16	0.125	0.03125			1	6	0.166667	0.0416667			1	10	0.1	0.025			10	8	1.25	0.3125			1	3	0.333333	0.0833333					1	7	0.142857	0.0357143					1	4	0.25
	1	12	0.0833333	0.0208333			1	8	0.125	0.03125			1	6	0.166667	0.0416667			1	10	0.1	0.025			10	8	1.25	0.3125			1	3	0.333333	0.0833333					3	21	0.142857	0.0357143					1	4	0.25
	1	12	0.0833333	0.0208333			1	8	0.125	0.03125			1	6	0.166667	0.0416667			1	9	0.111111	0.0277778			20	16	1.25	0.3125			1	3	0.333333	0.0833333					1	7	0.142857	0.0357143					1	4	0.25
	3	35	0.0857143	0.0214286			1	8	0.125	0.03125			1	6	0.166667	0.0416667			2	18	0.111111	0.0277778			10	8	1.25	0.3125			1	3	0.333333	0.0833333					1	7	0.142857	0.0357143					1	4	0.25
	2	23	0.0869565	0.0217391			3	24	0.125	0.03125			1	6	0.166667	0.0416667			1	9	0.111111	0.0277778			10	8	1.25	0.3125			1	3	0.333333	0.0833333					1	7	0.142857	0.0357143					1	4	0.25
	2	23	0.0869565	0.0217391			1	8	0.125	0.03125			1	6	0.166667	0.0416667			1	9	0.111111	0.0277778			24	19	1.26316	0.315789			1	3	0.333333	0.0833333					1	7	0.142857	0.0357143					1	4	0.25
	2	22	0.0909091	0.0227273			3	24	0.125	0.03125			1	6	0.166667	0.0416667			1	9	0.111111	0.0277778			19	15	1.26667	0.316667			1	3	0.333333	0.0833333					2	14	0.142857	0.0357143					1	4	0.25
	1	11	0.0909091	0.0227273			1	8	0.125	0.03125			1	6	0.166667	0.0416667			1	9	0.111111	0.0277778			14	11	1.27273	0.318182			1	3	0.333333	0.0833333					1	7	0.142857	0.0357143					1	4	0.25
	1	11	0.0909091	0.0227273			1	8	0.125	0.03125			1	6	0.166667	0.0416667			1	9	0.111111	0.0277778			14	11	1.27273	0.318182			1	3	0.333333	0.0833333					1	7	0.142857	0.0357143					1	4	0.25
	1	11	0.0909091	0.0227273			1	8	0.125	0.03125			1	6	0.166667	0.0416667			1	9	0.111111	0.0277778			14	11	1.27273	0.318182			1	3	0.333333	0.0833333					1	7	0.142857	0.0357143					1	4	0.25
	1	11	0.0909091	0.0227273			2	16	0.125	0.03125			1	6	0.166667	0.0416667			1	9	0.111111	0.0277778			14	11	1.27273	0.318182			3	8	0.375	0.09375					1	7	0.142857	0.0357143					1	4	0.25
	1	11	0.0909091	0.0227273			1	8	0.125	0.03125			1	6	0.166667	0.0416667			1	9	0.111111	0.0277778			14	11	1.27273	0.318182			2	5	0.4	0.1					1	7	0.142857	0.0357143					1	4	0.25
	1	11	0.0909091	0.0227273			1	8	0.125	0.03125			1	6	0.166667	0.0416667			1	9	0.111111	0.0277778			14	11	1.27273	0.318182			2	5	0.4	0.1					1	7	0.142857	0.0357143					1	4	0.25
	1	11	0.0909091	0.0227273			1	8	0.125	0.03125			1	6	0.166667	0.0416667			1	9	0.111111	0.0277778			14	11	1.27273	0.318182			2	5	0.4	0.1					1	7	0.142857	0.0357143					1	4	0.25
	1	11	0.0909091	0.0227273			1	8	0.125	0.03125			1	6	0.166667	0.0416667			1	9	0.111111	0.0277778			18	14	1.28571	0.321429			2	5	0.4	0.1					1	7	0.142857	0.0357143					1	4	0.25
	1	11	0.0909091	0.0227273			1	8	0.125	0.03125			1	6	0.166667	0.0416667			1	9	0.111111	0.0277778			9	7	1.28571	0.321429			2	5	0.4	0.1					1	7	0.142857	0.0357143					1	4	0.25
	1	11	0.0909091	0.0227273			1	8	0.125	0.03125			1	6	0.166667	0.0416667			1	9	0.111111	0.0277778			9	7	1.28571	0.321429			2	5	0.4	0.1					1	7	0.142857	0.0357143					1	4	0.25
	1	11	0.0909091	0.0227273			1	8	0.125	0.03125			1	6	0.166667	0.0416667			1	9	0.111111	0.0277778			18	14	1.28571	0.321429			2	5	0.4	0.1					1	7	0.142857	0.0357143					1	4	0.25
	1	11	0.0909091	0.0227273			1	8	0.125	0.03125			1	6	0.166667	0.0416667			1	9	0.111111	0.0277778			9	7	1.28571	0.321429			2	5	0.4	0.1					1	7	0.142857	0.0357143					1	4	0.25
	1	11	0.0909091	0.0227273			3	23	0.130435	0.0326087			1	6	0.166667	0.0416667			1	9	0.111111	0.0277778			9	7	1.28571	0.321429			2	5	0.4	0.1					1	7	0.142857	0.0357143					1	4	0.25
	1	11	0.0909091	0.0227273			2	15	0.133333	0.0333333			1	6	0.166667	0.0416667			1	9	0.111111	0.0277778			9	7	1.28571	0.321429			2	5	0.4	0.1					1	7	0.142857	0.0357143					2	8	0.25
	1	11	0.0909091	0.0227273			2	15	0.133333	0.0333333			1	6	0.166667	0.0416667			1	9	0.111111	0.0277778			9	7	1.28571	0.321429			2	5	0.4	0.1					1	7	0.142857	0.0357143					1	4	0.25
	1	11	0.0909091	0.0227273			2	15	0.133333	0.0333333			1	6	0.166667	0.0416667			1	9	0.111111	0.0277778			9	7	1.28571	0.321429			2	5	0.4	0.1					2	14	0.142857	0.0357143					1	4	0.25
	1	11	0.0909091	0.0227273			2	15	0.133333	0.0333333			1	6	0.166667	0.0416667			1	9	0.111111	0.0277778			13	10	1.3	0.325			2	5	0.4	0.1					1	7	0.142857	0.0357143					1	4	0.25
	1	11	0.0909091	0.0227273			5	36	0.138889	0.0347222			1	6	0.166667	0.0416667			1	9	0.111111	0.0277778			13	10	1.3	0.325			2	5	0.4	0.1					1	7	0.142857	0.0357143					1	4	0.25
	1	11	0.0909091	0.0227273			1	7	0.142857	0.0357143			1	6	0.166667	0.0416667			1	9	0.111111	0.0277778			13	10	1.3	0.325			2	5	0.4	0.1					1	7	0.142857	0.0357143					1	4	0.25
	2	21	0.0952381	0.0238095			1	7	0.142857	0.0357143			1	6	0.166667	0.0416667			1	9	0.111111	0.0277778			17	13	1.30769	0.326923			2	5	0.4	0.1					1	7	0.142857	0.0357143					1	4	0.25
	2	21	0.0952381	0.0238095			1	7	0.142857	0.0357143			1	6	0.166667	0.0416667			1	9	0.111111	0.0277778			17	13	1.30769	0.326923			2	5	0.4	0.1					1	7	0.142857	0.0357143					1	4	0.25
	2	21	0.0952381	0.0238095			1	7	0.142857	0.0357143			1	6	0.166667	0.0416667			1	9	0.111111	0.0277778			28	21	1.33333	0.333333			2	5	0.4	0.1					1	7	0.142857	0.0357143					1	4	0.25
	2	21	0.0952381	0.0238095			1	7	0.142857	0.0357143			1	6	0.166667	0.0416667			1	9	0.111111	0.0277778			24	18	1.33333	0.333333			2	5	0.4	0.1					2	14	0.142857	0.0357143					1	4	0.25
	1	10	0.1	0.025			5	35	0.142857	0.0357143			1	6	0.166667	0.0416667			1	9	0.111111	0.0277778			16	12	1.33333	0.333333			2	5	0.4	0.1					1	7	0.142857	0.0357143					1	4	0.25
	1	10	0.1	0.025			2	14	0.142857	0.0357143			1	6	0.166667	0.0416667			1	9	0.111111	0.0277778			16	12	1.33333	0.333333			3	7	0.428571	0.107143					1	7	0.142857	0.0357143					1	4	0.25
	1	10	0.1	0.025			3	21	0.142857	0.0357143			1	6	0.166667	0.0416667			1	9	0.111111	0.0277778			16	12	1.33333	0.333333			3	7	0.428571	0.107143					1	7	0.142857	0.0357143					1	4	0.25
	1	10	0.1	0.025			1	7	0.142857	0.0357143			1	6	0.166667	0.0416667			1	9	0.111111	0.0277778			28	21	1.33333	0.333333			3	7	0.428571	0.107143					1	7	0.142857	0.0357143					1	4	0.25
	1	10	0.1	0.025			5	35	0.142857	0.0357143			1	6	0.166667	0.0416667			1	9	0.111111	0.0277778			24	18	1.33333	0.333333			2	4	0.5	0.125					1	7	0.142857	0.0357143					1	4	0.25
	1	10	0.1	0.025			1	7	0.142857	0.0357143			1	6	0.166667	0.0416667			1	9	0.111111	0.0277778			12	9	1.33333	0.333333			3	6	0.5	0.125					1	7	0.142857	0.0357143					1	4	0.25
	1	10	0.1	0.025			1	7	0.142857	0.0357143			1	6	0.166667	0.0416667			1	9	0.111111	0.0277778			16	12	1.33333	0.333333			2	4	0.5	0.125					1	7	0.142857	0.0357143					1	4	0.25
	1	10	0.1	0.025			1	7	0.142857	0.0357143			1	6	0.166667	0.0416667			1	9	0.111111	0.0277778			16	12	1.33333	0.333333			2	4	0.5	0.125					1	7	0.142857	0.0357143					1	4	0.25
	2	20	0.1	0.025			1	7	0.142857	0.0357143			1	6	0.166667	0.0416667			1	9	0.111111	0.0277778			16	12	1.33333	0.333333			2	4	0.5	0.125					1	7	0.142857	0.0357143					1	4	0.25
	1	10	0.1	0.025			1	7	0.142857	0.0357143			2	11	0.181818	0.0454545			1	9	0.111111	0.0277778			16	12	1.33333	0.333333			2	4	0.5	0.125					1	7	0.142857	0.0357143					1	4	0.25
	1	10	0.1	0.025			1	7	0.142857	0.0357143			2	11	0.181818	0.0454545			1	9	0.111111	0.0277778			8	6	1.33333	0.333333			2	4	0.5	0.125					2	13	0.153846	0.0384615					1	4	0.25
	1	10	0.1	0.025			6	42	0.142857	0.0357143			2	11	0.181818	0.0454545			1	9	0.111111	0.0277778			8	6	1.33333	0.333333			3	6	0.5	0.125					2	13	0.153846	0.0384615					1	4	0.25
	1	10	0.1	0.025			1	7	0.142857	0.0357143			2	11	0.181818	0.0454545			1	9	0.111111	0.0277778			12	9	1.33333	0.333333			2	4	0.5	0.125					2	13	0.153846	0.0384615					1	4	0.25
	1	10	0.1	0.025			1	7	0.142857	0.0357143			1	5	0.2	0.05			2	17	0.117647	0.0294118			12	9	1.33333	0.333333			2	4	0.5	0.125					6	38	0.157895	0.0394737					1	4	0.25
	1	10	0.1	0.025			1	7	0.142857	0.0357143			1	5	0.2	0.05			1	8	0.125	0.03125			15	11	1.36364	0.340909			2	4	0.5	0.125					5	31	0.16129	0.0403226					1	4	0.25
	1	10	0.1	0.025			1	7	0.142857	0.0357143			1	5	0.2	0.05			1	8	0.125	0.03125			15	11	1.36364	0.340909			2	4	0.5	0.125					2	12	0.166667	0.0416667					1	4	0.25
	1	10	0.1	0.025			1	7	0.142857	0.0357143			1	5	0.2	0.05			1	8	0.125	0.03125			15	11	1.36364	0.340909			2	4	0.5	0.125					1	6	0.166667	0.0416667					1	4	0.25
	1	10	0.1	0.025			1	7	0.142857	0.0357143			1	5	0.2	0.05			1	8	0.125	0.03125			15	11	1.36364	0.340909			2	4	0.5	0.125					2	12	0.166667	0.0416667					1	4	0.25
	1	10	0.1	0.025			1	7	0.142857	0.0357143			1	5	0.2	0.05			1	8	0.125	0.03125			15	11	1.36364	0.340909			2	4	0.5	0.125					1	6	0.166667	0.0416667					1	4	0.25
	2	20	0.1	0.025			1	7	0.142857	0.0357143			1	5	0.2	0.05			1	8	0.125	0.03125			11	8	1.375	0.34375			2	4	0.5	0.125					1	6	0.166667	0.0416667					1	4	0.25
	1	10	0.1	0.025			1	7	0.142857	0.0357143			1	5	0.2	0.05			1	8	0.125	0.03125			22	16	1.375	0.34375			2	4	0.5	0.125					1	6	0.166667	0.0416667					1	4	0.25
	1	10	0.1	0.025			1	7	0.142857	0.0357143			1	5	0.2	0.05			2	16	0.125	0.03125			11	8	1.375	0.34375			2	4	0.5	0.125					1	6	0.166667	0.0416667					1	4	0.25
	2	20	0.1	0.025			1	7	0.142857	0.0357143			1	5	0.2	0.05			1	8	0.125	0.03125			11	8	1.375	0.34375			2	4	0.5	0.125					1	6	0.166667	0.0416667					1	4	0.25
	1	10	0.1	0.025			1	7	0.142857	0.0357143			1	5	0.2	0.05			1	8	0.125	0.03125			22	16	1.375	0.34375			3	6	0.5	0.125					2	12	0.166667	0.0416667					1	4	0.25
	1	10	0.1	0.025			1	7	0.142857	0.0357143			1	5	0.2	0.05			1	8	0.125	0.03125			11	8	1.375	0.34375			2	4	0.5	0.125					1	6	0.166667	0.0416667					1	4	0.25
	1	10	0.1	0.025			1	7	0.142857	0.0357143			1	5	0.2	0.05			1	8	0.125	0.03125			11	8	1.375	0.34375			2	4	0.5	0.125					1	6	0.166667	0.0416667					1	4	0.25
	1	10	0.1	0.025			3	21	0.142857	0.0357143			1	5	0.2	0.05			1	8	0.125	0.03125			25	18	1.38889	0.347222			3	6	0.5	0.125					1	6	0.166667	0.0416667					1	4	0.25
	1	10	0.1	0.025			2	14	0.142857	0.0357143			1	5	0.2	0.05			1	8	0.125	0.03125			25	18	1.38889	0.347222			2	4	0.5	0.125					1	6	0.166667	0.0416667					1	4	0.25
	2	19	0.105263	0.0263158			1	7	0.142857	0.0357143			1	5	0.2	0.05			1	8	0.125	0.03125			14	10	1.4	0.35			2	4	0.5	0.125					1	6	0.166667	0.0416667					1	4	0.25
	2	19	0.105263	0.0263158			1	7	0.142857	0.0357143			1	5	0.2	0.05			1	8	0.125	0.03125			14	10	1.4	0.35			2	4	0.5	0.125					1	6	0.166667	0.0416667					1	4	0.25
	1	9	0.111111	0.0277778			1	7	0.142857	0.0357143			1	5	0.2	0.05			1	8	0.125	0.03125			7	5	1.4	0.35			2	4	0.5	0.125					1	6	0.166667	0.0416667					1	4	0.25
	1	9	0.111111	0.0277778			1	7	0.142857	0.0357143			1	5	0.2	0.05			1	8	0.125	0.03125			17	12	1.41667	0.354167			2	4	0.5	0.125					1	6	0.166667	0.0416667					1	4	0.25
	1	9	0.111111	0.0277778			1	7	0.142857	0.0357143			1	5	0.2	0.05			1	8	0.125	0.03125			10	7	1.42857	0.357143			2	4	0.5	0.125					1	6	0.166667	0.0416667					1	4	0.25
	1	9	0.111111	0.0277778			1	7	0.142857	0.0357143			1	5	0.2	0.05			1	8	0.125	0.03125			10	7	1.42857	0.357143			2	4	0.5	0.125					1	6	0.166667	0.0416667					1	4	0.25
	1	9	0.111111	0.0277778			1	7	0.142857	0.0357143			1	5	0.2	0.05			1	8	0.125	0.03125			20	14	1.42857	0.357143			2	4	0.5	0.125					1	6	0.166667	0.0416667					1	4	0.25
	1	9	0.111111	0.0277778			1	7	0.142857	0.0357143			1	5	0.2	0.05			1	8	0.125	0.03125			10	7	1.42857	0.357143			2	4	0.5	0.125					1	6	0.166667	0.0416667					1	4	0.25
	1	9	0.111111	0.0277778			1	7	0.142857	0.0357143			1	5	0.2	0.05			1	8	0.125	0.03125			10	7	1.42857	0.357143			4	8	0.5	0.125					1	6	0.166667	0.0416667					1	4	0.25
	1	9	0.111111	0.0277778			1	7	0.142857	0.0357143			1	5	0.2	0.05			1	8	0.125	0.03125			10	7	1.42857	0.357143			2	4	0.5	0.125					3	18	0.166667	0.0416667					1	4	0.25
	1	9	0.111111	0.0277778			3	20	0.15	0.0375			1	5	0.2	0.05			1	8	0.125	0.03125			10	7	1.42857	0.357143			2	4	0.5	0.125					1	6	0.166667	0.0416667					1	4	0.25
	1	9	0.111111	0.0277778			3	20	0.15	0.0375			1	5	0.2	0.05			1	8	0.125	0.03125			20	14	1.42857	0.357143			2	4	0.5	0.125					2	12	0.166667	0.0416667					1	4	0.25
	1	9	0.111111	0.0277778			3	20	0.15	0.0375			1	5	0.2	0.05			1	8	0.125	0.03125			10	7	1.42857	0.357143			2	4	0.5	0.125					1	6	0.166667	0.0416667					1	4	0.25
	1	9	0.111111	0.0277778			8	53	0.150943	0.0377358			1	5	0.2	0.05			1	8	0.125	0.03125			10	7	1.42857	0.357143			2	4	0.5	0.125					1	6	0.166667	0.0416667					2	7	0.285714
	1	9	0.111111	0.0277778			2	13	0.153846	0.0384615			1	5	0.2	0.05			2	16	0.125	0.03125			10	7	1.42857	0.357143			2	4	0.5	0.125					1	6	0.166667	0.0416667					2	7	0.285714
	1	9	0.111111	0.0277778			2	13	0.153846	0.0384615			1	5	0.2	0.05			1	8	0.125	0.03125			10	7	1.42857	0.357143			2	4	0.5	0.125					1	6	0.166667	0.0416667					2	7	0.285714
	1	9	0.111111	0.0277778			2	13	0.153846	0.0384615			1	5	0.2	0.05			1	8	0.125	0.03125			13	9	1.44444	0.361111			2	4	0.5	0.125					1	6	0.166667	0.0416667					2	7	0.285714
	1	9	0.111111	0.0277778			2	13	0.153846	0.0384615			1	5	0.2	0.05			1	8	0.125	0.03125			13	9	1.44444	0.361111			2	4	0.5	0.125					1	6	0.166667	0.0416667					2	7	0.285714
	1	9	0.111111	0.0277778			4	26	0.153846	0.0384615			1	5	0.2	0.05			1	8	0.125	0.03125			13	9	1.44444	0.361111			2	4	0.5	0.125					1	6	0.166667	0.0416667					1	3	0.333333
	1	9	0.111111	0.0277778			2	13	0.153846	0.0384615			2	10	0.2	0.05			1	8	0.125	0.03125			13	9	1.44444	0.361111			2	4	0.5	0.125					1	6	0.166667	0.0416667					1	3	0.333333
	1	9	0.111111	0.0277778			2	13	0.153846	0.0384615			1	5	0.2	0.05			1	8	0.125	0.03125			13	9	1.44444	0.361111			2	4	0.5	0.125					1	6	0.166667	0.0416667					2	6	0.333333
	1	9	0.111111	0.0277778			3	19	0.157895	0.0394737			1	5	0.2	0.05			1	8	0.125	0.03125			13	9	1.44444	0.361111			2	4	0.5	0.125					1	6	0.166667	0.0416667					2	6	0.333333
	2	18	0.111111	0.0277778			9	56	0.160714	0.0401786			1	5	0.2	0.05			1	8	0.125	0.03125			16	11	1.45455	0.363636			2	4	0.5	0.125					1	6	0.166667	0.0416667					1	3	0.333333
	2	18	0.111111	0.0277778			5	31	0.16129	0.0403226			1	5	0.2	0.05			1	8	0.125	0.03125			16	11	1.45455	0.363636			2	4	0.5	0.125					1	6	0.166667	0.0416667					1	3	0.333333
	1	9	0.111111	0.0277778			5	31	0.16129	0.0403226			1	5	0.2	0.05			1	8	0.125	0.03125			16	11	1.45455	0.363636			2	4	0.5	0.125					1	6	0.166667	0.0416667					1	3	0.333333
	1	9	0.111111	0.0277778			6	37	0.162162	0.0405405			1	5	0.2	0.05			1	8	0.125	0.03125			19	13	1.46154	0.365385			2	4	0.5	0.125					1	6	0.166667	0.0416667					2	6	0.333333
	1	9	0.111111	0.0277778			7	43	0.162791	0.0406977			1	5	0.2	0.05			2	16	0.125	0.03125			19	13	1.46154	0.365385			3	6	0.5	0.125					1	6	0.166667	0.0416667					1	3	0.333333
	1	9	0.111111	0.0277778			1	6	0.166667	0.0416667			1	5	0.2	0.05			1	8	0.125	0.03125			19	13	1.46154	0.365385			2	4	0.5	0.125					1	6	0.166667	0.0416667					1	3	0.333333
	1	9	0.111111	0.0277778			1	6	0.166667	0.0416667			1	5	0.2	0.05			1	8	0.125	0.03125			19	13	1.46154	0.365385			2	4	0.5	0.125					1	6	0.166667	0.0416667					1	3	0.333333
	1	9	0.111111	0.0277778			1	6	0.166667	0.0416667			1	5	0.2	0.05			1	8	0.125	0.03125			12	8	1.5	0.375			2	4	0.5	0.125					1	6	0.166667	0.0416667					1	3	0.333333
	1	9	0.111111	0.0277778			1	6	0.166667	0.0416667			1	5	0.2	0.05			1	8	0.125	0.03125			12	8	1.5	0.375			2	4	0.5	0.125					1	6	0.166667	0.0416667					1	3	0.333333
	1	9	0.111111	0.0277778			1	6	0.166667	0.0416667			1	5	0.2	0.05			1	8	0.125	0.03125			24	16	1.5	0.375			2	4	0.5	0.125					1	6	0.166667	0.0416667					1	3	0.333333
	1	9	0.111111	0.0277778			1	6	0.166667	0.0416667			1	5	0.2	0.05			1	8	0.125	0.03125			9	6	1.5	0.375			2	4	0.5	0.125					1	6	0.166667	0.0416667					1	3	0.333333
	1	9	0.111111	0.0277778			1	6	0.166667	0.0416667			1	5	0.2	0.05			2	15	0.133333	0.0333333			12	8	1.5	0.375			2	4	0.5	0.125					1	6	0.166667	0.0416667					1	3	0.333333
	3	27	0.111111	0.0277778			1	6	0.166667	0.0416667			1	5	0.2	0.05			2	15	0.133333	0.0333333			9	6	1.5	0.375			2	4	0.5	0.125					1	6	0.166667	0.0416667					1	3	0.333333
	1	9	0.111111	0.0277778			1	6	0.166667	0.0416667			1	5	0.2	0.05			2	15	0.133333	0.0333333			12	8	1.5	0.375			2	4	0.5	0.125					1	6	0.166667	0.0416667					1	3	0.333333
	1	9	0.111111	0.0277778			1	6	0.166667	0.0416667			1	5	0.2	0.05			2	15	0.133333	0.0333333			12	8	1.5	0.375			2	4	0.5	0.125					1	6	0.166667	0.0416667					1	3	0.333333
	1	9	0.111111	0.0277778			1	6	0.166667	0.0416667			1	5	0.2	0.05			2	15	0.133333	0.0333333			9	6	1.5	0.375			2	4	0.5	0.125					1	6	0.166667	0.0416667					2	6	0.333333
	1	9	0.111111	0.0277778			1	6	0.166667	0.0416667			1	5	0.2	0.05			2	15	0.133333	0.0333333			9	6	1.5	0.375			2	4	0.5	0.125					1	6	0.166667	0.0416667					1	3	0.333333
	1	9	0.111111	0.0277778			1	6	0.166667	0.0416667			1	5	0.2	0.05			1	7	0.142857	0.0357143			9	6	1.5	0.375			2	4	0.5	0.125					1	6	0.166667	0.0416667					1	3	0.333333
	1	9	0.111111	0.0277778			2	12	0.166667	0.0416667			1	5	0.2	0.05			1	7	0.142857	0.0357143			9	6	1.5	0.375			2	4	0.5	0.125					1	6	0.166667	0.0416667					1	3	0.333333
	1	9	0.111111	0.0277778			2	12	0.166667	0.0416667			2	10	0.2	0.05			2	14	0.142857	0.0357143			12	8	1.5	0.375			2	4	0.5	0.125					1	6	0.166667	0.0416667					1	3	0.333333
	1	9	0.111111	0.0277778			5	30	0.166667	0.0416667			1	5	0.2	0.05			1	7	0.142857	0.0357143			9	6	1.5	0.375			2	4	0.5	0.125					1	6	0.166667	0.0416667					1	3	0.333333
	1	9	0.111111	0.0277778			1	6	0.166667	0.0416667			1	5	0.2	0.05			1	7	0.142857	0.0357143			9	6	1.5	0.375			2	4	0.5	0.125					1	6	0.166667	0.0416667					2	6	0.333333
	1	9	0.111111	0.0277778			1	6	0.166667	0.0416667			1	5	0.2	0.05			2	14	0.142857	0.0357143			12	8	1.5	0.375			2	4	0.5	0.125					1	6	0.166667	0.0416667					1	3	0.333333
	1	9	0.111111	0.0277778			1	6	0.166667	0.0416667			1	5	0.2	0.05			1	7	0.142857	0.0357143			12	8	1.5	0.375			2	4	0.5	0.125					1	6	0.166667	0.0416667					1	3	0.333333
	4	35	0.114286	0.0285714			1	6	0.166667	0.0416667			1	5	0.2	0.05			1	7	0.142857	0.0357143			24	16	1.5	0.375			2	4	0.5	0.125					1	6	0.166667	0.0416667					1	3	0.333333
	3	26	0.115385	0.0288462			1	6	0.166667	0.0416667			1	5	0.2	0.05			1	7	0.142857	0.0357143			9	6	1.5	0.375			2	4	0.5	0.125					1	6	0.166667	0.0416667					1	3	0.333333
	5	43	0.116279	0.0290698			1	6	0.166667	0.0416667			1	5	0.2	0.05			2	14	0.142857	0.0357143			12	8	1.5	0.375			2	4	0.5	0.125					1	6	0.166667	0.0416667					1	3	0.333333
	2	17	0.117647	0.0294118			1	6	0.166667	0.0416667			1	5	0.2	0.05			1	7	0.142857	0.0357143			12	8	1.5	0.375			2	4	0.5	0.125					1	6	0.166667	0.0416667					1	3	0.333333
	2	17	0.117647	0.0294118			1	6	0.166667	0.0416667			1	5	0.2	0.05			1	7	0.142857	0.0357143			9	6	1.5	0.375			2	4	0.5	0.125					1	6	0.166667	0.0416667					1	3	0.333333
	3	25	0.12	0.03			1	6	0.166667	0.0416667			1	5	0.2	0.05			1	7	0.142857	0.0357143			12	8	1.5	0.375			2	4	0.5	0.125					1	6	0.166667	0.0416667					1	3	0.333333
	4	33	0.121212	0.030303			2	12	0.166667	0.0416667			1	5	0.2	0.05			1	7	0.142857	0.0357143			18	12	1.5	0.375			5	9	0.555556	0.138889					1	6	0.166667	0.0416667					1	3	0.333333
	1	8	0.125	0.03125			1	6	0.166667	0.0416667			1	5	0.2	0.05			1	7	0.142857	0.0357143			9	6	1.5	0.375			4	7	0.571429	0.142857					1	6	0.166667	0.0416667					1	3	0.333333
	1	8	0.125	0.03125			2	12	0.166667	0.0416667			1	5	0.2	0.05			1	7	0.142857	0.0357143			18	12	1.5	0.375			4	7	0.571429	0.142857					1	6	0.166667	0.0416667					1	3	0.333333
	1	8	0.125	0.03125			1	6	0.166667	0.0416667			1	5	0.2	0.05			1	7	0.142857	0.0357143			12	8	1.5	0.375			4	7	0.571429	0.142857					1	6	0.166667	0.0416667					1	3	0.333333
	1	8	0.125	0.03125			1	6	0.166667	0.0416667			1	5	0.2	0.05			1	7	0.142857	0.0357143			9	6	1.5	0.375			4	7	0.571429	0.142857					1	6	0.166667	0.0416667					1	3	0.333333
	1	8	0.125	0.03125			1	6	0.166667	0.0416667			1	5	0.2	0.05			1	7	0.142857	0.0357143			9	6	1.5	0.375			3	5	0.6	0.15					1	6	0.166667	0.0416667					1	3	0.333333
	2	16	0.125	0.03125			1	6	0.166667	0.0416667			1	5	0.2	0.05			1	7	0.142857	0.0357143			15	10	1.5	0.375			3	5	0.6	0.15					1	6	0.166667	0.0416667					1	3	0.333333
	4	32	0.125	0.03125			1	6	0.166667	0.0416667			1	5	0.2	0.05			1	7	0.142857	0.0357143			15	10	1.5	0.375			3	5	0.6	0.15					1	6	0.166667	0.0416667					1	3	0.333333
	2	16	0.125	0.03125			1	6	0.166667	0.0416667			1	5	0.2	0.05			1	7	0.142857	0.0357143			9	6	1.5	0.375			3	5	0.6	0.15					1	6	0.166667	0.0416667					1	3	0.333333
	1	8	0.125	0.03125			1	6	0.166667	0.0416667			1	5	0.2	0.05			1	7	0.142857	0.0357143			6	4	1.5	0.375			3	5	0.6	0.15					1	6	0.166667	0.0416667					1	3	0.333333
	1	8	0.125	0.03125			1	6	0.166667	0.0416667			1	5	0.2	0.05			1	7	0.142857	0.0357143			12	8	1.5	0.375			3	5	0.6	0.15					1	6	0.166667	0.0416667					1	3	0.333333
	2	16	0.125	0.03125			1	6	0.166667	0.0416667			1	5	0.2	0.05			1	7	0.142857	0.0357143			9	6	1.5	0.375			3	5	0.6	0.15					1	6	0.166667	0.0416667					1	3	0.333333
	1	8	0.125	0.03125			1	6	0.166667	0.0416667			1	5	0.2	0.05			1	7	0.142857	0.0357143			9	6	1.5	0.375			3	5	0.6	0.15					1	6	0.166667	0.0416667					1	3	0.333333
	1	8	0.125	0.03125			1	6	0.166667	0.0416667			1	5	0.2	0.05			1	7	0.142857	0.0357143			12	8	1.5	0.375			3	5	0.6	0.15					1	6	0.166667	0.0416667					1	3	0.333333
	1	8	0.125	0.03125			2	12	0.166667	0.0416667			1	5	0.2	0.05			1	7	0.142857	0.0357143			9	6	1.5	0.375			3	5	0.6	0.15					1	6	0.166667	0.0416667					1	3	0.333333
	1	8	0.125	0.03125			1	6	0.166667	0.0416667			1	5	0.2	0.05			1	7	0.142857	0.0357143			15	10	1.5	0.375			3	5	0.6	0.15					1	6	0.166667	0.0416667					1	3	0.333333
	1	8	0.125	0.03125			1	6	0.166667	0.0416667			1	5	0.2	0.05			1	7	0.142857	0.0357143			9	6	1.5	0.375			3	5	0.6	0.15					1	6	0.166667	0.0416667					1	3	0.333333
	1	8	0.125	0.03125			1	6	0.166667	0.0416667			1	5	0.2	0.05			1	7	0.142857	0.0357143			9	6	1.5	0.375			3	5	0.6	0.15					1	6	0.166667	0.0416667					1	3	0.333333
	1	8	0.125	0.03125			1	6	0.166667	0.0416667			1	5	0.2	0.05			1	7	0.142857	0.0357143			26	17	1.52941	0.382353			3	5	0.6	0.15					1	6	0.166667	0.0416667					1	3	0.333333
	1	8	0.125	0.03125			1	6	0.166667	0.0416667			1	5	0.2	0.05			1	7	0.142857	0.0357143			26	17	1.52941	0.382353			3	5	0.6	0.15					4	23	0.173913	0.0434783					1	3	0.333333
	1	8	0.125	0.03125			1	6	0.166667	0.0416667			1	5	0.2	0.05			1	7	0.142857	0.0357143			23	15	1.53333	0.383333			3	5	0.6	0.15					3	17	0.176471	0.0441176					1	3	0.333333
	1	8	0.125	0.03125			1	6	0.166667	0.0416667			2	10	0.2	0.05			1	7	0.142857	0.0357143			20	13	1.53846	0.384615			3	5	0.6	0.15					3	17	0.176471	0.0441176					1	3	0.333333
	1	8	0.125	0.03125			1	6	0.166667	0.0416667			1	5	0.2	0.05			2	14	0.142857	0.0357143			17	11	1.54545	0.386364			3	5	0.6	0.15					3	17	0.176471	0.0441176					1	3	0.333333
	1	8	0.125	0.03125			1	6	0.166667	0.0416667			1	5	0.2	0.05			2	14	0.142857	0.0357143			17	11	1.54545	0.386364			3	5	0.6	0.15					2	11	0.181818	0.0454545					1	3	0.333333
	1	8	0.125	0.03125			1	6	0.166667	0.0416667			1	5	0.2	0.05			2	14	0.142857	0.0357143			17	11	1.54545	0.386364			3	5	0.6	0.15					2	11	0.181818	0.0454545					1	3	0.333333
	1	8	0.125	0.03125			3	18	0.166667	0.0416667			1	5	0.2	0.05			1	7	0.142857	0.0357143			17	11	1.54545	0.386364			3	5	0.6	0.15					2	11	0.181818	0.0454545					1	3	0.333333
	1	8	0.125	0.03125			1	6	0.166667	0.0416667			1	5	0.2	0.05			1	7	0.142857	0.0357143			17	11	1.54545	0.386364			3	5	0.6	0.15					2	11	0.181818	0.0454545					1	3	0.333333
	1	8	0.125	0.03125			1	6	0.166667	0.0416667			1	5	0.2	0.05			1	7	0.142857	0.0357143			17	11	1.54545	0.386364			3	5	0.6	0.15					2	11	0.181818	0.0454545					1	3	0.333333
	1	8	0.125	0.03125			1	6	0.166667	0.0416667			1	5	0.2	0.05			1	7	0.142857	0.0357143			17	11	1.54545	0.386364			3	5	0.6	0.15					2	11	0.181818	0.0454545					1	3	0.333333
	1	8	0.125	0.03125			1	6	0.166667	0.0416667			1	5	0.2	0.05			1	7	0.142857	0.0357143			17	11	1.54545	0.386364			3	5	0.6	0.15					2	11	0.181818	0.0454545					1	3	0.333333
	1	8	0.125	0.03125			1	6	0.166667	0.0416667			1	5	0.2	0.05			1	7	0.142857	0.0357143			17	11	1.54545	0.386364			3	5	0.6	0.15					3	16	0.1875	0.046875					1	3	0.333333
	1	8	0.125	0.03125			1	6	0.166667	0.0416667			1	5	0.2	0.05			1	7	0.142857	0.0357143			28	18	1.55556	0.388889			3	5	0.6	0.15					4	21	0.190476	0.047619					1	3	0.333333
	1	8	0.125	0.03125			1	6	0.166667	0.0416667			1	5	0.2	0.05			1	7	0.142857	0.0357143			28	18	1.55556	0.388889			3	5	0.6	0.15					1	5	0.2	0.05					1	3	0.333333
	1	8	0.125	0.03125			1	6	0.166667	0.0416667			1	5	0.2	0.05			1	7	0.142857	0.0357143			14	9	1.55556	0.388889			3	5	0.6	0.15					1	5	0.2	0.05					1	3	0.333333
	1	8	0.125	0.03125			1	6	0.166667	0.0416667			1	5	0.2	0.05			1	7	0.142857	0.0357143			14	9	1.55556	0.388889			3	5	0.6	0.15					1	5	0.2	0.05					1	3	0.333333
	1	8	0.125	0.03125			1	6	0.166667	0.0416667			1	5	0.2	0.05			1	7	0.142857	0.0357143			14	9	1.55556	0.388889			3	5	0.6	0.15					8	40	0.2	0.05					1	3	0.333333
	1	8	0.125	0.03125			1	6	0.166667	0.0416667			1	5	0.2	0.05			1	7	0.142857	0.0357143			28	18	1.55556	0.388889			3	5	0.6	0.15					2	10	0.2	0.05					1	3	0.333333
	1	8	0.125	0.03125			1	6	0.166667	0.0416667			1	5	0.2	0.05			1	7	0.142857	0.0357143			28	18	1.55556	0.388889			3	5	0.6	0.15					1	5	0.2	0.05					1	3	0.333333
	1	8	0.125	0.03125			1	6	0.166667	0.0416667			1	5	0.2	0.05			1	7	0.142857	0.0357143			14	9	1.55556	0.388889			4	6	0.666667	0.166667					2	10	0.2	0.05					1	3	0.333333
	1	8	0.125	0.03125			1	6	0.166667	0.0416667			1	5	0.2	0.05			2	14	0.142857	0.0357143			14	9	1.55556	0.388889			4	6	0.666667	0.166667					1	5	0.2	0.05					1	3	0.333333
	3	24	0.125	0.03125			1	6	0.166667	0.0416667			1	5	0.2	0.05			1	7	0.142857	0.0357143			14	9	1.55556	0.388889			4	6	0.666667	0.166667					1	5	0.2	0.05					1	3	0.333333
	1	8	0.125	0.03125			1	6	0.166667	0.0416667			1	5	0.2	0.05			1	7	0.142857	0.0357143			22	14	1.57143	0.392857			4	6	0.666667	0.166667					1	5	0.2	0.05					1	3	0.333333
	1	8	0.125	0.03125			2	12	0.166667	0.0416667			1	5	0.2	0.05			1	7	0.142857	0.0357143			11	7	1.57143	0.392857			2	3	0.666667	0.166667					1	5	0.2	0.05					1	3	0.333333
	1	8	0.125	0.03125			1	6	0.166667	0.0416667			1	5	0.2	0.05			1	7	0.142857	0.0357143			11	7	1.57143	0.392857			4	6	0.666667	0.166667					1	5	0.2	0.05					1	3	0.333333
	1	8	0.125	0.03125			1	6	0.166667	0.0416667			1	5	0.2	0.05			1	7	0.142857	0.0357143			11	7	1.57143	0.392857			4	6	0.666667	0.166667					2	10	0.2	0.05					1	3	0.333333
	2	16	0.125	0.03125			1	6	0.166667	0.0416667			1	5	0.2	0.05			1	7	0.142857	0.0357143			11	7	1.57143	0.392857			2	3	0.666667	0.166667					1	5	0.2	0.05					1	3	0.333333
	1	8	0.125	0.03125			1	6	0.166667	0.0416667			1	5	0.2	0.05			1	7	0.142857	0.0357143			11	7	1.57143	0.392857			4	6	0.666667	0.166667					1	5	0.2	0.05					1	3	0.333333
	2	16	0.125	0.03125			1	6	0.166667	0.0416667			1	5	0.2	0.05			1	7	0.142857	0.0357143			11	7	1.57143	0.392857			2	3	0.666667	0.166667					1	5	0.2	0.05					1	3	0.333333
	2	16	0.125	0.03125			3	18	0.166667	0.0416667			1	5	0.2	0.05			1	7	0.142857	0.0357143			11	7	1.57143	0.392857			2	3	0.666667	0.166667					1	5	0.2	0.05					1	3	0.333333
	3	24	0.125	0.03125			1	6	0.166667	0.0416667			1	5	0.2	0.05			1	7	0.142857	0.0357143			11	7	1.57143	0.392857			4	6	0.666667	0.166667					1	5	0.2	0.05					2	6	0.333333
	1	8	0.125	0.03125			1	6	0.166667	0.0416667			1	5	0.2	0.05			1	7	0.142857	0.0357143			11	7	1.57143	0.392857			2	3	0.666667	0.166667					1	5	0.2	0.05					1	3	0.333333
	1	8	0.125	0.03125			1	6	0.166667	0.0416667			1	5	0.2	0.05			1	7	0.142857	0.0357143			11	7	1.57143	0.392857			4	6	0.666667	0.166667					1	5	0.2	0.05					1	3	0.333333
	1	8	0.125	0.03125			1	6	0.166667	0.0416667			1	5	0.2	0.05			1	7	0.142857	0.0357143			11	7	1.57143	0.392857			2	3	0.666667	0.166667					4	20	0.2	0.05					1	3	0.333333
	2	16	0.125	0.03125			1	6	0.166667	0.0416667			1	5	0.2	0.05			1	7	0.142857	0.0357143			22	14	1.57143	0.392857			2	3	0.666667	0.166667					1	5	0.2	0.05					1	3	0.333333
	1	8	0.125	0.03125			1	6	0.166667	0.0416667			1	5	0.2	0.05			2	14	0.142857	0.0357143			11	7	1.57143	0.392857			2	3	0.666667	0.166667					1	5	0.2	0.05					1	3	0.333333
	5	40	0.125	0.03125			1	6	0.166667	0.0416667			1	5	0.2	0.05			1	7	0.142857	0.0357143			11	7	1.57143	0.392857			2	3	0.666667	0.166667					1	5	0.2	0.05					1	3	0.333333
	1	8	0.125	0.03125			1	6	0.166667	0.0416667			1	5	0.2	0.05			1	7	0.142857	0.0357143			11	7	1.57143	0.392857			2	3	0.666667	0.166667					1	5	0.2	0.05					1	3	0.333333
	1	8	0.125	0.03125			1	6	0.166667	0.0416667			1	5	0.2	0.05			1	7	0.142857	0.0357143			11	7	1.57143	0.392857			2	3	0.666667	0.166667					2	10	0.2	0.05					1	3	0.333333
	1	8	0.125	0.03125			1	6	0.166667	0.0416667			1	5	0.2	0.05			1	7	0.142857	0.0357143			11	7	1.57143	0.392857			2	3	0.666667	0.166667					1	5	0.2	0.05					1	3	0.333333
	1	8	0.125	0.03125			5	29	0.172414	0.0431034			1	5	0.2	0.05			1	7	0.142857	0.0357143			11	7	1.57143	0.392857			2	3	0.666667	0.166667					2	10	0.2	0.05					1	3	0.333333
	1	8	0.125	0.03125			4	23	0.173913	0.0434783			1	5	0.2	0.05			1	7	0.142857	0.0357143			11	7	1.57143	0.392857			4	6	0.666667	0.166667					1	5	0.2	0.05					1	3	0.333333
	1	8	0.125	0.03125			7	40	0.175	0.04375			1	5	0.2	0.05			1	7	0.142857	0.0357143			11	7	1.57143	0.392857			2	3	0.666667	0.166667					1	5	0.2	0.05					1	3	0.333333
	2	16	0.125	0.03125			3	17	0.176471	0.0441176			1	5	0.2	0.05			1	7	0.142857	0.0357143			11	7	1.57143	0.392857			2	3	0.666667	0.166667					1	5	0.2	0.05					2	6	0.333333
	1	8	0.125	0.03125			2	11	0.181818	0.0454545			1	5	0.2	0.05			1	7	0.142857	0.0357143			11	7	1.57143	0.392857			2	3	0.666667	0.166667					1	5	0.2	0.05					1	3	0.333333
	2	16	0.125	0.03125			2	11	0.181818	0.0454545			2	10	0.2	0.05			1	7	0.142857	0.0357143			11	7	1.57143	0.392857			2	3	0.666667	0.166667					1	5	0.2	0.05					1	3	0.333333
	1	8	0.125	0.03125			2	11	0.181818	0.0454545			1	5	0.2	0.05			1	7	0.142857	0.0357143			11	7	1.57143	0.392857			2	3	0.666667	0.166667					1	5	0.2	0.05					1	3	0.333333
	1	8	0.125	0.03125			4	22	0.181818	0.0454545			1	5	0.2	0.05			1	7	0.142857	0.0357143			11	7	1.57143	0.392857			2	3	0.666667	0.166667					1	5	0.2	0.05					1	3	0.333333
	1	8	0.125	0.03125			2	11	0.181818	0.0454545			1	5	0.2	0.05			1	7	0.142857	0.0357143			11	7	1.57143	0.392857			2	3	0.666667	0.166667					1	5	0.2	0.05					1	3	0.333333
	1	8	0.125	0.03125			2	11	0.181818	0.0454545			3	14	0.214286	0.0535714			2	14	0.142857	0.0357143			11	7	1.57143	0.392857			2	3	0.666667	0.166667					1	5	0.2	0.05					1	3	0.333333
	1	8	0.125	0.03125			2	11	0.181818	0.0454545			3	14	0.214286	0.0535714			1	7	0.142857	0.0357143			11	7	1.57143	0.392857			2	3	0.666667	0.166667					1	5	0.2	0.05					1	3	0.333333
	1	8	0.125	0.03125			2	11	0.181818	0.0454545			2	9	0.222222	0.0555556			1	7	0.142857	0.0357143			19	12	1.58333	0.395833			2	3	0.666667	0.166667					2	10	0.2	0.05					1	3	0.333333
	1	8	0.125	0.03125			6	33	0.181818	0.0454545			2	9	0.222222	0.0555556			1	7	0.142857	0.0357143			19	12	1.58333	0.395833			2	3	0.666667	0.166667					1	5	0.2	0.05					1	3	0.333333
	3	23	0.130435	0.0326087			2	11	0.181818	0.0454545			2	9	0.222222	0.0555556			1	7	0.142857	0.0357143			19	12	1.58333	0.395833			3	4	0.75	0.1875					1	5	0.2	0.05					1	3	0.333333
	6	46	0.130435	0.0326087			2	11	0.181818	0.0454545			2	9	0.222222	0.0555556			1	7	0.142857	0.0357143			19	12	1.58333	0.395833			3	4	0.75	0.1875					1	5	0.2	0.05					1	3	0.333333
	2	15	0.133333	0.0333333			2	11	0.181818	0.0454545			2	9	0.222222	0.0555556			1	7	0.142857	0.0357143			27	17	1.58824	0.397059			3	4	0.75	0.1875					2	10	0.2	0.05					1	3	0.333333
	2	15	0.133333	0.0333333			2	11	0.181818	0.0454545			2	9	0.222222	0.0555556			1	7	0.142857	0.0357143			27	17	1.58824	0.397059			3	4	0.75	0.1875					1	5	0.2	0.05					1	3	0.333333
	2	15	0.133333	0.0333333			2	11	0.181818	0.0454545			2	9	0.222222	0.0555556			1	7	0.142857	0.0357143			8	5	1.6	0.4			3	4	0.75	0.1875					1	5	0.2	0.05					1	3	0.333333
	6	45	0.133333	0.0333333			2	11	0.181818	0.0454545			2	9	0.222222	0.0555556			1	7	0.142857	0.0357143			8	5	1.6	0.4			3	4	0.75	0.1875					1	5	0.2	0.05					1	3	0.333333
	2	15	0.133333	0.0333333			14	76	0.184211	0.0460526			2	9	0.222222	0.0555556			1	7	0.142857	0.0357143			8	5	1.6	0.4			3	4	0.75	0.1875					1	5	0.2	0.05					1	3	0.333333
	2	15	0.133333	0.0333333			8	43	0.186047	0.0465116			3	13	0.230769	0.0576923			1	7	0.142857	0.0357143			8	5	1.6	0.4			3	4	0.75	0.1875					1	5	0.2	0.05					1	3	0.333333
	4	30	0.133333	0.0333333			3	16	0.1875	0.046875			1	4	0.25	0.0625			1	7	0.142857	0.0357143			8	5	1.6	0.4			3	4	0.75	0.1875					1	5	0.2	0.05					1	3	0.333333
	2	15	0.133333	0.0333333			3	16	0.1875	0.046875			1	4	0.25	0.0625			1	7	0.142857	0.0357143			16	10	1.6	0.4			3	4	0.75	0.1875					1	5	0.2	0.05					1	3	0.333333
	2	15	0.133333	0.0333333			3	16	0.1875	0.046875			1	4	0.25	0.0625			1	7	0.142857	0.0357143			8	5	1.6	0.4			3	4	0.75	0.1875					1	5	0.2	0.05					1	3	0.333333
	2	15	0.133333	0.0333333			3	16	0.1875	0.046875			3	12	0.25	0.0625			1	7	0.142857	0.0357143			8	5	1.6	0.4			3	4	0.75	0.1875					1	5	0.2	0.05					1	3	0.333333
	2	15	0.133333	0.0333333			7	37	0.189189	0.0472973			1	4	0.25	0.0625			1	7	0.142857	0.0357143			8	5	1.6	0.4			3	4	0.75	0.1875					1	5	0.2	0.05					1	3	0.333333
	2	15	0.133333	0.0333333			7	37	0.189189	0.0472973			1	4	0.25	0.0625			1	7	0.142857	0.0357143			8	5	1.6	0.4			3	4	0.75	0.1875					1	5	0.2	0.05					1	3	0.333333
	2	15	0.133333	0.0333333			4	21	0.190476	0.047619			1	4	0.25	0.0625			1	7	0.142857	0.0357143			8	5	1.6	0.4			3	4	0.75	0.1875					1	5	0.2	0.05					1	3	0.333333
	2	15	0.133333	0.0333333			12	62	0.193548	0.0483871			1	4	0.25	0.0625			1	7	0.142857	0.0357143			8	5	1.6	0.4			3	4	0.75	0.1875					1	5	0.2	0.05					1	3	0.333333
	8	59	0.135593	0.0338983			6	31	0.193548	0.0483871			1	4	0.25	0.0625			1	7	0.142857	0.0357143			8	5	1.6	0.4			3	4	0.75	0.1875					1	5	0.2	0.05					1	3	0.333333
	3	22	0.136364	0.0340909			9	46	0.195652	0.048913			1	4	0.25	0.0625			1	7	0.142857	0.0357143			8	5	1.6	0.4			3	4	0.75	0.1875					2	10	0.2	0.05					1	3	0.333333
	1	7	0.142857	0.0357143			11	56	0.196429	0.0491071			1	4	0.25	0.0625			3	20	0.15	0.0375			8	5	1.6	0.4			3	4	0.75	0.1875					1	5	0.2	0.05					1	3	0.333333
	1	7	0.142857	0.0357143			1	5	0.2	0.05			2	8	0.25	0.0625			3	20	0.15	0.0375			8	5	1.6	0.4			3	4	0.75	0.1875					1	5	0.2	0.05					1	3	0.333333
	1	7	0.142857	0.0357143			1	5	0.2	0.05			1	4	0.25	0.0625			2	13	0.153846	0.0384615			8	5	1.6	0.4			3	4	0.75	0.1875					1	5	0.2	0.05					1	3	0.333333
	2	14	0.142857	0.0357143			1	5	0.2	0.05			1	4	0.25	0.0625			2	13	0.153846	0.0384615			8	5	1.6	0.4			3	4	0.75	0.1875					1	5	0.2	0.05					2	6	0.333333
	3	21	0.142857	0.0357143			1	5	0.2	0.05			1	4	0.25	0.0625			2	13	0.153846	0.0384615			16	10	1.6	0.4			3	4	0.75	0.1875					1	5	0.2	0.05					1	3	0.333333
	2	14	0.142857	0.0357143			1	5	0.2	0.05			1	4	0.25	0.0625			2	13	0.153846	0.0384615			8	5	1.6	0.4			3	4	0.75	0.1875					1	5	0.2	0.05					1	3	0.333333
	3	21	0.142857	0.0357143			1	5	0.2	0.05			1	4	0.25	0.0625			2	13	0.153846	0.0384615			21	13	1.61538	0.403846			3	4	0.75	0.1875					1	5	0.2	0.05					1	3	0.333333
	1	7	0.142857	0.0357143			1	5	0.2	0.05			1	4	0.25	0.0625			2	13	0.153846	0.0384615			21	13	1.61538	0.403846			3	4	0.75	0.1875					2	10	0.2	0.05					1	3	0.333333
	1	7	0.142857	0.0357143			2	10	0.2	0.05			1	4	0.25	0.0625			2	13	0.153846	0.0384615			21	13	1.61538	0.403846			3	4	0.75	0.1875					1	5	0.2	0.05					1	3	0.333333
	2	14	0.142857	0.0357143			1	5	0.2	0.05			1	4	0.25	0.0625			2	13	0.153846	0.0384615			13	8	1.625	0.40625			3	4	0.75	0.1875					1	5	0.2	0.05					1	3	0.333333
	2	14	0.142857	0.0357143			3	15	0.2	0.05			1	4	0.25	0.0625			2	13	0.153846	0.0384615			13	8	1.625	0.40625			3	4	0.75	0.1875					1	5	0.2	0.05					1	3	0.333333
	1	7	0.142857	0.0357143			1	5	0.2	0.05			1	4	0.25	0.0625			3	19	0.157895	0.0394737			13	8	1.625	0.40625			3	4	0.75	0.1875					1	5	0.2	0.05					1	3	0.333333
	1	7	0.142857	0.0357143			1	5	0.2	0.05			1	4	0.25	0.0625			3	19	0.157895	0.0394737			13	8	1.625	0.40625			3	4	0.75	0.1875					1	5	0.2	0.05					1	3	0.333333
	1	7	0.142857	0.0357143			1	5	0.2	0.05			1	4	0.25	0.0625			3	19	0.157895	0.0394737			13	8	1.625	0.40625			3	4	0.75	0.1875					2	10	0.2	0.05					1	3	0.333333
	1	7	0.142857	0.0357143			2	10	0.2	0.05			1	4	0.25	0.0625			2	12	0.166667	0.0416667			13	8	1.625	0.40625			3	4	0.75	0.1875					1	5	0.2	0.05					1	3	0.333333
	2	14	0.142857	0.0357143			1	5	0.2	0.05			1	4	0.25	0.0625			1	6	0.166667	0.0416667			13	8	1.625	0.40625			3	4	0.75	0.1875					1	5	0.2	0.05					1	3	0.333333
	2	14	0.142857	0.0357143			1	5	0.2	0.05			1	4	0.25	0.0625			2	12	0.166667	0.0416667			13	8	1.625	0.40625			3	4	0.75	0.1875					1	5	0.2	0.05					1	3	0.333333
	1	7	0.142857	0.0357143			1	5	0.2	0.05			1	4	0.25	0.0625			1	6	0.166667	0.0416667			13	8	1.625	0.40625			3	4	0.75	0.1875					1	5	0.2	0.05					1	3	0.333333
	1	7	0.142857	0.0357143			1	5	0.2	0.05			1	4	0.25	0.0625			2	12	0.166667	0.0416667			13	8	1.625	0.40625			3	4	0.75	0.1875					1	5	0.2	0.05					1	3	0.333333
	3	21	0.142857	0.0357143			1	5	0.2	0.05			1	4	0.25	0.0625			2	12	0.166667	0.0416667			13	8	1.625	0.40625			3	4	0.75	0.1875					1	5	0.2	0.05					1	3	0.333333
	2	14	0.142857	0.0357143			1	5	0.2	0.05			1	4	0.25	0.0625			3	18	0.166667	0.0416667			13	8	1.625	0.40625			3	4	0.75	0.1875					1	5	0.2	0.05					1	3	0.333333
	1	7	0.142857	0.0357143			2	10	0.2	0.05			1	4	0.25	0.0625			2	12	0.166667	0.0416667			13	8	1.625	0.40625			3	4	0.75	0.1875					1	5	0.2	0.05					1	3	0.333333
	1	7	0.142857	0.0357143			1	5	0.2	0.05			1	4	0.25	0.0625			2	12	0.166667	0.0416667			13	8	1.625	0.40625			3	4	0.75	0.1875					1	5	0.2	0.05					1	3	0.333333
	2	14	0.142857	0.0357143			1	5	0.2	0.05			1	4	0.25	0.0625			2	12	0.166667	0.0416667			13	8	1.625	0.40625			3	4	0.75	0.1875					1	5	0.2	0.05					1	3	0.333333
	2	14	0.142857	0.0357143			1	5	0.2	0.05			1	4	0.25	0.0625			1	6	0.166667	0.0416667			13	8	1.625	0.40625			3	4	0.75	0.1875					1	5	0.2	0.05					1	3	0.333333
	4	28	0.142857	0.0357143			1	5	0.2	0.05			1	4	0.25	0.0625			3	18	0.166667	0.0416667			13	8	1.625	0.40625			3	4	0.75	0.1875					2	10	0.2	0.05					1	3	0.333333
	2	14	0.142857	0.0357143			1	5	0.2	0.05			1	4	0.25	0.0625			1	6	0.166667	0.0416667			13	8	1.625	0.40625			3	4	0.75	0.1875					1	5	0.2	0.05					1	3	0.333333
	3	21	0.142857	0.0357143			1	5	0.2	0.05			1	4	0.25	0.0625			1	6	0.166667	0.0416667			13	8	1.625	0.40625			3	4	0.75	0.1875					1	5	0.2	0.05					1	3	0.333333
	2	14	0.142857	0.0357143			1	5	0.2	0.05			1	4	0.25	0.0625			1	6	0.166667	0.0416667			13	8	1.625	0.40625			3	4	0.75	0.1875					1	5	0.2	0.05					1	3	0.333333
	1	7	0.142857	0.0357143			3	15	0.2	0.05			1	4	0.25	0.0625			1	6	0.166667	0.0416667			13	8	1.625	0.40625			3	4	0.75	0.1875					1	5	0.2	0.05					1	3	0.333333
	2	14	0.142857	0.0357143			1	5	0.2	0.05			1	4	0.25	0.0625			1	6	0.166667	0.0416667			13	8	1.625	0.40625			3	4	0.75	0.1875					1	5	0.2	0.05					1	3	0.333333
	2	14	0.142857	0.0357143			1	5	0.2	0.05			1	4	0.25	0.0625			1	6	0.166667	0.0416667			13	8	1.625	0.40625			3	4	0.75	0.1875					1	5	0.2	0.05					1	3	0.333333
	1	7	0.142857	0.0357143			2	10	0.2	0.05			1	4	0.25	0.0625			1	6	0.166667	0.0416667			13	8	1.625	0.40625			3	4	0.75	0.1875					1	5	0.2	0.05					1	3	0.333333
	2	14	0.142857	0.0357143			1	5	0.2	0.05			2	8	0.25	0.0625			1	6	0.166667	0.0416667			13	8	1.625	0.40625			3	4	0.75	0.1875					1	5	0.2	0.05					1	3	0.333333
	2	14	0.142857	0.0357143			1	5	0.2	0.05			1	4	0.25	0.0625			1	6	0.166667	0.0416667			13	8	1.625	0.40625			3	4	0.75	0.1875					1	5	0.2	0.05					1	3	0.333333
	1	7	0.142857	0.0357143			1	5	0.2	0.05			1	4	0.25	0.0625			2	12	0.166667	0.0416667			13	8	1.625	0.40625			3	4	0.75	0.1875					1	5	0.2	0.05					1	3	0.333333
	3	21	0.142857	0.0357143			1	5	0.2	0.05			1	4	0.25	0.0625			1	6	0.166667	0.0416667			18	11	1.63636	0.409091			3	4	0.75	0.1875					1	5	0.2	0.05					1	3	0.333333
	1	7	0.142857	0.0357143			6	30	0.2	0.05			1	4	0.25	0.0625			1	6	0.166667	0.0416667			18	11	1.63636	0.409091			3	4	0.75	0.1875					1	5	0.2	0.05					1	3	0.333333
	1	7	0.142857	0.0357143			1	5	0.2	0.05			1	4	0.25	0.0625			1	6	0.166667	0.0416667			18	11	1.63636	0.409091			3	4	0.75	0.1875					1	5	0.2	0.05					1	3	0.333333
	8	56	0.142857	0.0357143			1	5	0.2	0.05			1	4	0.25	0.0625			1	6	0.166667	0.0416667			15	9	1.66667	0.416667			3	4	0.75	0.1875					1	5	0.2	0.05					1	3	0.333333
	2	14	0.142857	0.0357143			1	5	0.2	0.05			1	4	0.25	0.0625			1	6	0.166667	0.0416667			15	9	1.66667	0.416667			3	4	0.75	0.1875					1	5	0.2	0.05					1	3	0.333333
	2	14	0.142857	0.0357143			1	5	0.2	0.05			1	4	0.25	0.0625			1	6	0.166667	0.0416667			10	6	1.66667	0.416667			3	4	0.75	0.1875					1	5	0.2	0.05					1	3	0.333333
	1	7	0.142857	0.0357143			2	10	0.2	0.05			2	8	0.25	0.0625			1	6	0.166667	0.0416667			10	6	1.66667	0.416667			3	4	0.75	0.1875					1	5	0.2	0.05					1	3	0.333333
	1	7	0.142857	0.0357143			1	5	0.2	0.05			1	4	0.25	0.0625			1	6	0.166667	0.0416667			10	6	1.66667	0.416667			3	4	0.75	0.1875					1	5	0.2	0.05					1	3	0.333333
	4	28	0.142857	0.0357143			1	5	0.2	0.05			1	4	0.25	0.0625			1	6	0.166667	0.0416667			15	9	1.66667	0.416667			3	4	0.75	0.1875					1	5	0.2	0.05					1	3	0.333333
	1	7	0.142857	0.0357143			1	5	0.2	0.05			1	4	0.25	0.0625			1	6	0.166667	0.0416667			10	6	1.66667	0.416667			3	4	0.75	0.1875					2	10	0.2	0.05					1	3	0.333333
	2	14	0.142857	0.0357143			1	5	0.2	0.05			1	4	0.25	0.0625			1	6	0.166667	0.0416667			10	6	1.66667	0.416667			3	4	0.75	0.1875					1	5	0.2	0.05					1	3	0.333333
	1	7	0.142857	0.0357143			1	5	0.2	0.05			1	4	0.25	0.0625			1	6	0.166667	0.0416667			15	9	1.66667	0.416667			3	4	0.75	0.1875					1	5	0.2	0.05					1	3	0.333333
	1	7	0.142857	0.0357143			1	5	0.2	0.05			1	4	0.25	0.0625			1	6	0.166667	0.0416667			10	6	1.66667	0.416667			3	4	0.75	0.1875					1	5	0.2	0.05					1	3	0.333333
	1	7	0.142857	0.0357143			1	5	0.2	0.05			1	4	0.25	0.0625			1	6	0.166667	0.0416667			10	6	1.66667	0.416667			3	4	0.75	0.1875					1	5	0.2	0.05					1	3	0.333333
	1	7	0.142857	0.0357143			1	5	0.2	0.05			1	4	0.25	0.0625			1	6	0.166667	0.0416667			10	6	1.66667	0.416667			3	4	0.75	0.1875					1	5	0.2	0.05					1	3	0.333333
	1	7	0.142857	0.0357143			2	10	0.2	0.05			2	8	0.25	0.0625			1	6	0.166667	0.0416667			15	9	1.66667	0.416667			3	4	0.75	0.1875					1	5	0.2	0.05					1	3	0.333333
	1	7	0.142857	0.0357143			1	5	0.2	0.05			1	4	0.25	0.0625			1	6	0.166667	0.0416667			15	9	1.66667	0.416667			3	4	0.75	0.1875					1	5	0.2	0.05					1	3	0.333333
	1	7	0.142857	0.0357143			1	5	0.2	0.05			1	4	0.25	0.0625			1	6	0.166667	0.0416667			15	9	1.66667	0.416667			3	4	0.75	0.1875					1	5	0.2	0.05					1	3	0.333333
	1	7	0.142857	0.0357143			6	30	0.2	0.05			1	4	0.25	0.0625			1	6	0.166667	0.0416667			10	6	1.66667	0.416667			3	4	0.75	0.1875					1	5	0.2	0.05					1	3	0.333333
	1	7	0.142857	0.0357143			1	5	0.2	0.05			1	4	0.25	0.0625			1	6	0.166667	0.0416667			15	9	1.66667	0.416667			3	4	0.75	0.1875					3	15	0.2	0.05					1	3	0.333333
	1	7	0.142857	0.0357143			1	5	0.2	0.05			1	4	0.25	0.0625			1	6	0.166667	0.0416667			10	6	1.66667	0.416667			3	4	0.75	0.1875					1	5	0.2	0.05					1	3	0.333333
	1	7	0.142857	0.0357143			1	5	0.2	0.05			1	4	0.25	0.0625			1	6	0.166667	0.0416667			10	6	1.66667	0.416667			3	4	0.75	0.1875					1	5	0.2	0.05					1	3	0.333333
	3	21	0.142857	0.0357143			3	15	0.2	0.05			1	4	0.25	0.0625			1	6	0.166667	0.0416667			5	3	1.66667	0.416667			3	4	0.75	0.1875					1	5	0.2	0.05					1	3	0.333333
	1	7	0.142857	0.0357143			1	5	0.2	0.05			1	4	0.25	0.0625			1	6	0.166667	0.0416667			15	9	1.66667	0.416667			3	4	0.75	0.1875					1	5	0.2	0.05					1	3	0.333333
	1	7	0.142857	0.0357143			3	15	0.2	0.05			1	4	0.25	0.0625			1	6	0.166667	0.0416667			10	6	1.66667	0.416667			3	4	0.75	0.1875					1	5	0.2	0.05					1	3	0.333333
	2	14	0.142857	0.0357143			1	5	0.2	0.05			1	4	0.25	0.0625			1	6	0.166667	0.0416667			10	6	1.66667	0.416667			3	4	0.75	0.1875					1	5	0.2	0.05					1	3	0.333333
	1	7	0.142857	0.0357143			1	5	0.2	0.05			1	4	0.25	0.0625			2	12	0.166667	0.0416667			10	6	1.66667	0.416667			3	4	0.75	0.1875					1	5	0.2	0.05					2	6	0.333333
	3	21	0.142857	0.0357143			1	5	0.2	0.05			1	4	0.25	0.0625			1	6	0.166667	0.0416667			10	6	1.66667	0.416667			3	4	0.75	0.1875					1	5	0.2	0.05					1	3	0.333333
	2	14	0.142857	0.0357143			2	10	0.2	0.05			1	4	0.25	0.0625			1	6	0.166667	0.0416667			15	9	1.66667	0.416667			3	4	0.75	0.1875					1	5	0.2	0.05					1	3	0.333333
	1	7	0.142857	0.0357143			1	5	0.2	0.05			1	4	0.25	0.0625			1	6	0.166667	0.0416667			20	12	1.66667	0.416667			3	4	0.75	0.1875					2	10	0.2	0.05					1	3	0.333333
	1	7	0.142857	0.0357143			1	5	0.2	0.05			1	4	0.25	0.0625			2	12	0.166667	0.0416667			10	6	1.66667	0.416667			3	4	0.75	0.1875					1	5	0.2	0.05					1	3	0.333333
	1	7	0.142857	0.0357143			1	5	0.2	0.05			1	4	0.25	0.0625			1	6	0.166667	0.0416667			10	6	1.66667	0.416667			3	4	0.75	0.1875					1	5	0.2	0.05					1	3	0.333333
	1	7	0.142857	0.0357143			5	25	0.2	0.05			1	4	0.25	0.0625			1	6	0.166667	0.0416667			10	6	1.66667	0.416667			3	4	0.75	0.1875					1	5	0.2	0.05					1	3	0.333333
	2	14	0.142857	0.0357143			1	5	0.2	0.05			1	4	0.25	0.0625			1	6	0.166667	0.0416667			22	13	1.69231	0.423077			3	4	0.75	0.1875					1	5	0.2	0.05					1	3	0.333333
	1	7	0.142857	0.0357143			2	10	0.2	0.05			1	4	0.25	0.0625			1	6	0.166667	0.0416667			22	13	1.69231	0.423077			3	4	0.75	0.1875					1	5	0.2	0.05					1	3	0.333333
	1	7	0.142857	0.0357143			2	10	0.2	0.05			1	4	0.25	0.0625			1	6	0.166667	0.0416667			22	13	1.69231	0.423077			3	4	0.75	0.1875					2	10	0.2	0.05					1	3	0.333333
	1	7	0.142857	0.0357143			1	5	0.2	0.05			1	4	0.25	0.0625			1	6	0.166667	0.0416667			17	10	1.7	0.425			3	4	0.75	0.1875					1	5	0.2	0.05					1	3	0.333333
	1	7	0.142857	0.0357143			7	35	0.2	0.05			1	4	0.25	0.0625			1	6	0.166667	0.0416667			17	10	1.7	0.425			3	4	0.75	0.1875					1	5	0.2	0.05					1	3	0.333333
	1	7	0.142857	0.0357143			1	5	0.2	0.05			1	4	0.25	0.0625			1	6	0.166667	0.0416667			12	7	1.71429	0.428571			3	4	0.75	0.1875					1	5	0.2	0.05					1	3	0.333333
	1	7	0.142857	0.0357143			1	5	0.2	0.05			1	4	0.25	0.0625			2	12	0.166667	0.0416667			12	7	1.71429	0.428571			3	4	0.75	0.1875					1	5	0.2	0.05					1	3	0.333333
	1	7	0.142857	0.0357143			1	5	0.2	0.05			2	8	0.25	0.0625			1	6	0.166667	0.0416667			12	7	1.71429	0.428571			3	4	0.75	0.1875					1	5	0.2	0.05					1	3	0.333333
	7	48	0.145833	0.0364583			1	5	0.2	0.05			1	4	0.25	0.0625			1	6	0.166667	0.0416667			12	7	1.71429	0.428571			3	4	0.75	0.1875					1	5	0.2	0.05					1	3	0.333333
	6	41	0.146341	0.0365854			1	5	0.2	0.05			1	4	0.25	0.0625			1	6	0.166667	0.0416667			12	7	1.71429	0.428571			3	4	0.75	0.1875					1	5	0.2	0.05					1	3	0.333333
	4	27	0.148148	0.037037			1	5	0.2	0.05			1	4	0.25	0.0625			1	6	0.166667	0.0416667			12	7	1.71429	0.428571			3	4	0.75	0.1875					1	5	0.2	0.05					1	3	0.333333
	3	20	0.15	0.0375			2	10	0.2	0.05			3	12	0.25	0.0625			1	6	0.166667	0.0416667			12	7	1.71429	0.428571			3	4	0.75	0.1875					1	5	0.2	0.05					1	3	0.333333
	3	20	0.15	0.0375			1	5	0.2	0.05			1	4	0.25	0.0625			1	6	0.166667	0.0416667			12	7	1.71429	0.428571			3	4	0.75	0.1875					1	5	0.2	0.05					1	3	0.333333
	5	33	0.151515	0.0378788			1	5	0.2	0.05			1	4	0.25	0.0625			1	6	0.166667	0.0416667			12	7	1.71429	0.428571			3	4	0.75	0.1875					1	5	0.2	0.05					1	3	0.333333
	10	65	0.153846	0.0384615			1	5	0.2	0.05			1	4	0.25	0.0625			2	12	0.166667	0.0416667			12	7	1.71429	0.428571			3	4	0.75	0.1875					1	5	0.2	0.05					1	3	0.333333
	2	13	0.153846	0.0384615			1	5	0.2	0.05			1	4	0.25	0.0625			1	6	0.166667	0.0416667			12	7	1.71429	0.428571			3	4	0.75	0.1875					1	5	0.2	0.05					1	3	0.333333
	4	26	0.153846	0.0384615			1	5	0.2	0.05			1	4	0.25	0.0625			1	6	0.166667	0.0416667			12	7	1.71429	0.428571			3	4	0.75	0.1875					1	5	0.2	0.05					1	3	0.333333
	2	13	0.153846	0.0384615			1	5	0.2	0.05			1	4	0.25	0.0625			1	6	0.166667	0.0416667			12	7	1.71429	0.428571			3	4	0.75	0.1875					1	5	0.2	0.05					1	3	0.333333
	2	13	0.153846	0.0384615			1	5	0.2	0.05			1	4	0.25	0.0625			1	6	0.166667	0.0416667			12	7	1.71429	0.428571			3	4	0.75	0.1875					1	5	0.2	0.05					1	3	0.333333
	6	39	0.153846	0.0384615			1	5	0.2	0.05			1	4	0.25	0.0625			1	6	0.166667	0.0416667			12	7	1.71429	0.428571			3	4	0.75	0.1875					1	5	0.2	0.05					1	3	0.333333
	2	13	0.153846	0.0384615			1	5	0.2	0.05			1	4	0.25	0.0625			1	6	0.166667	0.0416667			12	7	1.71429	0.428571			3	4	0.75	0.1875					1	5	0.2	0.05					1	3	0.333333
	2	13	0.153846	0.0384615			1	5	0.2	0.05			2	8	0.25	0.0625			1	6	0.166667	0.0416667			12	7	1.71429	0.428571			3	4	0.75	0.1875					1	5	0.2	0.05					1	3	0.333333
	2	13	0.153846	0.0384615			2	10	0.2	0.05			2	8	0.25	0.0625			1	6	0.166667	0.0416667			12	7	1.71429	0.428571			3	4	0.75	0.1875					1	5	0.2	0.05					1	3	0.333333
	2	13	0.153846	0.0384615			1	5	0.2	0.05			1	4	0.25	0.0625			1	6	0.166667	0.0416667			12	7	1.71429	0.428571			3	4	0.75	0.1875					1	5	0.2	0.05					1	3	0.333333
	2	13	0.153846	0.0384615			1	5	0.2	0.05			1	4	0.25	0.0625			1	6	0.166667	0.0416667			12	7	1.71429	0.428571			3	4	0.75	0.1875					1	5	0.2	0.05					1	3	0.333333
	2	13	0.153846	0.0384615			1	5	0.2	0.05			1	4	0.25	0.0625			2	12	0.166667	0.0416667			24	14	1.71429	0.428571			3	4	0.75	0.1875					1	5	0.2	0.05					1	3	0.333333
	2	13	0.153846	0.0384615			1	5	0.2	0.05			1	4	0.25	0.0625			1	6	0.166667	0.0416667			12	7	1.71429	0.428571			3	4	0.75	0.1875					1	5	0.2	0.05					1	3	0.333333
	2	13	0.153846	0.0384615			1	5	0.2	0.05			1	4	0.25	0.0625			1	6	0.166667	0.0416667			12	7	1.71429	0.428571			3	4	0.75	0.1875					1	5	0.2	0.05					1	3	0.333333
	2	13	0.153846	0.0384615			1	5	0.2	0.05			1	4	0.25	0.0625			1	6	0.166667	0.0416667			12	7	1.71429	0.428571			3	4	0.75	0.1875					1	5	0.2	0.05					1	3	0.333333
	2	13	0.153846	0.0384615			1	5	0.2	0.05			1	4	0.25	0.0625			1	6	0.166667	0.0416667			12	7	1.71429	0.428571			3	4	0.75	0.1875					1	5	0.2	0.05					1	3	0.333333
	2	13	0.153846	0.0384615			3	15	0.2	0.05			1	4	0.25	0.0625			1	6	0.166667	0.0416667			12	7	1.71429	0.428571			3	4	0.75	0.1875					1	5	0.2	0.05					1	3	0.333333
	2	13	0.153846	0.0384615			1	5	0.2	0.05			1	4	0.25	0.0625			1	6	0.166667	0.0416667			12	7	1.71429	0.428571			3	4	0.75	0.1875					1	5	0.2	0.05					1	3	0.333333
	2	13	0.153846	0.0384615			1	5	0.2	0.05			1	4	0.25	0.0625			1	6	0.166667	0.0416667			12	7	1.71429	0.428571			3	4	0.75	0.1875					1	5	0.2	0.05					1	3	0.333333
	2	13	0.153846	0.0384615			1	5	0.2	0.05			1	4	0.25	0.0625			1	6	0.166667	0.0416667			12	7	1.71429	0.428571			3	4	0.75	0.1875					1	5	0.2	0.05					1	3	0.333333
	2	13	0.153846	0.0384615			2	10	0.2	0.05			1	4	0.25	0.0625			1	6	0.166667	0.0416667			12	7	1.71429	0.428571			3	4	0.75	0.1875					1	5	0.2	0.05					1	3	0.333333
	2	13	0.153846	0.0384615			1	5	0.2	0.05			2	8	0.25	0.0625			1	6	0.166667	0.0416667			12	7	1.71429	0.428571			3	4	0.75	0.1875					1	5	0.2	0.05					1	3	0.333333
	4	26	0.153846	0.0384615			1	5	0.2	0.05			1	4	0.25	0.0625			1	6	0.166667	0.0416667			12	7	1.71429	0.428571			3	4	0.75	0.1875					1	5	0.2	0.05					1	3	0.333333
	2	13	0.153846	0.0384615			1	5	0.2	0.05			1	4	0.25	0.0625			1	6	0.166667	0.0416667			12	7	1.71429	0.428571			3	4	0.75	0.1875					2	10	0.2	0.05					1	3	0.333333
	2	13	0.153846	0.0384615			1	5	0.2	0.05			1	4	0.25	0.0625			1	6	0.166667	0.0416667			12	7	1.71429	0.428571			3	4	0.75	0.1875					1	5	0.2	0.05					1	3	0.333333
	7	45	0.155556	0.0388889			1	5	0.2	0.05			1	4	0.25	0.0625			1	6	0.166667	0.0416667			19	11	1.72727	0.431818			3	4	0.75	0.1875					1	5	0.2	0.05					1	3	0.333333
	8	51	0.156863	0.0392157			1	5	0.2	0.05			1	4	0.25	0.0625			1	6	0.166667	0.0416667			19	11	1.72727	0.431818			3	4	0.75	0.1875					1	5	0.2	0.05					1	3	0.333333
	3	19	0.157895	0.0394737			2	10	0.2	0.05			1	4	0.25	0.0625			1	6	0.166667	0.0416667			19	11	1.72727	0.431818			3	4	0.75	0.1875					1	5	0.2	0.05					1	3	0.333333
	6	38	0.157895	0.0394737			1	5	0.2	0.05			1	4	0.25	0.0625			1	6	0.166667	0.0416667			19	11	1.72727	0.431818			3	4	0.75	0.1875					1	5	0.2	0.05					1	3	0.333333
	3	19	0.157895	0.0394737			1	5	0.2	0.05			1	4	0.25	0.0625			1	6	0.166667	0.0416667			19	11	1.72727	0.431818			3	4	0.75	0.1875					1	5	0.2	0.05					2	6	0.333333
	3	19	0.157895	0.0394737			1	5	0.2	0.05			1	4	0.25	0.0625			1	6	0.166667	0.0416667			19	11	1.72727	0.431818			3	4	0.75	0.1875					1	5	0.2	0.05					1	3	0.333333
	3	19	0.157895	0.0394737			1	5	0.2	0.05			1	4	0.25	0.0625			1	6	0.166667	0.0416667			26	15	1.73333	0.433333			3	4	0.75	0.1875					1	5	0.2	0.05					3	9	0.333333
	3	19	0.157895	0.0394737			1	5	0.2	0.05			1	4	0.25	0.0625			1	6	0.166667	0.0416667			14	8	1.75	0.4375			3	4	0.75	0.1875					1	5	0.2	0.05					1	3	0.333333
	3	19	0.157895	0.0394737			1	5	0.2	0.05			1	4	0.25	0.0625			1	6	0.166667	0.0416667			14	8	1.75	0.4375			3	4	0.75	0.1875					1	5	0.2	0.05					1	3	0.333333
	3	19	0.157895	0.0394737			1	5	0.2	0.05			1	4	0.25	0.0625			1	6	0.166667	0.0416667			14	8	1.75	0.4375			3	4	0.75	0.1875					1	5	0.2	0.05					1	3	0.333333
	3	19	0.157895	0.0394737			1	5	0.2	0.05			1	4	0.25	0.0625			1	6	0.166667	0.0416667			21	12	1.75	0.4375			3	4	0.75	0.1875					1	5	0.2	0.05					1	3	0.333333
	4	25	0.16	0.04			1	5	0.2	0.05			1	4	0.25	0.0625			1	6	0.166667	0.0416667			14	8	1.75	0.4375			3	4	0.75	0.1875					1	5	0.2	0.05					1	3	0.333333
	6	37	0.162162	0.0405405			1	5	0.2	0.05			1	4	0.25	0.0625			1	6	0.166667	0.0416667			14	8	1.75	0.4375			3	4	0.75	0.1875					1	5	0.2	0.05					1	3	0.333333
	2	12	0.166667	0.0416667			1	5	0.2	0.05			1	4	0.25	0.0625			1	6	0.166667	0.0416667			14	8	1.75	0.4375			3	4	0.75	0.1875					4	19	0.210526	0.0526316					1	3	0.333333
	2	12	0.166667	0.0416667			1	5	0.2	0.05			1	4	0.25	0.0625			3	17	0.176471	0.0441176			7	4	1.75	0.4375			3	4	0.75	0.1875					4	19	0.210526	0.0526316					2	6	0.333333
	3	18	0.166667	0.0416667			1	5	0.2	0.05			1	4	0.25	0.0625			3	17	0.176471	0.0441176			7	4	1.75	0.4375			3	4	0.75	0.1875					4	19	0.210526	0.0526316					1	3	0.333333
	2	12	0.166667	0.0416667			1	5	0.2	0.05			1	4	0.25	0.0625			2	11	0.181818	0.0454545			21	12	1.75	0.4375			3	4	0.75	0.1875					3	14	0.214286	0.0535714					1	3	0.333333
	2	12	0.166667	0.0416667			1	5	0.2	0.05			1	4	0.25	0.0625			2	11	0.181818	0.0454545			14	8	1.75	0.4375			3	4	0.75	0.1875					3	14	0.214286	0.0535714					1	3	0.333333
	1	6	0.166667	0.0416667			1	5	0.2	0.05			1	4	0.25	0.0625			2	11	0.181818	0.0454545			14	8	1.75	0.4375			3	4	0.75	0.1875					3	14	0.214286	0.0535714					1	3	0.333333
	2	12	0.166667	0.0416667			1	5	0.2	0.05			3	12	0.25	0.0625			2	11	0.181818	0.0454545			7	4	1.75	0.4375			3	4	0.75	0.1875					3	14	0.214286	0.0535714					1	3	0.333333
	1	6	0.166667	0.0416667			1	5	0.2	0.05			4	16	0.25	0.0625			2	11	0.181818	0.0454545			7	4	1.75	0.4375			3	4	0.75	0.1875					3	14	0.214286	0.0535714					1	3	0.333333
	3	18	0.166667	0.0416667			1	5	0.2	0.05			1	4	0.25	0.0625			2	11	0.181818	0.0454545			21	12	1.75	0.4375			3	4	0.75	0.1875					3	14	0.214286	0.0535714					1	3	0.333333
	2	12	0.166667	0.0416667			1	5	0.2	0.05			1	4	0.25	0.0625			2	11	0.181818	0.0454545			7	4	1.75	0.4375			3	4	0.75	0.1875					8	37	0.216216	0.0540541					1	3	0.333333
	4	24	0.166667	0.0416667			1	5	0.2	0.05			1	4	0.25	0.0625			2	11	0.181818	0.0454545			7	4	1.75	0.4375			3	4	0.75	0.1875					2	9	0.222222	0.0555556					1	3	0.333333
	1	6	0.166667	0.0416667			1	5	0.2	0.05			1	4	0.25	0.0625			2	11	0.181818	0.0454545			14	8	1.75	0.4375			3	4	0.75	0.1875					2	9	0.222222	0.0555556					1	3	0.333333
	3	18	0.166667	0.0416667			1	5	0.2	0.05			1	4	0.25	0.0625			2	11	0.181818	0.0454545			14	8	1.75	0.4375			3	4	0.75	0.1875					2	9	0.222222	0.0555556					1	3	0.333333
	2	12	0.166667	0.0416667			1	5	0.2	0.05			1	4	0.25	0.0625			2	11	0.181818	0.0454545			14	8	1.75	0.4375			3	4	0.75	0.1875					2	9	0.222222	0.0555556					1	3	0.333333
	1	6	0.166667	0.0416667			1	5	0.2	0.05			1	4	0.25	0.0625			2	11	0.181818	0.0454545			21	12	1.75	0.4375			3	4	0.75	0.1875					2	9	0.222222	0.0555556					1	3	0.333333
	3	18	0.166667	0.0416667			1	5	0.2	0.05			1	4	0.25	0.0625			2	11	0.181818	0.0454545			14	8	1.75	0.4375			3	4	0.75	0.1875					2	9	0.222222	0.0555556					1	3	0.333333
	2	12	0.166667	0.0416667			1	5	0.2	0.05			1	4	0.25	0.0625			2	11	0.181818	0.0454545			14	8	1.75	0.4375			3	4	0.75	0.1875					4	18	0.222222	0.0555556					1	3	0.333333
	2	12	0.166667	0.0416667			1	5	0.2	0.05			1	4	0.25	0.0625			2	11	0.181818	0.0454545			14	8	1.75	0.4375			3	4	0.75	0.1875					2	9	0.222222	0.0555556					1	3	0.333333
	3	18	0.166667	0.0416667			1	5	0.2	0.05			1	4	0.25	0.0625			2	11	0.181818	0.0454545			14	8	1.75	0.4375			7	9	0.777778	0.194444					2	9	0.222222	0.0555556					1	3	0.333333
	3	18	0.166667	0.0416667			1	5	0.2	0.05			1	4	0.25	0.0625			2	11	0.181818	0.0454545			7	4	1.75	0.4375			4	5	0.8	0.2					2	9	0.222222	0.0555556					1	3	0.333333
	2	12	0.166667	0.0416667			1	5	0.2	0.05			1	4	0.25	0.0625			2	11	0.181818	0.0454545			7	4	1.75	0.4375			4	5	0.8	0.2					2	9	0.222222	0.0555556					1	3	0.333333
	2	12	0.166667	0.0416667			1	5	0.2	0.05			1	4	0.25	0.0625			2	11	0.181818	0.0454545			21	12	1.75	0.4375			4	5	0.8	0.2					2	9	0.222222	0.0555556					1	3	0.333333
	2	12	0.166667	0.0416667			1	5	0.2	0.05			1	4	0.25	0.0625			2	11	0.181818	0.0454545			14	8	1.75	0.4375			4	5	0.8	0.2					4	18	0.222222	0.0555556					1	3	0.333333
	2	12	0.166667	0.0416667			1	5	0.2	0.05			1	4	0.25	0.0625			2	11	0.181818	0.0454545			14	8	1.75	0.4375			4	5	0.8	0.2					2	9	0.222222	0.0555556					1	3	0.333333
	1	6	0.166667	0.0416667			1	5	0.2	0.05			1	4	0.25	0.0625			2	11	0.181818	0.0454545			7	4	1.75	0.4375			4	5	0.8	0.2					2	9	0.222222	0.0555556					1	3	0.333333
	1	6	0.166667	0.0416667			1	5	0.2	0.05			1	4	0.25	0.0625			2	11	0.181818	0.0454545			7	4	1.75	0.4375			4	5	0.8	0.2					2	9	0.222222	0.0555556					1	3	0.333333
	3	18	0.166667	0.0416667			2	10	0.2	0.05			1	4	0.25	0.0625			2	11	0.181818	0.0454545			21	12	1.75	0.4375			4	5	0.8	0.2					2	9	0.222222	0.0555556					1	3	0.333333
	3	18	0.166667	0.0416667			1	5	0.2	0.05			1	4	0.25	0.0625			2	11	0.181818	0.0454545			14	8	1.75	0.4375			4	5	0.8	0.2					2	9	0.222222	0.0555556					1	3	0.333333
	2	12	0.166667	0.0416667			1	5	0.2	0.05			1	4	0.25	0.0625			2	11	0.181818	0.0454545			14	8	1.75	0.4375			4	5	0.8	0.2					2	9	0.222222	0.0555556					1	3	0.333333
	2	12	0.166667	0.0416667			1	5	0.2	0.05			1	4	0.25	0.0625			2	11	0.181818	0.0454545			7	4	1.75	0.4375			4	5	0.8	0.2					2	9	0.222222	0.0555556					2	6	0.333333
	3	18	0.166667	0.0416667			2	10	0.2	0.05			1	4	0.25	0.0625			2	11	0.181818	0.0454545			7	4	1.75	0.4375			4	5	0.8	0.2					4	18	0.222222	0.0555556					1	3	0.333333
	2	12	0.166667	0.0416667			1	5	0.2	0.05			1	4	0.25	0.0625			2	11	0.181818	0.0454545			14	8	1.75	0.4375			4	5	0.8	0.2					2	9	0.222222	0.0555556					1	3	0.333333
	2	12	0.166667	0.0416667			1	5	0.2	0.05			1	4	0.25	0.0625			2	11	0.181818	0.0454545			7	4	1.75	0.4375			4	5	0.8	0.2					2	9	0.222222	0.0555556					1	3	0.333333
	1	6	0.166667	0.0416667			1	5	0.2	0.05			1	4	0.25	0.0625			8	43	0.186047	0.0465116			7	4	1.75	0.4375			4	5	0.8	0.2					2	9	0.222222	0.0555556					1	3	0.333333
	2	12	0.166667	0.0416667			1	5	0.2	0.05			1	4	0.25	0.0625			3	16	0.1875	0.046875			39	22	1.77273	0.443182			4	5	0.8	0.2					2	9	0.222222	0.0555556					1	3	0.333333
	3	18	0.166667	0.0416667			1	5	0.2	0.05			1	4	0.25	0.0625			3	16	0.1875	0.046875			39	22	1.77273	0.443182			4	5	0.8	0.2					4	18	0.222222	0.0555556					1	3	0.333333
	2	12	0.166667	0.0416667			1	5	0.2	0.05			1	4	0.25	0.0625			3	16	0.1875	0.046875			16	9	1.77778	0.444444			4	5	0.8	0.2					2	9	0.222222	0.0555556					1	3	0.333333
	2	12	0.166667	0.0416667			1	5	0.2	0.05			1	4	0.25	0.0625			3	16	0.1875	0.046875			32	18	1.77778	0.444444			4	5	0.8	0.2					2	9	0.222222	0.0555556					1	3	0.333333
	2	12	0.166667	0.0416667			1	5	0.2	0.05			1	4	0.25	0.0625			2	10	0.2	0.05			16	9	1.77778	0.444444			4	5	0.8	0.2					2	9	0.222222	0.0555556					1	3	0.333333
	1	6	0.166667	0.0416667			1	5	0.2	0.05			1	4	0.25	0.0625			2	10	0.2	0.05			16	9	1.77778	0.444444			4	5	0.8	0.2					3	13	0.230769	0.0576923					1	3	0.333333
	1	6	0.166667	0.0416667			1	5	0.2	0.05			1	4	0.25	0.0625			2	10	0.2	0.05			16	9	1.77778	0.444444			4	5	0.8	0.2					3	13	0.230769	0.0576923					1	3	0.333333
	2	12	0.166667	0.0416667			1	5	0.2	0.05			1	4	0.25	0.0625			2	10	0.2	0.05			32	18	1.77778	0.444444			4	5	0.8	0.2					3	13	0.230769	0.0576923					1	3	0.333333
	2	12	0.166667	0.0416667			1	5	0.2	0.05			1	4	0.25	0.0625			2	10	0.2	0.05			16	9	1.77778	0.444444			4	5	0.8	0.2					3	13	0.230769	0.0576923					1	3	0.333333
	1	6	0.166667	0.0416667			1	5	0.2	0.05			1	4	0.25	0.0625			6	30	0.2	0.05			16	9	1.77778	0.444444			4	5	0.8	0.2					3	13	0.230769	0.0576923					1	3	0.333333
	2	12	0.166667	0.0416667			1	5	0.2	0.05			1	4	0.25	0.0625			2	10	0.2	0.05			16	9	1.77778	0.444444			4	5	0.8	0.2					4	17	0.235294	0.0588235					1	3	0.333333
	1	6	0.166667	0.0416667			1	5	0.2	0.05			1	4	0.25	0.0625			2	10	0.2	0.05			25	14	1.78571	0.446429			4	5	0.8	0.2					5	21	0.238095	0.0595238					1	3	0.333333
	1	6	0.166667	0.0416667			1	5	0.2	0.05			1	4	0.25	0.0625			2	10	0.2	0.05			34	19	1.78947	0.447368			4	5	0.8	0.2					5	21	0.238095	0.0595238					1	3	0.333333
	2	12	0.166667	0.0416667			1	5	0.2	0.05			1	4	0.25	0.0625			2	10	0.2	0.05			34	19	1.78947	0.447368			4	5	0.8	0.2					1	4	0.25	0.0625					1	3	0.333333
	2	12	0.166667	0.0416667			1	5	0.2	0.05			1	4	0.25	0.0625			2	10	0.2	0.05			9	5	1.8	0.45			4	5	0.8	0.2					1	4	0.25	0.0625					1	3	0.333333
	1	6	0.166667	0.0416667			1	5	0.2	0.05			1	4	0.25	0.0625			2	10	0.2	0.05			9	5	1.8	0.45			4	5	0.8	0.2					1	4	0.25	0.0625					1	3	0.333333
	1	6	0.166667	0.0416667			1	5	0.2	0.05			1	4	0.25	0.0625			2	10	0.2	0.05			9	5	1.8	0.45			4	5	0.8	0.2					1	4	0.25	0.0625					1	3	0.333333
	1	6	0.166667	0.0416667			1	5	0.2	0.05			1	4	0.25	0.0625			2	10	0.2	0.05			9	5	1.8	0.45			4	5	0.8	0.2					1	4	0.25	0.0625					1	3	0.333333
	1	6	0.166667	0.0416667			1	5	0.2	0.05			1	4	0.25	0.0625			2	10	0.2	0.05			9	5	1.8	0.45			4	5	0.8	0.2					1	4	0.25	0.0625					1	3	0.333333
	1	6	0.166667	0.0416667			1	5	0.2	0.05			1	4	0.25	0.0625			2	10	0.2	0.05			9	5	1.8	0.45			4	5	0.8	0.2					1	4	0.25	0.0625					1	3	0.333333
	7	41	0.170732	0.0426829			1	5	0.2	0.05			1	4	0.25	0.0625			3	15	0.2	0.05			9	5	1.8	0.45			4	5	0.8	0.2					1	4	0.25	0.0625					1	3	0.333333
	6	35	0.171429	0.0428571			1	5	0.2	0.05			1	4	0.25	0.0625			2	10	0.2	0.05			9	5	1.8	0.45			4	5	0.8	0.2					2	8	0.25	0.0625					1	3	0.333333
	5	29	0.172414	0.0431034			1	5	0.2	0.05			1	4	0.25	0.0625			2	10	0.2	0.05			9	5	1.8	0.45			4	5	0.8	0.2					1	4	0.25	0.0625					1	3	0.333333
	5	29	0.172414	0.0431034			2	10	0.2	0.05			1	4	0.25	0.0625			1	5	0.2	0.05			18	10	1.8	0.45			4	5	0.8	0.2					1	4	0.25	0.0625					1	3	0.333333
	4	23	0.173913	0.0434783			1	5	0.2	0.05			1	4	0.25	0.0625			3	15	0.2	0.05			18	10	1.8	0.45			4	5	0.8	0.2					2	8	0.25	0.0625					1	3	0.333333
	4	23	0.173913	0.0434783			1	5	0.2	0.05			1	4	0.25	0.0625			1	5	0.2	0.05			9	5	1.8	0.45			4	5	0.8	0.2					1	4	0.25	0.0625					1	3	0.333333
	8	46	0.173913	0.0434783			1	5	0.2	0.05			1	4	0.25	0.0625			1	5	0.2	0.05			18	10	1.8	0.45			4	5	0.8	0.2					1	4	0.25	0.0625					1	3	0.333333
	4	23	0.173913	0.0434783			1	5	0.2	0.05			1	4	0.25	0.0625			1	5	0.2	0.05			9	5	1.8	0.45			4	5	0.8	0.2					1	4	0.25	0.0625					1	3	0.333333
	4	23	0.173913	0.0434783			1	5	0.2	0.05			1	4	0.25	0.0625			2	10	0.2	0.05			9	5	1.8	0.45			4	5	0.8	0.2					1	4	0.25	0.0625					1	3	0.333333
	4	23	0.173913	0.0434783			1	5	0.2	0.05			1	4	0.25	0.0625			2	10	0.2	0.05			9	5	1.8	0.45			4	5	0.8	0.2					1	4	0.25	0.0625					1	3	0.333333
	10	57	0.175439	0.0438596			1	5	0.2	0.05			1	4	0.25	0.0625			1	5	0.2	0.05			9	5	1.8	0.45			4	5	0.8	0.2					2	8	0.25	0.0625					1	3	0.333333
	3	17	0.176471	0.0441176			1	5	0.2	0.05			1	4	0.25	0.0625			1	5	0.2	0.05			9	5	1.8	0.45			4	5	0.8	0.2					1	4	0.25	0.0625					1	3	0.333333
	3	17	0.176471	0.0441176			1	5	0.2	0.05			1	4	0.25	0.0625			1	5	0.2	0.05			9	5	1.8	0.45			4	5	0.8	0.2					1	4	0.25	0.0625					1	3	0.333333
	6	34	0.176471	0.0441176			1	5	0.2	0.05			1	4	0.25	0.0625			1	5	0.2	0.05			9	5	1.8	0.45			4	5	0.8	0.2					2	8	0.25	0.0625					1	3	0.333333
	3	17	0.176471	0.0441176			1	5	0.2	0.05			1	4	0.25	0.0625			3	15	0.2	0.05			9	5	1.8	0.45			4	5	0.8	0.2					1	4	0.25	0.0625					1	3	0.333333
	3	17	0.176471	0.0441176			1	5	0.2	0.05			1	4	0.25	0.0625			1	5	0.2	0.05			9	5	1.8	0.45			4	5	0.8	0.2					1	4	0.25	0.0625					2	6	0.333333
	3	17	0.176471	0.0441176			1	5	0.2	0.05			1	4	0.25	0.0625			1	5	0.2	0.05			9	5	1.8	0.45			17	21	0.809524	0.202381					1	4	0.25	0.0625					1	3	0.333333
	3	17	0.176471	0.0441176			1	5	0.2	0.05			1	4	0.25	0.0625			1	5	0.2	0.05			9	5	1.8	0.45			5	6	0.833333	0.208333					1	4	0.25	0.0625					1	3	0.333333
	3	17	0.176471	0.0441176			1	5	0.2	0.05			1	4	0.25	0.0625			1	5	0.2	0.05			9	5	1.8	0.45			5	6	0.833333	0.208333					1	4	0.25	0.0625					1	3	0.333333
	3	17	0.176471	0.0441176			1	5	0.2	0.05			1	4	0.25	0.0625			2	10	0.2	0.05			9	5	1.8	0.45			5	6	0.833333	0.208333					1	4	0.25	0.0625					1	3	0.333333
	3	17	0.176471	0.0441176			1	5	0.2	0.05			1	4	0.25	0.0625			2	10	0.2	0.05			9	5	1.8	0.45			5	6	0.833333	0.208333					1	4	0.25	0.0625					2	6	0.333333
	3	17	0.176471	0.0441176			1	5	0.2	0.05			1	4	0.25	0.0625			1	5	0.2	0.05			9	5	1.8	0.45			5	6	0.833333	0.208333					1	4	0.25	0.0625					1	3	0.333333
	3	17	0.176471	0.0441176			1	5	0.2	0.05			1	4	0.25	0.0625			1	5	0.2	0.05			9	5	1.8	0.45			5	6	0.833333	0.208333					1	4	0.25	0.0625					1	3	0.333333
	5	28	0.178571	0.0446429			1	5	0.2	0.05			1	4	0.25	0.0625			1	5	0.2	0.05			9	5	1.8	0.45			5	6	0.833333	0.208333					1	4	0.25	0.0625					1	3	0.333333
	2	11	0.181818	0.0454545			1	5	0.2	0.05			1	4	0.25	0.0625			1	5	0.2	0.05			9	5	1.8	0.45			5	6	0.833333	0.208333					1	4	0.25	0.0625					1	3	0.333333
	6	33	0.181818	0.0454545			1	5	0.2	0.05			1	4	0.25	0.0625			2	10	0.2	0.05			9	5	1.8	0.45			5	6	0.833333	0.208333					2	8	0.25	0.0625					1	3	0.333333
	2	11	0.181818	0.0454545			1	5	0.2	0.05			1	4	0.25	0.0625			1	5	0.2	0.05			18	10	1.8	0.45			5	6	0.833333	0.208333					1	4	0.25	0.0625					1	3	0.333333
	2	11	0.181818	0.0454545			1	5	0.2	0.05			1	4	0.25	0.0625			1	5	0.2	0.05			18	10	1.8	0.45			5	6	0.833333	0.208333					1	4	0.25	0.0625					1	3	0.333333
	2	11	0.181818	0.0454545			1	5	0.2	0.05			1	4	0.25	0.0625			2	10	0.2	0.05			9	5	1.8	0.45			5	6	0.833333	0.208333					1	4	0.25	0.0625					1	3	0.333333
	2	11	0.181818	0.0454545			1	5	0.2	0.05			1	4	0.25	0.0625			1	5	0.2	0.05			18	10	1.8	0.45			5	6	0.833333	0.208333					2	8	0.25	0.0625					1	3	0.333333
	2	11	0.181818	0.0454545			1	5	0.2	0.05			1	4	0.25	0.0625			1	5	0.2	0.05			9	5	1.8	0.45			5	6	0.833333	0.208333					1	4	0.25	0.0625					1	3	0.333333
	2	11	0.181818	0.0454545			1	5	0.2	0.05			1	4	0.25	0.0625			2	10	0.2	0.05			9	5	1.8	0.45			5	6	0.833333	0.208333					2	8	0.25	0.0625					1	3	0.333333
	2	11	0.181818	0.0454545			1	5	0.2	0.05			1	4	0.25	0.0625			1	5	0.2	0.05			9	5	1.8	0.45			5	6	0.833333	0.208333					1	4	0.25	0.0625					1	3	0.333333
	2	11	0.181818	0.0454545			1	5	0.2	0.05			1	4	0.25	0.0625			1	5	0.2	0.05			9	5	1.8	0.45			5	6	0.833333	0.208333					1	4	0.25	0.0625					1	3	0.333333
	2	11	0.181818	0.0454545			1	5	0.2	0.05			1	4	0.25	0.0625			3	15	0.2	0.05			9	5	1.8	0.45			6	7	0.857143	0.214286					1	4	0.25	0.0625					1	3	0.333333
	2	11	0.181818	0.0454545			1	5	0.2	0.05			2	8	0.25	0.0625			2	10	0.2	0.05			20	11	1.81818	0.454545			12	14	0.857143	0.214286					1	4	0.25	0.0625					1	3	0.333333
	4	22	0.181818	0.0454545			1	5	0.2	0.05			1	4	0.25	0.0625			2	10	0.2	0.05			20	11	1.81818	0.454545			6	7	0.857143	0.214286					1	4	0.25	0.0625					1	3	0.333333
	2	11	0.181818	0.0454545			1	5	0.2	0.05			1	4	0.25	0.0625			2	10	0.2	0.05			20	11	1.81818	0.454545			6	7	0.857143	0.214286					1	4	0.25	0.0625					1	3	0.333333
	2	11	0.181818	0.0454545			1	5	0.2	0.05			1	4	0.25	0.0625			2	10	0.2	0.05			20	11	1.81818	0.454545			6	7	0.857143	0.214286					1	4	0.25	0.0625					1	3	0.333333
	4	22	0.181818	0.0454545			1	5	0.2	0.05			1	4	0.25	0.0625			3	15	0.2	0.05			20	11	1.81818	0.454545			6	7	0.857143	0.214286					1	4	0.25	0.0625					1	3	0.333333
	2	11	0.181818	0.0454545			1	5	0.2	0.05			2	8	0.25	0.0625			2	10	0.2	0.05			20	11	1.81818	0.454545			6	7	0.857143	0.214286					1	4	0.25	0.0625					1	3	0.333333
	2	11	0.181818	0.0454545			12	59	0.20339	0.0508475			1	4	0.25	0.0625			2	10	0.2	0.05			20	11	1.81818	0.454545			7	8	0.875	0.21875					1	4	0.25	0.0625					1	3	0.333333
	2	11	0.181818	0.0454545			10	49	0.204082	0.0510204			1	4	0.25	0.0625			2	10	0.2	0.05			20	11	1.81818	0.454545			7	8	0.875	0.21875					1	4	0.25	0.0625					1	3	0.333333
	2	11	0.181818	0.0454545			8	39	0.205128	0.0512821			1	4	0.25	0.0625			2	10	0.2	0.05			11	6	1.83333	0.458333			7	8	0.875	0.21875					1	4	0.25	0.0625					1	3	0.333333
	2	11	0.181818	0.0454545			5	24	0.208333	0.0520833			1	4	0.25	0.0625			2	10	0.2	0.05			11	6	1.83333	0.458333			6	6	1	0.25					1	4	0.25	0.0625					1	3	0.333333
	2	11	0.181818	0.0454545			13	62	0.209677	0.0524194			1	4	0.25	0.0625			3	15	0.2	0.05			11	6	1.83333	0.458333			5	5	1	0.25					1	4	0.25	0.0625					1	3	0.333333
	2	11	0.181818	0.0454545			4	19	0.210526	0.0526316			1	4	0.25	0.0625			2	10	0.2	0.05			11	6	1.83333	0.458333			4	4	1	0.25					1	4	0.25	0.0625					1	3	0.333333
	2	11	0.181818	0.0454545			4	19	0.210526	0.0526316			1	4	0.25	0.0625			2	10	0.2	0.05			11	6	1.83333	0.458333			4	4	1	0.25					1	4	0.25	0.0625					1	3	0.333333
	2	11	0.181818	0.0454545			8	38	0.210526	0.0526316			1	4	0.25	0.0625			2	10	0.2	0.05			11	6	1.83333	0.458333			7	7	1	0.25					1	4	0.25	0.0625					1	3	0.333333
	2	11	0.181818	0.0454545			4	19	0.210526	0.0526316			1	4	0.25	0.0625			2	10	0.2	0.05			22	12	1.83333	0.458333			3	3	1	0.25					2	8	0.25	0.0625					1	3	0.333333
	2	11	0.181818	0.0454545			7	33	0.212121	0.0530303			1	4	0.25	0.0625			1	5	0.2	0.05			11	6	1.83333	0.458333			6	6	1	0.25					1	4	0.25	0.0625					1	3	0.333333
	2	11	0.181818	0.0454545			7	33	0.212121	0.0530303			1	4	0.25	0.0625			1	5	0.2	0.05			11	6	1.83333	0.458333			6	6	1	0.25					2	8	0.25	0.0625					1	3	0.333333
	4	22	0.181818	0.0454545			7	33	0.212121	0.0530303			1	4	0.25	0.0625			1	5	0.2	0.05			11	6	1.83333	0.458333			9	9	1	0.25					1	4	0.25	0.0625					2	6	0.333333
	2	11	0.181818	0.0454545			10	47	0.212766	0.0531915			1	4	0.25	0.0625			1	5	0.2	0.05			11	6	1.83333	0.458333			6	6	1	0.25					1	4	0.25	0.0625					1	3	0.333333
	2	11	0.181818	0.0454545			3	14	0.214286	0.0535714			1	4	0.25	0.0625			1	5	0.2	0.05			11	6	1.83333	0.458333			4	4	1	0.25					2	8	0.25	0.0625					1	3	0.333333
	2	11	0.181818	0.0454545			3	14	0.214286	0.0535714			1	4	0.25	0.0625			1	5	0.2	0.05			11	6	1.83333	0.458333			4	4	1	0.25					3	12	0.25	0.0625					1	3	0.333333
	2	11	0.181818	0.0454545			3	14	0.214286	0.0535714			1	4	0.25	0.0625			1	5	0.2	0.05			22	12	1.83333	0.458333			5	5	1	0.25					1	4	0.25	0.0625					1	3	0.333333
	2	11	0.181818	0.0454545			3	14	0.214286	0.0535714			1	4	0.25	0.0625			2	10	0.2	0.05			11	6	1.83333	0.458333			9	9	1	0.25					1	4	0.25	0.0625					1	3	0.333333
	2	11	0.181818	0.0454545			3	14	0.214286	0.0535714			1	4	0.25	0.0625			1	5	0.2	0.05			11	6	1.83333	0.458333			4	4	1	0.25					1	4	0.25	0.0625					1	3	0.333333
	2	11	0.181818	0.0454545			6	28	0.214286	0.0535714			1	4	0.25	0.0625			1	5	0.2	0.05			11	6	1.83333	0.458333			4	4	1	0.25					1	4	0.25	0.0625					1	3	0.333333
	2	11	0.181818	0.0454545			3	14	0.214286	0.0535714			1	4	0.25	0.0625			1	5	0.2	0.05			11	6	1.83333	0.458333			4	4	1	0.25					2	8	0.25	0.0625					1	3	0.333333
	2	11	0.181818	0.0454545			3	14	0.214286	0.0535714			1	4	0.25	0.0625			1	5	0.2	0.05			11	6	1.83333	0.458333			4	4	1	0.25					1	4	0.25	0.0625					1	3	0.333333
	2	11	0.181818	0.0454545			3	14	0.214286	0.0535714			1	4	0.25	0.0625			1	5	0.2	0.05			11	6	1.83333	0.458333			6	6	1	0.25					1	4	0.25	0.0625					1	3	0.333333
	2	11	0.181818	0.0454545			8	37	0.216216	0.0540541			1	4	0.25	0.0625			4	19	0.210526	0.0526316			11	6	1.83333	0.458333			5	5	1	0.25					1	4	0.25	0.0625					1	3	0.333333
	9	49	0.183673	0.0459184			5	23	0.217391	0.0543478			1	4	0.25	0.0625			4	19	0.210526	0.0526316			11	6	1.83333	0.458333			6	6	1	0.25					1	4	0.25	0.0625					1	3	0.333333
	7	38	0.184211	0.0460526			7	32	0.21875	0.0546875			1	4	0.25	0.0625			3	14	0.214286	0.0535714			11	6	1.83333	0.458333			3	3	1	0.25					2	8	0.25	0.0625					1	3	0.333333
	5	27	0.185185	0.0462963			2	9	0.222222	0.0555556			1	4	0.25	0.0625			3	14	0.214286	0.0535714			11	6	1.83333	0.458333			6	6	1	0.25					2	8	0.25	0.0625					1	3	0.333333
	5	27	0.185185	0.0462963			2	9	0.222222	0.0555556			1	4	0.25	0.0625			3	14	0.214286	0.0535714			11	6	1.83333	0.458333			6	6	1	0.25					1	4	0.25	0.0625					1	3	0.333333
	5	27	0.185185	0.0462963			2	9	0.222222	0.0555556			1	4	0.25	0.0625			3	14	0.214286	0.0535714			11	6	1.83333	0.458333			6	6	1	0.25					1	4	0.25	0.0625					1	3	0.333333
	5	27	0.185185	0.0462963			2	9	0.222222	0.0555556			1	4	0.25	0.0625			3	14	0.214286	0.0535714			11	6	1.83333	0.458333			7	7	1	0.25					1	4	0.25	0.0625					1	3	0.333333
	3	16	0.1875	0.046875			2	9	0.222222	0.0555556			1	4	0.25	0.0625			3	14	0.214286	0.0535714			22	12	1.83333	0.458333			6	6	1	0.25					1	4	0.25	0.0625					1	3	0.333333
	3	16	0.1875	0.046875			6	27	0.222222	0.0555556			1	4	0.25	0.0625			3	14	0.214286	0.0535714			11	6	1.83333	0.458333			4	4	1	0.25					1	4	0.25	0.0625					1	3	0.333333
	3	16	0.1875	0.046875			2	9	0.222222	0.0555556			1	4	0.25	0.0625			3	14	0.214286	0.0535714			11	6	1.83333	0.458333			5	5	1	0.25					1	4	0.25	0.0625					1	3	0.333333
	3	16	0.1875	0.046875			2	9	0.222222	0.0555556			1	4	0.25	0.0625			3	14	0.214286	0.0535714			11	6	1.83333	0.458333			7	7	1	0.25					1	4	0.25	0.0625					1	3	0.333333
	3	16	0.1875	0.046875			2	9	0.222222	0.0555556			1	4	0.25	0.0625			5	23	0.217391	0.0543478			11	6	1.83333	0.458333			6	6	1	0.25					1	4	0.25	0.0625					1	3	0.333333
	3	16	0.1875	0.046875			2	9	0.222222	0.0555556			2	8	0.25	0.0625			2	9	0.222222	0.0555556			11	6	1.83333	0.458333			4	4	1	0.25					1	4	0.25	0.0625					1	3	0.333333
	3	16	0.1875	0.046875			2	9	0.222222	0.0555556			1	4	0.25	0.0625			2	9	0.222222	0.0555556			11	6	1.83333	0.458333			5	5	1	0.25					1	4	0.25	0.0625					1	3	0.333333
	3	16	0.1875	0.046875			2	9	0.222222	0.0555556			1	4	0.25	0.0625			2	9	0.222222	0.0555556			11	6	1.83333	0.458333			5	5	1	0.25					1	4	0.25	0.0625					1	3	0.333333
	3	16	0.1875	0.046875			2	9	0.222222	0.0555556			1	4	0.25	0.0625			2	9	0.222222	0.0555556			11	6	1.83333	0.458333			4	4	1	0.25					4	16	0.25	0.0625					1	3	0.333333
	3	16	0.1875	0.046875			2	9	0.222222	0.0555556			1	4	0.25	0.0625			2	9	0.222222	0.0555556			22	12	1.83333	0.458333			4	4	1	0.25					7	28	0.25	0.0625					1	3	0.333333
	3	16	0.1875	0.046875			2	9	0.222222	0.0555556			1	4	0.25	0.0625			2	9	0.222222	0.0555556			11	6	1.83333	0.458333			7	7	1	0.25					3	12	0.25	0.0625					3	8	0.375
	3	16	0.1875	0.046875			4	18	0.222222	0.0555556			1	4	0.25	0.0625			2	9	0.222222	0.0555556			22	12	1.83333	0.458333			5	5	1	0.25					1	4	0.25	0.0625					3	8	0.375
	3	16	0.1875	0.046875			2	9	0.222222	0.0555556			1	4	0.25	0.0625			2	9	0.222222	0.0555556			11	6	1.83333	0.458333			5	5	1	0.25					3	12	0.25	0.0625					5	13	0.384615
	3	16	0.1875	0.046875			2	9	0.222222	0.0555556			1	4	0.25	0.0625			2	9	0.222222	0.0555556			11	6	1.83333	0.458333			4	4	1	0.25					2	8	0.25	0.0625					2	5	0.4
	3	16	0.1875	0.046875			2	9	0.222222	0.0555556			1	4	0.25	0.0625			2	9	0.222222	0.0555556			24	13	1.84615	0.461538			4	4	1	0.25					1	4	0.25	0.0625					2	5	0.4
	3	16	0.1875	0.046875			2	9	0.222222	0.0555556			1	4	0.25	0.0625			2	9	0.222222	0.0555556			13	7	1.85714	0.464286			5	5	1	0.25					1	4	0.25	0.0625					2	5	0.4
	12	63	0.190476	0.047619			2	9	0.222222	0.0555556			1	4	0.25	0.0625			2	9	0.222222	0.0555556			26	14	1.85714	0.464286			6	6	1	0.25					1	4	0.25	0.0625					2	5	0.4
	4	21	0.190476	0.047619			2	9	0.222222	0.0555556			1	4	0.25	0.0625			2	9	0.222222	0.0555556			26	14	1.85714	0.464286			6	6	1	0.25					2	8	0.25	0.0625					2	5	0.4
	4	21	0.190476	0.047619			2	9	0.222222	0.0555556			1	4	0.25	0.0625			2	9	0.222222	0.0555556			13	7	1.85714	0.464286			4	4	1	0.25					1	4	0.25	0.0625					2	5	0.4
	4	21	0.190476	0.047619			2	9	0.222222	0.0555556			1	4	0.25	0.0625			2	9	0.222222	0.0555556			13	7	1.85714	0.464286			4	4	1	0.25					1	4	0.25	0.0625					2	5	0.4
	4	21	0.190476	0.047619			2	9	0.222222	0.0555556			1	4	0.25	0.0625			2	9	0.222222	0.0555556			13	7	1.85714	0.464286			6	6	1	0.25					1	4	0.25	0.0625					2	5	0.4
	4	21	0.190476	0.047619			2	9	0.222222	0.0555556			1	4	0.25	0.0625			2	9	0.222222	0.0555556			13	7	1.85714	0.464286			4	4	1	0.25					2	8	0.25	0.0625					2	5	0.4
	5	26	0.192308	0.0480769			2	9	0.222222	0.0555556			1	4	0.25	0.0625			2	9	0.222222	0.0555556			13	7	1.85714	0.464286			4	4	1	0.25					1	4	0.25	0.0625					2	5	0.4
	5	26	0.192308	0.0480769			2	9	0.222222	0.0555556			1	4	0.25	0.0625			4	18	0.222222	0.0555556			13	7	1.85714	0.464286			5	5	1	0.25					1	4	0.25	0.0625					2	5	0.4
	5	26	0.192308	0.0480769			2	9	0.222222	0.0555556			1	4	0.25	0.0625			2	9	0.222222	0.0555556			13	7	1.85714	0.464286			4	4	1	0.25					1	4	0.25	0.0625					2	5	0.4
	5	26	0.192308	0.0480769			2	9	0.222222	0.0555556			1	4	0.25	0.0625			2	9	0.222222	0.0555556			13	7	1.85714	0.464286			4	4	1	0.25					1	4	0.25	0.0625					2	5	0.4
	5	26	0.192308	0.0480769			2	9	0.222222	0.0555556			1	4	0.25	0.0625			2	9	0.222222	0.0555556			13	7	1.85714	0.464286			6	6	1	0.25					1	4	0.25	0.0625					2	5	0.4
	5	26	0.192308	0.0480769			2	9	0.222222	0.0555556			1	4	0.25	0.0625			2	9	0.222222	0.0555556			13	7	1.85714	0.464286			5	5	1	0.25					1	4	0.25	0.0625					2	5	0.4
	6	31	0.193548	0.0483871			2	9	0.222222	0.0555556			1	4	0.25	0.0625			2	9	0.222222	0.0555556			13	7	1.85714	0.464286			4	4	1	0.25					1	4	0.25	0.0625					2	5	0.4
	10	51	0.196078	0.0490196			10	44	0.227273	0.0568182			1	4	0.25	0.0625			2	9	0.222222	0.0555556			13	7	1.85714	0.464286			4	4	1	0.25					1	4	0.25	0.0625					2	5	0.4
	2	10	0.2	0.05			8	35	0.228571	0.0571429			1	4	0.25	0.0625			2	9	0.222222	0.0555556			13	7	1.85714	0.464286			4	4	1	0.25					1	4	0.25	0.0625					2	5	0.4
	2	10	0.2	0.05			3	13	0.230769	0.0576923			1	4	0.25	0.0625			2	9	0.222222	0.0555556			13	7	1.85714	0.464286			4	4	1	0.25					2	8	0.25	0.0625					2	5	0.4
	2	10	0.2	0.05			3	13	0.230769	0.0576923			1	4	0.25	0.0625			2	9	0.222222	0.0555556			26	14	1.85714	0.464286			4	4	1	0.25					1	4	0.25	0.0625					2	5	0.4
	3	15	0.2	0.05			9	39	0.230769	0.0576923			1	4	0.25	0.0625			2	9	0.222222	0.0555556			26	14	1.85714	0.464286			4	4	1	0.25					3	12	0.25	0.0625					2	5	0.4
	2	10	0.2	0.05			3	13	0.230769	0.0576923			1	4	0.25	0.0625			2	9	0.222222	0.0555556			13	7	1.85714	0.464286			4	4	1	0.25					1	4	0.25	0.0625					2	5	0.4
	2	10	0.2	0.05			3	13	0.230769	0.0576923			1	4	0.25	0.0625			2	9	0.222222	0.0555556			26	14	1.85714	0.464286			4	4	1	0.25					1	4	0.25	0.0625					2	5	0.4
	2	10	0.2	0.05			3	13	0.230769	0.0576923			1	4	0.25	0.0625			2	9	0.222222	0.0555556			13	7	1.85714	0.464286			4	4	1	0.25					1	4	0.25	0.0625					2	5	0.4
	4	20	0.2	0.05			3	13	0.230769	0.0576923			1	4	0.25	0.0625			2	9	0.222222	0.0555556			13	7	1.85714	0.464286			4	4	1	0.25					1	4	0.25	0.0625					2	5	0.4
	2	10	0.2	0.05			3	13	0.230769	0.0576923			1	4	0.25	0.0625			2	9	0.222222	0.0555556			13	7	1.85714	0.464286			4	4	1	0.25					1	4	0.25	0.0625					2	5	0.4
	2	10	0.2	0.05			3	13	0.230769	0.0576923			1	4	0.25	0.0625			2	9	0.222222	0.0555556			13	7	1.85714	0.464286			4	4	1	0.25					1	4	0.25	0.0625					2	5	0.4
	2	10	0.2	0.05			3	13	0.230769	0.0576923			1	4	0.25	0.0625			2	9	0.222222	0.0555556			13	7	1.85714	0.464286			4	4	1	0.25					1	4	0.25	0.0625					2	5	0.4
	2	10	0.2	0.05			3	13	0.230769	0.0576923			1	4	0.25	0.0625			2	9	0.222222	0.0555556			13	7	1.85714	0.464286			6	6	1	0.25					1	4	0.25	0.0625					2	5	0.4
	6	30	0.2	0.05			3	13	0.230769	0.0576923			1	4	0.25	0.0625			2	9	0.222222	0.0555556			13	7	1.85714	0.464286			4	4	1	0.25					1	4	0.25	0.0625					2	5	0.4
	2	10	0.2	0.05			6	26	0.230769	0.0576923			1	4	0.25	0.0625			2	9	0.222222	0.0555556			13	7	1.85714	0.464286			4	4	1	0.25					1	4	0.25	0.0625					2	5	0.4
	2	10	0.2	0.05			3	13	0.230769	0.0576923			1	4	0.25	0.0625			2	9	0.222222	0.0555556			13	7	1.85714	0.464286			4	4	1	0.25					1	4	0.25	0.0625					2	5	0.4
	4	20	0.2	0.05			3	13	0.230769	0.0576923			1	4	0.25	0.0625			2	9	0.222222	0.0555556			13	7	1.85714	0.464286			4	4	1	0.25					1	4	0.25	0.0625					2	5	0.4
	3	15	0.2	0.05			3	13	0.230769	0.0576923			1	4	0.25	0.0625			2	9	0.222222	0.0555556			26	14	1.85714	0.464286			6	6	1	0.25					1	4	0.25	0.0625					2	5	0.4
	3	15	0.2	0.05			7	30	0.233333	0.0583333			1	4	0.25	0.0625			2	9	0.222222	0.0555556			13	7	1.85714	0.464286			5	5	1	0.25					1	4	0.25	0.0625					2	5	0.4
	2	10	0.2	0.05			11	47	0.234043	0.0585106			1	4	0.25	0.0625			2	9	0.222222	0.0555556			13	7	1.85714	0.464286			5	5	1	0.25					1	4	0.25	0.0625					2	5	0.4
	2	10	0.2	0.05			4	17	0.235294	0.0588235			1	4	0.25	0.0625			2	9	0.222222	0.0555556			13	7	1.85714	0.464286			4	4	1	0.25					1	4	0.25	0.0625					2	5	0.4
	3	15	0.2	0.05			4	17	0.235294	0.0588235			1	4	0.25	0.0625			2	9	0.222222	0.0555556			13	7	1.85714	0.464286			7	7	1	0.25					1	4	0.25	0.0625					2	5	0.4
	2	10	0.2	0.05			8	34	0.235294	0.0588235			1	4	0.25	0.0625			6	27	0.222222	0.0555556			13	7	1.85714	0.464286			4	4	1	0.25					1	4	0.25	0.0625					5	12	0.416667
	3	15	0.2	0.05			4	17	0.235294	0.0588235			1	4	0.25	0.0625			2	9	0.222222	0.0555556			13	7	1.85714	0.464286			4	4	1	0.25					1	4	0.25	0.0625					3	7	0.428571
	2	10	0.2	0.05			4	17	0.235294	0.0588235			1	4	0.25	0.0625			2	9	0.222222	0.0555556			13	7	1.85714	0.464286			6	6	1	0.25					1	4	0.25	0.0625					3	7	0.428571
	4	20	0.2	0.05			5	21	0.238095	0.0595238			1	4	0.25	0.0625			2	9	0.222222	0.0555556			13	7	1.85714	0.464286			4	4	1	0.25					1	4	0.25	0.0625					3	7	0.428571
	3	15	0.2	0.05			10	42	0.238095	0.0595238			1	4	0.25	0.0625			2	9	0.222222	0.0555556			13	7	1.85714	0.464286			4	4	1	0.25					1	4	0.25	0.0625					3	7	0.428571
	3	15	0.2	0.05			5	21	0.238095	0.0595238			1	4	0.25	0.0625			2	9	0.222222	0.0555556			15	8	1.875	0.46875			5	5	1	0.25					1	4	0.25	0.0625					3	7	0.428571
	6	30	0.2	0.05			6	25	0.24	0.06			1	4	0.25	0.0625			2	9	0.222222	0.0555556			15	8	1.875	0.46875			8	8	1	0.25					1	4	0.25	0.0625					3	7	0.428571
	2	10	0.2	0.05			12	50	0.24	0.06			1	4	0.25	0.0625			2	9	0.222222	0.0555556			15	8	1.875	0.46875			4	4	1	0.25					1	4	0.25	0.0625					4	9	0.444444
	2	10	0.2	0.05			7	29	0.241379	0.0603448			1	4	0.25	0.0625			2	9	0.222222	0.0555556			15	8	1.875	0.46875			5	5	1	0.25					1	4	0.25	0.0625					6	13	0.461538
	2	10	0.2	0.05			8	33	0.242424	0.0606061			1	4	0.25	0.0625			2	9	0.222222	0.0555556			15	8	1.875	0.46875			4	4	1	0.25					1	4	0.25	0.0625					2	4	0.5
	3	15	0.2	0.05			8	33	0.242424	0.0606061			1	4	0.25	0.0625			2	9	0.222222	0.0555556			15	8	1.875	0.46875			5	5	1	0.25					1	4	0.25	0.0625					3	6	0.5
	3	15	0.2	0.05			12	49	0.244898	0.0612245			1	4	0.25	0.0625			2	9	0.222222	0.0555556			15	8	1.875	0.46875			4	4	1	0.25					1	4	0.25	0.0625					2	4	0.5
	2	10	0.2	0.05			1	4	0.25	0.0625			1	4	0.25	0.0625			2	9	0.222222	0.0555556			15	8	1.875	0.46875			6	6	1	0.25					1	4	0.25	0.0625					4	8	0.5
	2	10	0.2	0.05			1	4	0.25	0.0625			1	4	0.25	0.0625			2	9	0.222222	0.0555556			15	8	1.875	0.46875			4	4	1	0.25					1	4	0.25	0.0625					3	6	0.5
	5	25	0.2	0.05			1	4	0.25	0.0625			1	4	0.25	0.0625			2	9	0.222222	0.0555556			15	8	1.875	0.46875			4	4	1	0.25					1	4	0.25	0.0625					2	4	0.5
	4	20	0.2	0.05			1	4	0.25	0.0625			1	4	0.25	0.0625			2	9	0.222222	0.0555556			15	8	1.875	0.46875			7	7	1	0.25					1	4	0.25	0.0625					5	10	0.5
	5	25	0.2	0.05			1	4	0.25	0.0625			2	8	0.25	0.0625			2	9	0.222222	0.0555556			15	8	1.875	0.46875			4	4	1	0.25					1	4	0.25	0.0625					2	4	0.5
	3	15	0.2	0.05			1	4	0.25	0.0625			1	4	0.25	0.0625			2	9	0.222222	0.0555556			15	8	1.875	0.46875			4	4	1	0.25					1	4	0.25	0.0625					2	4	0.5
	2	10	0.2	0.05			1	4	0.25	0.0625			1	4	0.25	0.0625			2	9	0.222222	0.0555556			15	8	1.875	0.46875			6	6	1	0.25					1	4	0.25	0.0625					2	4	0.5
	2	10	0.2	0.05			1	4	0.25	0.0625			1	4	0.25	0.0625			2	9	0.222222	0.0555556			15	8	1.875	0.46875			4	4	1	0.25					1	4	0.25	0.0625					2	4	0.5
	3	15	0.2	0.05			1	4	0.25	0.0625			1	4	0.25	0.0625			2	9	0.222222	0.0555556			17	9	1.88889	0.472222			4	4	1	0.25					1	4	0.25	0.0625					3	6	0.5
	5	25	0.2	0.05			1	4	0.25	0.0625			1	4	0.25	0.0625			7	31	0.225806	0.0564516			17	9	1.88889	0.472222			8	8	1	0.25					1	4	0.25	0.0625					3	6	0.5
	2	10	0.2	0.05			2	8	0.25	0.0625			1	4	0.25	0.0625			5	22	0.227273	0.0568182			17	9	1.88889	0.472222			4	4	1	0.25					1	4	0.25	0.0625					3	6	0.5
	2	10	0.2	0.05			1	4	0.25	0.0625			1	4	0.25	0.0625			5	22	0.227273	0.0568182			17	9	1.88889	0.472222			4	4	1	0.25					1	4	0.25	0.0625					3	6	0.5
	2	10	0.2	0.05			1	4	0.25	0.0625			1	4	0.25	0.0625			3	13	0.230769	0.0576923			17	9	1.88889	0.472222			7	7	1	0.25					1	4	0.25	0.0625					2	4	0.5
	2	10	0.2	0.05			1	4	0.25	0.0625			1	4	0.25	0.0625			3	13	0.230769	0.0576923			17	9	1.88889	0.472222			4	4	1	0.25					1	4	0.25	0.0625					2	4	0.5
	2	10	0.2	0.05			1	4	0.25	0.0625			1	4	0.25	0.0625			3	13	0.230769	0.0576923			17	9	1.88889	0.472222			5	5	1	0.25					1	4	0.25	0.0625					2	4	0.5
	2	10	0.2	0.05			1	4	0.25	0.0625			1	4	0.25	0.0625			3	13	0.230769	0.0576923			17	9	1.88889	0.472222			6	6	1	0.25					1	4	0.25	0.0625					3	6	0.5
	2	10	0.2	0.05			2	8	0.25	0.0625			1	4	0.25	0.0625			3	13	0.230769	0.0576923			17	9	1.88889	0.472222			4	4	1	0.25					1	4	0.25	0.0625					4	8	0.5
	2	10	0.2	0.05			1	4	0.25	0.0625			2	8	0.25	0.0625			3	13	0.230769	0.0576923			17	9	1.88889	0.472222			5	5	1	0.25					1	4	0.25	0.0625					2	4	0.5
	2	10	0.2	0.05			3	12	0.25	0.0625			1	4	0.25	0.0625			3	13	0.230769	0.0576923			17	9	1.88889	0.472222			5	5	1	0.25					1	4	0.25	0.0625					2	4	0.5
	3	15	0.2	0.05			1	4	0.25	0.0625			1	4	0.25	0.0625			3	13	0.230769	0.0576923			17	9	1.88889	0.472222			4	4	1	0.25					1	4	0.25	0.0625					2	4	0.5
	6	30	0.2	0.05			1	4	0.25	0.0625			1	4	0.25	0.0625			3	13	0.230769	0.0576923			19	10	1.9	0.475			4	4	1	0.25					2	8	0.25	0.0625					2	4	0.5
	2	10	0.2	0.05			2	8	0.25	0.0625			1	4	0.25	0.0625			3	13	0.230769	0.0576923			19	10	1.9	0.475			4	4	1	0.25					1	4	0.25	0.0625					2	4	0.5
	2	10	0.2	0.05			1	4	0.25	0.0625			1	4	0.25	0.0625			3	13	0.230769	0.0576923			19	10	1.9	0.475			5	5	1	0.25					1	4	0.25	0.0625					2	4	0.5
	2	10	0.2	0.05			1	4	0.25	0.0625			1	4	0.25	0.0625			3	13	0.230769	0.0576923			19	10	1.9	0.475			4	4	1	0.25					1	4	0.25	0.0625					2	4	0.5
	2	10	0.2	0.05			1	4	0.25	0.0625			1	4	0.25	0.0625			3	13	0.230769	0.0576923			19	10	1.9	0.475			4	4	1	0.25					1	4	0.25	0.0625					2	4	0.5
	4	20	0.2	0.05			3	12	0.25	0.0625			1	4	0.25	0.0625			3	13	0.230769	0.0576923			19	10	1.9	0.475			5	5	1	0.25					1	4	0.25	0.0625					2	4	0.5
	2	10	0.2	0.05			1	4	0.25	0.0625			1	4	0.25	0.0625			3	13	0.230769	0.0576923			19	10	1.9	0.475			5	5	1	0.25					1	4	0.25	0.0625					2	4	0.5
	2	10	0.2	0.05			1	4	0.25	0.0625			1	4	0.25	0.0625			3	13	0.230769	0.0576923			19	10	1.9	0.475			6	6	1	0.25					2	8	0.25	0.0625					2	4	0.5
	3	15	0.2	0.05			1	4	0.25	0.0625			1	4	0.25	0.0625			3	13	0.230769	0.0576923			19	10	1.9	0.475			4	4	1	0.25					1	4	0.25	0.0625					2	4	0.5
	2	10	0.2	0.05			1	4	0.25	0.0625			1	4	0.25	0.0625			3	13	0.230769	0.0576923			19	10	1.9	0.475			5	5	1	0.25					1	4	0.25	0.0625					2	4	0.5
	2	10	0.2	0.05			1	4	0.25	0.0625			1	4	0.25	0.0625			3	13	0.230769	0.0576923			21	11	1.90909	0.477273			6	6	1	0.25					1	4	0.25	0.0625					2	4	0.5
	2	10	0.2	0.05			1	4	0.25	0.0625			1	4	0.25	0.0625			4	17	0.235294	0.0588235			21	11	1.90909	0.477273			4	4	1	0.25					1	4	0.25	0.0625					2	4	0.5
	2	10	0.2	0.05			1	4	0.25	0.0625			1	4	0.25	0.0625			4	17	0.235294	0.0588235			21	11	1.90909	0.477273			4	4	1	0.25					1	4	0.25	0.0625					2	4	0.5
	5	25	0.2	0.05			1	4	0.25	0.0625			1	4	0.25	0.0625			4	17	0.235294	0.0588235			21	11	1.90909	0.477273			8	8	1	0.25					1	4	0.25	0.0625					2	4	0.5
	3	15	0.2	0.05			1	4	0.25	0.0625			1	4	0.25	0.0625			5	21	0.238095	0.0595238			21	11	1.90909	0.477273			4	4	1	0.25					1	4	0.25	0.0625					2	4	0.5
	2	10	0.2	0.05			1	4	0.25	0.0625			1	4	0.25	0.0625			8	33	0.242424	0.0606061			23	12	1.91667	0.479167			7	7	1	0.25					1	4	0.25	0.0625					2	4	0.5
	3	15	0.2	0.05			2	8	0.25	0.0625			1	4	0.25	0.0625			2	8	0.25	0.0625			23	12	1.91667	0.479167			4	4	1	0.25					1	4	0.25	0.0625					2	4	0.5
	2	10	0.2	0.05			1	4	0.25	0.0625			1	4	0.25	0.0625			2	8	0.25	0.0625			23	12	1.91667	0.479167			4	4	1	0.25					1	4	0.25	0.0625					3	6	0.5
	2	10	0.2	0.05			1	4	0.25	0.0625			1	4	0.25	0.0625			2	8	0.25	0.0625			23	12	1.91667	0.479167			8	8	1	0.25					1	4	0.25	0.0625					2	4	0.5
	2	10	0.2	0.05			3	12	0.25	0.0625			1	4	0.25	0.0625			2	8	0.25	0.0625			23	12	1.91667	0.479167			5	5	1	0.25					1	4	0.25	0.0625					2	4	0.5
	2	10	0.2	0.05			1	4	0.25	0.0625			1	4	0.25	0.0625			2	8	0.25	0.0625			23	12	1.91667	0.479167			4	4	1	0.25					1	4	0.25	0.0625					3	6	0.5
	2	10	0.2	0.05			1	4	0.25	0.0625			3	11	0.272727	0.0681818			2	8	0.25	0.0625			25	13	1.92308	0.480769			3	3	1	0.25					1	4	0.25	0.0625					2	4	0.5
	2	10	0.2	0.05			1	4	0.25	0.0625			2	7	0.285714	0.0714286			4	16	0.25	0.0625			25	13	1.92308	0.480769			5	5	1	0.25					1	4	0.25	0.0625					2	4	0.5
	7	34	0.205882	0.0514706			1	4	0.25	0.0625			2	7	0.285714	0.0714286			2	8	0.25	0.0625			25	13	1.92308	0.480769			4	4	1	0.25					1	4	0.25	0.0625					2	4	0.5
	7	34	0.205882	0.0514706			1	4	0.25	0.0625			2	7	0.285714	0.0714286			2	8	0.25	0.0625			50	26	1.92308	0.480769			6	6	1	0.25					1	4	0.25	0.0625					2	4	0.5
	7	34	0.205882	0.0514706			2	8	0.25	0.0625			2	7	0.285714	0.0714286			3	12	0.25	0.0625			25	13	1.92308	0.480769			5	5	1	0.25					1	4	0.25	0.0625					2	4	0.5
	13	63	0.206349	0.0515873			1	4	0.25	0.0625			2	7	0.285714	0.0714286			3	12	0.25	0.0625			27	14	1.92857	0.482143			4	4	1	0.25					1	4	0.25	0.0625					2	4	0.5
	6	29	0.206897	0.0517241			1	4	0.25	0.0625			2	7	0.285714	0.0714286			2	8	0.25	0.0625			27	14	1.92857	0.482143			4	4	1	0.25					1	4	0.25	0.0625					2	4	0.5
	6	29	0.206897	0.0517241			1	4	0.25	0.0625			2	7	0.285714	0.0714286			2	8	0.25	0.0625			29	15	1.93333	0.483333			5	5	1	0.25					2	8	0.25	0.0625					3	6	0.5
	5	24	0.208333	0.0520833			1	4	0.25	0.0625			2	7	0.285714	0.0714286			3	12	0.25	0.0625			29	15	1.93333	0.483333			4	4	1	0.25					1	4	0.25	0.0625					2	4	0.5
	5	24	0.208333	0.0520833			1	4	0.25	0.0625			2	7	0.285714	0.0714286			2	8	0.25	0.0625			36	18	2	0.5			4	4	1	0.25					2	8	0.25	0.0625					2	4	0.5
	5	24	0.208333	0.0520833			1	4	0.25	0.0625			2	7	0.285714	0.0714286			2	8	0.25	0.0625			20	10	2	0.5			5	5	1	0.25					2	8	0.25	0.0625					5	10	0.5
	5	24	0.208333	0.0520833			3	12	0.25	0.0625			2	7	0.285714	0.0714286			3	12	0.25	0.0625			18	9	2	0.5			3	3	1	0.25					1	4	0.25	0.0625					2	4	0.5
	5	24	0.208333	0.0520833			1	4	0.25	0.0625			2	7	0.285714	0.0714286			3	12	0.25	0.0625			12	6	2	0.5			4	4	1	0.25					1	4	0.25	0.0625					2	4	0.5
	5	24	0.208333	0.0520833			5	20	0.25	0.0625			2	7	0.285714	0.0714286			3	12	0.25	0.0625			10	5	2	0.5			6	6	1	0.25					1	4	0.25	0.0625					2	4	0.5
	9	43	0.209302	0.0523256			2	8	0.25	0.0625			2	7	0.285714	0.0714286			3	12	0.25	0.0625			22	11	2	0.5			4	4	1	0.25					1	4	0.25	0.0625					2	4	0.5
	4	19	0.210526	0.0526316			1	4	0.25	0.0625			2	7	0.285714	0.0714286			3	12	0.25	0.0625			12	6	2	0.5			6	6	1	0.25					1	4	0.25	0.0625					2	4	0.5
	4	19	0.210526	0.0526316			1	4	0.25	0.0625			2	7	0.285714	0.0714286			3	12	0.25	0.0625			10	5	2	0.5			4	4	1	0.25					1	4	0.25	0.0625					2	4	0.5
	4	19	0.210526	0.0526316			1	4	0.25	0.0625			2	7	0.285714	0.0714286			3	12	0.25	0.0625			20	10	2	0.5			4	4	1	0.25					1	4	0.25	0.0625					2	4	0.5
	8	38	0.210526	0.0526316			2	8	0.25	0.0625			2	7	0.285714	0.0714286			3	12	0.25	0.0625			8	4	2	0.5			5	5	1	0.25					1	4	0.25	0.0625					3	6	0.5
	4	19	0.210526	0.0526316			1	4	0.25	0.0625			2	7	0.285714	0.0714286			2	8	0.25	0.0625			20	10	2	0.5			4	4	1	0.25					1	4	0.25	0.0625					2	4	0.5
	4	19	0.210526	0.0526316			1	4	0.25	0.0625			2	7	0.285714	0.0714286			2	8	0.25	0.0625			14	7	2	0.5			3	3	1	0.25					1	4	0.25	0.0625					3	6	0.5
	4	19	0.210526	0.0526316			1	4	0.25	0.0625			2	7	0.285714	0.0714286			2	8	0.25	0.0625			18	9	2	0.5			4	4	1	0.25					1	4	0.25	0.0625					2	4	0.5
	4	19	0.210526	0.0526316			1	4	0.25	0.0625			2	7	0.285714	0.0714286			3	12	0.25	0.0625			12	6	2	0.5			5	5	1	0.25					1	4	0.25	0.0625					2	4	0.5
	4	19	0.210526	0.0526316			2	8	0.25	0.0625			2	7	0.285714	0.0714286			5	20	0.25	0.0625			10	5	2	0.5			6	6	1	0.25					2	8	0.25	0.0625					2	4	0.5
	4	19	0.210526	0.0526316			1	4	0.25	0.0625			2	7	0.285714	0.0714286			3	12	0.25	0.0625			14	7	2	0.5			4	4	1	0.25					1	4	0.25	0.0625					2	4	0.5
	3	14	0.214286	0.0535714			1	4	0.25	0.0625			2	7	0.285714	0.0714286			2	8	0.25	0.0625			14	7	2	0.5			4	4	1	0.25					1	4	0.25	0.0625					3	6	0.5
	3	14	0.214286	0.0535714			1	4	0.25	0.0625			2	7	0.285714	0.0714286			2	8	0.25	0.0625			12	6	2	0.5			4	4	1	0.25					3	12	0.25	0.0625					2	4	0.5
	3	14	0.214286	0.0535714			1	4	0.25	0.0625			2	7	0.285714	0.0714286			5	20	0.25	0.0625			16	8	2	0.5			3	3	1	0.25					1	4	0.25	0.0625					2	4	0.5
	3	14	0.214286	0.0535714			3	12	0.25	0.0625			2	7	0.285714	0.0714286			2	8	0.25	0.0625			16	8	2	0.5			4	4	1	0.25					1	4	0.25	0.0625					2	4	0.5
	3	14	0.214286	0.0535714			1	4	0.25	0.0625			2	7	0.285714	0.0714286			2	8	0.25	0.0625			8	4	2	0.5			3	3	1	0.25					1	4	0.25	0.0625					2	4	0.5
	3	14	0.214286	0.0535714			1	4	0.25	0.0625			2	7	0.285714	0.0714286			2	8	0.25	0.0625			14	7	2	0.5			3	3	1	0.25					2	8	0.25	0.0625					2	4	0.5
	3	14	0.214286	0.0535714			2	8	0.25	0.0625			2	7	0.285714	0.0714286			3	12	0.25	0.0625			16	8	2	0.5			5	5	1	0.25					1	4	0.25	0.0625					4	8	0.5
	3	14	0.214286	0.0535714			1	4	0.25	0.0625			2	7	0.285714	0.0714286			2	8	0.25	0.0625			12	6	2	0.5			3	3	1	0.25					1	4	0.25	0.0625					2	4	0.5
	3	14	0.214286	0.0535714			1	4	0.25	0.0625			2	7	0.285714	0.0714286			3	12	0.25	0.0625			12	6	2	0.5			4	4	1	0.25					1	4	0.25	0.0625					2	4	0.5
	3	14	0.214286	0.0535714			1	4	0.25	0.0625			2	7	0.285714	0.0714286			2	8	0.25	0.0625			20	10	2	0.5			4	4	1	0.25					1	4	0.25	0.0625					2	4	0.5
	3	14	0.214286	0.0535714			1	4	0.25	0.0625			2	7	0.285714	0.0714286			2	8	0.25	0.0625			16	8	2	0.5			5	5	1	0.25					1	4	0.25	0.0625					2	4	0.5
	3	14	0.214286	0.0535714			1	4	0.25	0.0625			2	7	0.285714	0.0714286			2	8	0.25	0.0625			24	12	2	0.5			4	4	1	0.25					1	4	0.25	0.0625					3	6	0.5
	3	14	0.214286	0.0535714			2	8	0.25	0.0625			2	7	0.285714	0.0714286			2	8	0.25	0.0625			20	10	2	0.5			5	5	1	0.25					1	4	0.25	0.0625					2	4	0.5
	3	14	0.214286	0.0535714			1	4	0.25	0.0625			2	7	0.285714	0.0714286			2	8	0.25	0.0625			10	5	2	0.5			5	5	1	0.25					1	4	0.25	0.0625					2	4	0.5
	3	14	0.214286	0.0535714			1	4	0.25	0.0625			2	7	0.285714	0.0714286			2	8	0.25	0.0625			12	6	2	0.5			4	4	1	0.25					2	8	0.25	0.0625					2	4	0.5
	3	14	0.214286	0.0535714			1	4	0.25	0.0625			3	10	0.3	0.075			2	8	0.25	0.0625			10	5	2	0.5			4	4	1	0.25					1	4	0.25	0.0625					2	4	0.5
	3	14	0.214286	0.0535714			1	4	0.25	0.0625			3	10	0.3	0.075			2	8	0.25	0.0625			24	12	2	0.5			4	4	1	0.25					1	4	0.25	0.0625					2	4	0.5
	6	28	0.214286	0.0535714			1	4	0.25	0.0625			3	10	0.3	0.075			2	8	0.25	0.0625			16	8	2	0.5			4	4	1	0.25					1	4	0.25	0.0625					2	4	0.5
	3	14	0.214286	0.0535714			1	4	0.25	0.0625			3	10	0.3	0.075			3	12	0.25	0.0625			10	5	2	0.5			5	5	1	0.25					1	4	0.25	0.0625					2	4	0.5
	3	14	0.214286	0.0535714			1	4	0.25	0.0625			3	10	0.3	0.075			2	8	0.25	0.0625			12	6	2	0.5			5	5	1	0.25					1	4	0.25	0.0625					2	4	0.5
	3	14	0.214286	0.0535714			1	4	0.25	0.0625			3	10	0.3	0.075			2	8	0.25	0.0625			10	5	2	0.5			4	4	1	0.25					1	4	0.25	0.0625					2	4	0.5
	3	14	0.214286	0.0535714			1	4	0.25	0.0625			3	10	0.3	0.075			3	12	0.25	0.0625			6	3	2	0.5			4	4	1	0.25					2	8	0.25	0.0625					2	4	0.5
	3	14	0.214286	0.0535714			1	4	0.25	0.0625			4	13	0.307692	0.0769231			2	8	0.25	0.0625			18	9	2	0.5			4	4	1	0.25					1	4	0.25	0.0625					2	4	0.5
	3	14	0.214286	0.0535714			1	4	0.25	0.0625			1	3	0.333333	0.0833333			3	12	0.25	0.0625			10	5	2	0.5			4	4	1	0.25					1	4	0.25	0.0625					2	4	0.5
	3	14	0.214286	0.0535714			1	4	0.25	0.0625			1	3	0.333333	0.0833333			2	8	0.25	0.0625			16	8	2	0.5			6	6	1	0.25					1	4	0.25	0.0625					2	4	0.5
	3	14	0.214286	0.0535714			1	4	0.25	0.0625			1	3	0.333333	0.0833333			3	12	0.25	0.0625			8	4	2	0.5			4	4	1	0.25					1	4	0.25	0.0625					7	14	0.5
	3	14	0.214286	0.0535714			1	4	0.25	0.0625			1	3	0.333333	0.0833333			3	12	0.25	0.0625			14	7	2	0.5			4	4	1	0.25					1	4	0.25	0.0625					2	4	0.5
	8	37	0.216216	0.0540541			1	4	0.25	0.0625			1	3	0.333333	0.0833333			4	16	0.25	0.0625			12	6	2	0.5			4	4	1	0.25					1	4	0.25	0.0625					2	4	0.5
	8	37	0.216216	0.0540541			1	4	0.25	0.0625			1	3	0.333333	0.0833333			2	8	0.25	0.0625			8	4	2	0.5			4	4	1	0.25					1	4	0.25	0.0625					2	4	0.5
	8	37	0.216216	0.0540541			1	4	0.25	0.0625			1	3	0.333333	0.0833333			2	8	0.25	0.0625			8	4	2	0.5			6	6	1	0.25					1	4	0.25	0.0625					2	4	0.5
	5	23	0.217391	0.0543478			1	4	0.25	0.0625			1	3	0.333333	0.0833333			3	12	0.25	0.0625			18	9	2	0.5			7	7	1	0.25					1	4	0.25	0.0625					2	4	0.5
	5	23	0.217391	0.0543478			1	4	0.25	0.0625			1	3	0.333333	0.0833333			2	8	0.25	0.0625			12	6	2	0.5			4	4	1	0.25					2	8	0.25	0.0625					2	4	0.5
	5	23	0.217391	0.0543478			1	4	0.25	0.0625			1	3	0.333333	0.0833333			3	12	0.25	0.0625			8	4	2	0.5			4	4	1	0.25					1	4	0.25	0.0625					2	4	0.5
	5	23	0.217391	0.0543478			1	4	0.25	0.0625			1	3	0.333333	0.0833333			2	8	0.25	0.0625			14	7	2	0.5			4	4	1	0.25					1	4	0.25	0.0625					2	4	0.5
	2	9	0.222222	0.0555556			1	4	0.25	0.0625			1	3	0.333333	0.0833333			4	16	0.25	0.0625			16	8	2	0.5			4	4	1	0.25					1	4	0.25	0.0625					2	4	0.5
	4	18	0.222222	0.0555556			1	4	0.25	0.0625			1	3	0.333333	0.0833333			3	12	0.25	0.0625			14	7	2	0.5			5	5	1	0.25					1	4	0.25	0.0625					2	4	0.5
	4	18	0.222222	0.0555556			3	12	0.25	0.0625			1	3	0.333333	0.0833333			3	12	0.25	0.0625			8	4	2	0.5			5	5	1	0.25					1	4	0.25	0.0625					2	4	0.5
	2	9	0.222222	0.0555556			2	8	0.25	0.0625			1	3	0.333333	0.0833333			3	12	0.25	0.0625			14	7	2	0.5			4	4	1	0.25					2	8	0.25	0.0625					2	4	0.5
	2	9	0.222222	0.0555556			4	16	0.25	0.0625			1	3	0.333333	0.0833333			2	8	0.25	0.0625			14	7	2	0.5			4	4	1	0.25					1	4	0.25	0.0625					2	4	0.5
	2	9	0.222222	0.0555556			17	68	0.25	0.0625			1	3	0.333333	0.0833333			4	16	0.25	0.0625			10	5	2	0.5			4	4	1	0.25					4	16	0.25	0.0625					2	4	0.5
	2	9	0.222222	0.0555556			1	4	0.25	0.0625			1	3	0.333333	0.0833333			2	8	0.25	0.0625			12	6	2	0.5			6	6	1	0.25					1	4	0.25	0.0625					2	4	0.5
	2	9	0.222222	0.0555556			1	4	0.25	0.0625			1	3	0.333333	0.0833333			2	8	0.25	0.0625			18	9	2	0.5			5	5	1	0.25					1	4	0.25	0.0625					2	4	0.5
	2	9	0.222222	0.0555556			2	8	0.25	0.0625			1	3	0.333333	0.0833333			2	8	0.25	0.0625			16	8	2	0.5			4	4	1	0.25					2	8	0.25	0.0625					2	4	0.5
	2	9	0.222222	0.0555556			1	4	0.25	0.0625			1	3	0.333333	0.0833333			5	20	0.25	0.0625			16	8	2	0.5			5	5	1	0.25					1	4	0.25	0.0625					2	4	0.5
	2	9	0.222222	0.0555556			1	4	0.25	0.0625			1	3	0.333333	0.0833333			2	8	0.25	0.0625			10	5	2	0.5			4	4	1	0.25					2	8	0.25	0.0625					2	4	0.5
	6	27	0.222222	0.0555556			1	4	0.25	0.0625			1	3	0.333333	0.0833333			2	8	0.25	0.0625			10	5	2	0.5			5	5	1	0.25					1	4	0.25	0.0625					2	4	0.5
	2	9	0.222222	0.0555556			1	4	0.25	0.0625			1	3	0.333333	0.0833333			2	8	0.25	0.0625			8	4	2	0.5			5	5	1	0.25					1	4	0.25	0.0625					2	4	0.5
	2	9	0.222222	0.0555556			1	4	0.25	0.0625			1	3	0.333333	0.0833333			2	8	0.25	0.0625			10	5	2	0.5			3	3	1	0.25					1	4	0.25	0.0625					2	4	0.5
	2	9	0.222222	0.0555556			1	4	0.25	0.0625			1	3	0.333333	0.0833333			3	12	0.25	0.0625			16	8	2	0.5			4	4	1	0.25					1	4	0.25	0.0625					2	4	0.5
	2	9	0.222222	0.0555556			1	4	0.25	0.0625			1	3	0.333333	0.0833333			2	8	0.25	0.0625			22	11	2	0.5			3	3	1	0.25					1	4	0.25	0.0625					2	4	0.5
	2	9	0.222222	0.0555556			1	4	0.25	0.0625			1	3	0.333333	0.0833333			2	8	0.25	0.0625			8	4	2	0.5			3	3	1	0.25					1	4	0.25	0.0625					2	4	0.5
	2	9	0.222222	0.0555556			1	4	0.25	0.0625			1	3	0.333333	0.0833333			2	8	0.25	0.0625			12	6	2	0.5			3	3	1	0.25					1	4	0.25	0.0625					2	4	0.5
	2	9	0.222222	0.0555556			1	4	0.25	0.0625			1	3	0.333333	0.0833333			2	8	0.25	0.0625			16	8	2	0.5			5	5	1	0.25					1	4	0.25	0.0625					2	4	0.5
	2	9	0.222222	0.0555556			1	4	0.25	0.0625			1	3	0.333333	0.0833333			2	8	0.25	0.0625			12	6	2	0.5			4	4	1	0.25					1	4	0.25	0.0625					2	4	0.5
	2	9	0.222222	0.0555556			1	4	0.25	0.0625			1	3	0.333333	0.0833333			3	12	0.25	0.0625			12	6	2	0.5			4	4	1	0.25					1	4	0.25	0.0625					2	4	0.5
	2	9	0.222222	0.0555556			1	4	0.25	0.0625			1	3	0.333333	0.0833333			2	8	0.25	0.0625			16	8	2	0.5			4	4	1	0.25					1	4	0.25	0.0625					2	4	0.5
	2	9	0.222222	0.0555556			1	4	0.25	0.0625			1	3	0.333333	0.0833333			2	8	0.25	0.0625			14	7	2	0.5			4	4	1	0.25					1	4	0.25	0.0625					2	4	0.5
	2	9	0.222222	0.0555556			1	4	0.25	0.0625			1	3	0.333333	0.0833333			2	8	0.25	0.0625			14	7	2	0.5			4	4	1	0.25					1	4	0.25	0.0625					2	4	0.5
	2	9	0.222222	0.0555556			1	4	0.25	0.0625			1	3	0.333333	0.0833333			2	8	0.25	0.0625			12	6	2	0.5			4	4	1	0.25					1	4	0.25	0.0625					2	4	0.5
	2	9	0.222222	0.0555556			4	16	0.25	0.0625			1	3	0.333333	0.0833333			2	8	0.25	0.0625			8	4	2	0.5			5	5	1	0.25					1	4	0.25	0.0625					2	4	0.5
	2	9	0.222222	0.0555556			1	4	0.25	0.0625			1	3	0.333333	0.0833333			2	8	0.25	0.0625			10	5	2	0.5			4	4	1	0.25					1	4	0.25	0.0625					2	4	0.5
	2	9	0.222222	0.0555556			2	8	0.25	0.0625			1	3	0.333333	0.0833333			6	24	0.25	0.0625			12	6	2	0.5			4	4	1	0.25					1	4	0.25	0.0625					2	4	0.5
	2	9	0.222222	0.0555556			5	20	0.25	0.0625			1	3	0.333333	0.0833333			2	8	0.25	0.0625			8	4	2	0.5			4	4	1	0.25					1	4	0.25	0.0625					2	4	0.5
	4	18	0.222222	0.0555556			1	4	0.25	0.0625			1	3	0.333333	0.0833333			3	12	0.25	0.0625			8	4	2	0.5			5	5	1	0.25					1	4	0.25	0.0625					2	4	0.5
	2	9	0.222222	0.0555556			3	12	0.25	0.0625			1	3	0.333333	0.0833333			2	8	0.25	0.0625			8	4	2	0.5			4	4	1	0.25					1	4	0.25	0.0625					2	4	0.5
	4	18	0.222222	0.0555556			3	12	0.25	0.0625			1	3	0.333333	0.0833333			2	8	0.25	0.0625			14	7	2	0.5			4	4	1	0.25					1	4	0.25	0.0625					2	4	0.5
	2	9	0.222222	0.0555556			2	8	0.25	0.0625			1	3	0.333333	0.0833333			2	8	0.25	0.0625			12	6	2	0.5			4	4	1	0.25					1	4	0.25	0.0625					2	4	0.5
	4	18	0.222222	0.0555556			1	4	0.25	0.0625			1	3	0.333333	0.0833333			2	8	0.25	0.0625			12	6	2	0.5			4	4	1	0.25					1	4	0.25	0.0625					2	4	0.5
	2	9	0.222222	0.0555556			1	4	0.25	0.0625			1	3	0.333333	0.0833333			2	8	0.25	0.0625			12	6	2	0.5			4	4	1	0.25					2	8	0.25	0.0625					2	4	0.5
	2	9	0.222222	0.0555556			1	4	0.25	0.0625			1	3	0.333333	0.0833333			2	8	0.25	0.0625			14	7	2	0.5			4	4	1	0.25					2	8	0.25	0.0625					2	4	0.5
	2	9	0.222222	0.0555556			5	20	0.25	0.0625			1	3	0.333333	0.0833333			2	8	0.25	0.0625			10	5	2	0.5			5	5	1	0.25					1	4	0.25	0.0625					2	4	0.5
	2	9	0.222222	0.0555556			1	4	0.25	0.0625			1	3	0.333333	0.0833333			2	8	0.25	0.0625			24	12	2	0.5			4	4	1	0.25					1	4	0.25	0.0625					3	6	0.5
	2	9	0.222222	0.0555556			1	4	0.25	0.0625			1	3	0.333333	0.0833333			2	8	0.25	0.0625			8	4	2	0.5			5	5	1	0.25					1	4	0.25	0.0625					2	4	0.5
	2	9	0.222222	0.0555556			1	4	0.25	0.0625			1	3	0.333333	0.0833333			3	12	0.25	0.0625			14	7	2	0.5			4	4	1	0.25					1	4	0.25	0.0625					3	6	0.5
	2	9	0.222222	0.0555556			1	4	0.25	0.0625			1	3	0.333333	0.0833333			2	8	0.25	0.0625			10	5	2	0.5			4	4	1	0.25					1	4	0.25	0.0625					2	4	0.5
	6	27	0.222222	0.0555556			1	4	0.25	0.0625			1	3	0.333333	0.0833333			2	8	0.25	0.0625			16	8	2	0.5			4	4	1	0.25					1	4	0.25	0.0625					2	4	0.5
	2	9	0.222222	0.0555556			1	4	0.25	0.0625			1	3	0.333333	0.0833333			2	8	0.25	0.0625			12	6	2	0.5			5	5	1	0.25					1	4	0.25	0.0625					2	4	0.5
	6	27	0.222222	0.0555556			1	4	0.25	0.0625			1	3	0.333333	0.0833333			2	8	0.25	0.0625			14	7	2	0.5			4	4	1	0.25					1	4	0.25	0.0625					2	4	0.5
	2	9	0.222222	0.0555556			2	8	0.25	0.0625			1	3	0.333333	0.0833333			2	8	0.25	0.0625			12	6	2	0.5			4	4	1	0.25					1	4	0.25	0.0625					2	4	0.5
	4	18	0.222222	0.0555556			1	4	0.25	0.0625			1	3	0.333333	0.0833333			2	8	0.25	0.0625			16	8	2	0.5			4	4	1	0.25					1	4	0.25	0.0625					2	4	0.5
	2	9	0.222222	0.0555556			1	4	0.25	0.0625			1	3	0.333333	0.0833333			2	8	0.25	0.0625			8	4	2	0.5			4	4	1	0.25					1	4	0.25	0.0625					2	4	0.5
	2	9	0.222222	0.0555556			1	4	0.25	0.0625			1	3	0.333333	0.0833333			2	8	0.25	0.0625			12	6	2	0.5			5	5	1	0.25					1	4	0.25	0.0625					2	4	0.5
	2	9	0.222222	0.0555556			1	4	0.25	0.0625			1	3	0.333333	0.0833333			2	8	0.25	0.0625			12	6	2	0.5			4	4	1	0.25					1	4	0.25	0.0625					2	4	0.5
	2	9	0.222222	0.0555556			1	4	0.25	0.0625			1	3	0.333333	0.0833333			2	8	0.25	0.0625			18	9	2	0.5			5	5	1	0.25					1	4	0.25	0.0625					2	4	0.5
	2	9	0.222222	0.0555556			2	8	0.25	0.0625			1	3	0.333333	0.0833333			3	12	0.25	0.0625			10	5	2	0.5			4	4	1	0.25					5	20	0.25	0.0625					2	4	0.5
	2	9	0.222222	0.0555556			1	4	0.25	0.0625			1	3	0.333333	0.0833333			2	8	0.25	0.0625			12	6	2	0.5			4	4	1	0.25					1	4	0.25	0.0625					2	4	0.5
	2	9	0.222222	0.0555556			1	4	0.25	0.0625			1	3	0.333333	0.0833333			2	8	0.25	0.0625			8	4	2	0.5			5	5	1	0.25					1	4	0.25	0.0625					2	4	0.5
	2	9	0.222222	0.0555556			1	4	0.25	0.0625			1	3	0.333333	0.0833333			2	8	0.25	0.0625			8	4	2	0.5			4	4	1	0.25					1	4	0.25	0.0625					2	4	0.5
	2	9	0.222222	0.0555556			2	8	0.25	0.0625			1	3	0.333333	0.0833333			2	8	0.25	0.0625			10	5	2	0.5			5	5	1	0.25					1	4	0.25	0.0625					2	4	0.5
	2	9	0.222222	0.0555556			1	4	0.25	0.0625			1	3	0.333333	0.0833333			2	8	0.25	0.0625			8	4	2	0.5			4	4	1	0.25					1	4	0.25	0.0625					3	6	0.5
	6	27	0.222222	0.0555556			1	4	0.25	0.0625			1	3	0.333333	0.0833333			2	8	0.25	0.0625			8	4	2	0.5			5	5	1	0.25					1	4	0.25	0.0625					2	4	0.5
	2	9	0.222222	0.0555556			2	8	0.25	0.0625			1	3	0.333333	0.0833333			5	20	0.25	0.0625			8	4	2	0.5			5	5	1	0.25					1	4	0.25	0.0625					2	4	0.5
	2	9	0.222222	0.0555556			4	16	0.25	0.0625			1	3	0.333333	0.0833333			2	8	0.25	0.0625			6	3	2	0.5			3	3	1	0.25					1	4	0.25	0.0625					2	4	0.5
	2	9	0.222222	0.0555556			2	8	0.25	0.0625			1	3	0.333333	0.0833333			2	8	0.25	0.0625			36	18	2	0.5			5	5	1	0.25					1	4	0.25	0.0625					2	4	0.5
	2	9	0.222222	0.0555556			1	4	0.25	0.0625			1	3	0.333333	0.0833333			2	8	0.25	0.0625			20	10	2	0.5			4	4	1	0.25					1	4	0.25	0.0625					2	4	0.5
	2	9	0.222222	0.0555556			1	4	0.25	0.0625			1	3	0.333333	0.0833333			2	8	0.25	0.0625			18	9	2	0.5			3	3	1	0.25					1	4	0.25	0.0625					2	4	0.5
	2	9	0.222222	0.0555556			1	4	0.25	0.0625			1	3	0.333333	0.0833333			2	8	0.25	0.0625			12	6	2	0.5			4	4	1	0.25					1	4	0.25	0.0625					2	4	0.5
	2	9	0.222222	0.0555556			1	4	0.25	0.0625			1	3	0.333333	0.0833333			2	8	0.25	0.0625			10	5	2	0.5			6	6	1	0.25					1	4	0.25	0.0625					2	4	0.5
	2	9	0.222222	0.0555556			2	8	0.25	0.0625			1	3	0.333333	0.0833333			2	8	0.25	0.0625			22	11	2	0.5			4	4	1	0.25					2	8	0.25	0.0625					3	6	0.5
	4	18	0.222222	0.0555556			1	4	0.25	0.0625			1	3	0.333333	0.0833333			2	8	0.25	0.0625			10	5	2	0.5			4	4	1	0.25					1	4	0.25	0.0625					3	6	0.5
	2	9	0.222222	0.0555556			6	24	0.25	0.0625			1	3	0.333333	0.0833333			1	4	0.25	0.0625			12	6	2	0.5			4	4	1	0.25					2	8	0.25	0.0625					3	6	0.5
	2	9	0.222222	0.0555556			1	4	0.25	0.0625			1	3	0.333333	0.0833333			1	4	0.25	0.0625			20	10	2	0.5			4	4	1	0.25					1	4	0.25	0.0625					2	4	0.5
	2	9	0.222222	0.0555556			1	4	0.25	0.0625			1	3	0.333333	0.0833333			1	4	0.25	0.0625			10	5	2	0.5			3	3	1	0.25					1	4	0.25	0.0625					2	4	0.5
	2	9	0.222222	0.0555556			1	4	0.25	0.0625			1	3	0.333333	0.0833333			1	4	0.25	0.0625			20	10	2	0.5			4	4	1	0.25					1	4	0.25	0.0625					2	4	0.5
	2	9	0.222222	0.0555556			1	4	0.25	0.0625			1	3	0.333333	0.0833333			1	4	0.25	0.0625			8	4	2	0.5			6	6	1	0.25					1	4	0.25	0.0625					2	4	0.5
	2	9	0.222222	0.0555556			2	8	0.25	0.0625			1	3	0.333333	0.0833333			1	4	0.25	0.0625			20	10	2	0.5			3	3	1	0.25					2	8	0.25	0.0625					2	4	0.5
	2	9	0.222222	0.0555556			2	8	0.25	0.0625			1	3	0.333333	0.0833333			1	4	0.25	0.0625			14	7	2	0.5			4	4	1	0.25					1	4	0.25	0.0625					2	4	0.5
	2	9	0.222222	0.0555556			2	8	0.25	0.0625			1	3	0.333333	0.0833333			1	4	0.25	0.0625			18	9	2	0.5			4	4	1	0.25					1	4	0.25	0.0625					2	4	0.5
	2	9	0.222222	0.0555556			5	20	0.25	0.0625			1	3	0.333333	0.0833333			1	4	0.25	0.0625			12	6	2	0.5			5	5	1	0.25					1	4	0.25	0.0625					2	4	0.5
	2	9	0.222222	0.0555556			1	4	0.25	0.0625			1	3	0.333333	0.0833333			1	4	0.25	0.0625			10	5	2	0.5			8	8	1	0.25					1	4	0.25	0.0625					2	4	0.5
	2	9	0.222222	0.0555556			2	8	0.25	0.0625			1	3	0.333333	0.0833333			1	4	0.25	0.0625			14	7	2	0.5			3	3	1	0.25					1	4	0.25	0.0625					2	4	0.5
	2	9	0.222222	0.0555556			1	4	0.25	0.0625			1	3	0.333333	0.0833333			1	4	0.25	0.0625			14	7	2	0.5			4	4	1	0.25					3	12	0.25	0.0625					2	4	0.5
	2	9	0.222222	0.0555556			1	4	0.25	0.0625			1	3	0.333333	0.0833333			3	12	0.25	0.0625			12	6	2	0.5			4	4	1	0.25					1	4	0.25	0.0625					2	4	0.5
	2	9	0.222222	0.0555556			1	4	0.25	0.0625			1	3	0.333333	0.0833333			2	8	0.25	0.0625			14	7	2	0.5			4	4	1	0.25					1	4	0.25	0.0625					2	4	0.5
	2	9	0.222222	0.0555556			1	4	0.25	0.0625			1	3	0.333333	0.0833333			1	4	0.25	0.0625			16	8	2	0.5			4	4	1	0.25					2	8	0.25	0.0625					2	4	0.5
	2	9	0.222222	0.0555556			1	4	0.25	0.0625			1	3	0.333333	0.0833333			1	4	0.25	0.0625			8	4	2	0.5			4	4	1	0.25					1	4	0.25	0.0625					14	26	0.538462
	2	9	0.222222	0.0555556			6	24	0.25	0.0625			3	9	0.333333	0.0833333			1	4	0.25	0.0625			16	8	2	0.5			4	4	1	0.25					1	4	0.25	0.0625					5	9	0.555556
	2	9	0.222222	0.0555556			1	4	0.25	0.0625			1	3	0.333333	0.0833333			1	4	0.25	0.0625			8	4	2	0.5			4	4	1	0.25					1	4	0.25	0.0625					5	9	0.555556
	2	9	0.222222	0.0555556			1	4	0.25	0.0625			1	3	0.333333	0.0833333			1	4	0.25	0.0625			8	4	2	0.5			3	3	1	0.25					1	4	0.25	0.0625					4	7	0.571429
	2	9	0.222222	0.0555556			1	4	0.25	0.0625			1	3	0.333333	0.0833333			1	4	0.25	0.0625			10	5	2	0.5			3	3	1	0.25					1	4	0.25	0.0625					4	7	0.571429
	2	9	0.222222	0.0555556			2	8	0.25	0.0625			1	3	0.333333	0.0833333			1	4	0.25	0.0625			14	7	2	0.5			3	3	1	0.25					1	4	0.25	0.0625					4	7	0.571429
	2	9	0.222222	0.0555556			1	4	0.25	0.0625			1	3	0.333333	0.0833333			7	27	0.259259	0.0648148			12	6	2	0.5			4	4	1	0.25					1	4	0.25	0.0625					8	14	0.571429
	2	9	0.222222	0.0555556			1	4	0.25	0.0625			1	3	0.333333	0.0833333			12	46	0.26087	0.0652174			16	8	2	0.5			4	4	1	0.25					1	4	0.25	0.0625					4	7	0.571429
	2	9	0.222222	0.0555556			1	4	0.25	0.0625			1	3	0.333333	0.0833333			6	23	0.26087	0.0652174			12	6	2	0.5			5	5	1	0.25					1	4	0.25	0.0625					4	7	0.571429
	2	9	0.222222	0.0555556			2	8	0.25	0.0625			1	3	0.333333	0.0833333			5	19	0.263158	0.0657895			12	6	2	0.5			4	4	1	0.25					1	4	0.25	0.0625					7	12	0.583333
	2	9	0.222222	0.0555556			1	4	0.25	0.0625			1	3	0.333333	0.0833333			4	15	0.266667	0.0666667			12	6	2	0.5			4	4	1	0.25					1	4	0.25	0.0625					3	5	0.6
	2	9	0.222222	0.0555556			2	8	0.25	0.0625			1	3	0.333333	0.0833333			4	15	0.266667	0.0666667			20	10	2	0.5			4	4	1	0.25					1	4	0.25	0.0625					3	5	0.6
	2	9	0.222222	0.0555556			3	12	0.25	0.0625			1	3	0.333333	0.0833333			4	15	0.266667	0.0666667			16	8	2	0.5			4	4	1	0.25					1	4	0.25	0.0625					3	5	0.6
	2	9	0.222222	0.0555556			1	4	0.25	0.0625			1	3	0.333333	0.0833333			4	15	0.266667	0.0666667			16	8	2	0.5			4	4	1	0.25					1	4	0.25	0.0625					6	10	0.6
	14	62	0.225806	0.0564516			1	4	0.25	0.0625			1	3	0.333333	0.0833333			4	15	0.266667	0.0666667			24	12	2	0.5			4	4	1	0.25					1	4	0.25	0.0625					3	5	0.6
	7	31	0.225806	0.0564516			1	4	0.25	0.0625			1	3	0.333333	0.0833333			4	15	0.266667	0.0666667			20	10	2	0.5			3	3	1	0.25					1	4	0.25	0.0625					3	5	0.6
	5	22	0.227273	0.0568182			5	20	0.25	0.0625			1	3	0.333333	0.0833333			4	15	0.266667	0.0666667			24	12	2	0.5			5	5	1	0.25					1	4	0.25	0.0625					3	5	0.6
	5	22	0.227273	0.0568182			1	4	0.25	0.0625			1	3	0.333333	0.0833333			4	15	0.266667	0.0666667			10	5	2	0.5			3	3	1	0.25					1	4	0.25	0.0625					3	5	0.6
	5	22	0.227273	0.0568182			2	8	0.25	0.0625			1	3	0.333333	0.0833333			4	15	0.266667	0.0666667			12	6	2	0.5			4	4	1	0.25					1	4	0.25	0.0625					3	5	0.6
	5	22	0.227273	0.0568182			1	4	0.25	0.0625			1	3	0.333333	0.0833333			4	15	0.266667	0.0666667			10	5	2	0.5			4	4	1	0.25					1	4	0.25	0.0625					3	5	0.6
	8	35	0.228571	0.0571429			1	4	0.25	0.0625			1	3	0.333333	0.0833333			4	15	0.266667	0.0666667			24	12	2	0.5			5	5	1	0.25					1	4	0.25	0.0625					3	5	0.6
	3	13	0.230769	0.0576923			1	4	0.25	0.0625			1	3	0.333333	0.0833333			4	15	0.266667	0.0666667			16	8	2	0.5			4	4	1	0.25					1	4	0.25	0.0625					3	5	0.6
	3	13	0.230769	0.0576923			1	4	0.25	0.0625			1	3	0.333333	0.0833333			4	15	0.266667	0.0666667			10	5	2	0.5			4	4	1	0.25					1	4	0.25	0.0625					3	5	0.6
	3	13	0.230769	0.0576923			1	4	0.25	0.0625			1	3	0.333333	0.0833333			3	11	0.272727	0.0681818			12	6	2	0.5			4	4	1	0.25					1	4	0.25	0.0625					3	5	0.6
	3	13	0.230769	0.0576923			1	4	0.25	0.0625			1	3	0.333333	0.0833333			3	11	0.272727	0.0681818			10	5	2	0.5			5	5	1	0.25					2	8	0.25	0.0625					3	5	0.6
	3	13	0.230769	0.0576923			1	4	0.25	0.0625			1	3	0.333333	0.0833333			3	11	0.272727	0.0681818			6	3	2	0.5			4	4	1	0.25					1	4	0.25	0.0625					3	5	0.6
	3	13	0.230769	0.0576923			2	8	0.25	0.0625			1	3	0.333333	0.0833333			3	11	0.272727	0.0681818			10	5	2	0.5			7	7	1	0.25					1	4	0.25	0.0625					3	5	0.6
	3	13	0.230769	0.0576923			4	16	0.25	0.0625			1	3	0.333333	0.0833333			3	11	0.272727	0.0681818			18	9	2	0.5			4	4	1	0.25					1	4	0.25	0.0625					3	5	0.6
	3	13	0.230769	0.0576923			1	4	0.25	0.0625			1	3	0.333333	0.0833333			3	11	0.272727	0.0681818			10	5	2	0.5			5	5	1	0.25					1	4	0.25	0.0625					3	5	0.6
	3	13	0.230769	0.0576923			1	4	0.25	0.0625			1	3	0.333333	0.0833333			3	11	0.272727	0.0681818			16	8	2	0.5			3	3	1	0.25					1	4	0.25	0.0625					3	5	0.6
	3	13	0.230769	0.0576923			1	4	0.25	0.0625			1	3	0.333333	0.0833333			3	11	0.272727	0.0681818			8	4	2	0.5			5	5	1	0.25					1	4	0.25	0.0625					3	5	0.6
	3	13	0.230769	0.0576923			1	4	0.25	0.0625			1	3	0.333333	0.0833333			3	11	0.272727	0.0681818			14	7	2	0.5			3	3	1	0.25					2	8	0.25	0.0625					3	5	0.6
	3	13	0.230769	0.0576923			1	4	0.25	0.0625			1	3	0.333333	0.0833333			3	11	0.272727	0.0681818			12	6	2	0.5			4	4	1	0.25					1	4	0.25	0.0625					3	5	0.6
	3	13	0.230769	0.0576923			1	4	0.25	0.0625			1	3	0.333333	0.0833333			3	11	0.272727	0.0681818			8	4	2	0.5			4	4	1	0.25					1	4	0.25	0.0625					3	5	0.6
	3	13	0.230769	0.0576923			1	4	0.25	0.0625			1	3	0.333333	0.0833333			3	11	0.272727	0.0681818			8	4	2	0.5			3	3	1	0.25					1	4	0.25	0.0625					3	5	0.6
	3	13	0.230769	0.0576923			1	4	0.25	0.0625			1	3	0.333333	0.0833333			3	11	0.272727	0.0681818			18	9	2	0.5			4	4	1	0.25					1	4	0.25	0.0625					3	5	0.6
	3	13	0.230769	0.0576923			1	4	0.25	0.0625			1	3	0.333333	0.0833333			3	11	0.272727	0.0681818			12	6	2	0.5			4	4	1	0.25					2	8	0.25	0.0625					3	5	0.6
	3	13	0.230769	0.0576923			1	4	0.25	0.0625			1	3	0.333333	0.0833333			3	11	0.272727	0.0681818			8	4	2	0.5			4	4	1	0.25					1	4	0.25	0.0625					3	5	0.6
	3	13	0.230769	0.0576923			1	4	0.25	0.0625			1	3	0.333333	0.0833333			3	11	0.272727	0.0681818			14	7	2	0.5			4	4	1	0.25					1	4	0.25	0.0625					3	5	0.6
	3	13	0.230769	0.0576923			1	4	0.25	0.0625			1	3	0.333333	0.0833333			3	11	0.272727	0.0681818			16	8	2	0.5			4	4	1	0.25					1	4	0.25	0.0625					3	5	0.6
	6	26	0.230769	0.0576923			1	4	0.25	0.0625			1	3	0.333333	0.0833333			3	11	0.272727	0.0681818			14	7	2	0.5			4	4	1	0.25					1	4	0.25	0.0625					3	5	0.6
	3	13	0.230769	0.0576923			1	4	0.25	0.0625			1	3	0.333333	0.0833333			3	11	0.272727	0.0681818			8	4	2	0.5			4	4	1	0.25					1	4	0.25	0.0625					3	5	0.6
	3	13	0.230769	0.0576923			1	4	0.25	0.0625			1	3	0.333333	0.0833333			6	22	0.272727	0.0681818			8	4	2	0.5			3	3	1	0.25					1	4	0.25	0.0625					3	5	0.6
	3	13	0.230769	0.0576923			1	4	0.25	0.0625			1	3	0.333333	0.0833333			3	11	0.272727	0.0681818			14	7	2	0.5			3	3	1	0.25					3	12	0.25	0.0625					3	5	0.6
	3	13	0.230769	0.0576923			2	8	0.25	0.0625			1	3	0.333333	0.0833333			3	11	0.272727	0.0681818			14	7	2	0.5			3	3	1	0.25					1	4	0.25	0.0625					3	5	0.6
	3	13	0.230769	0.0576923			1	4	0.25	0.0625			1	3	0.333333	0.0833333			3	11	0.272727	0.0681818			8	4	2	0.5			4	4	1	0.25					1	4	0.25	0.0625					3	5	0.6
	3	13	0.230769	0.0576923			1	4	0.25	0.0625			1	3	0.333333	0.0833333			3	11	0.272727	0.0681818			10	5	2	0.5			5	5	1	0.25					1	4	0.25	0.0625					3	5	0.6
	3	13	0.230769	0.0576923			1	4	0.25	0.0625			1	3	0.333333	0.0833333			3	11	0.272727	0.0681818			12	6	2	0.5			3	3	1	0.25					1	4	0.25	0.0625					3	5	0.6
	3	13	0.230769	0.0576923			1	4	0.25	0.0625			1	3	0.333333	0.0833333			3	11	0.272727	0.0681818			18	9	2	0.5			3	3	1	0.25					1	4	0.25	0.0625					3	5	0.6
	3	13	0.230769	0.0576923			2	8	0.25	0.0625			1	3	0.333333	0.0833333			3	11	0.272727	0.0681818			16	8	2	0.5			4	4	1	0.25					1	4	0.25	0.0625					3	5	0.6
	3	13	0.230769	0.0576923			2	8	0.25	0.0625			1	3	0.333333	0.0833333			3	11	0.272727	0.0681818			16	8	2	0.5			4	4	1	0.25					1	4	0.25	0.0625					3	5	0.6
	3	13	0.230769	0.0576923			2	8	0.25	0.0625			1	3	0.333333	0.0833333			3	11	0.272727	0.0681818			10	5	2	0.5			4	4	1	0.25					1	4	0.25	0.0625					3	5	0.6
	3	13	0.230769	0.0576923			1	4	0.25	0.0625			1	3	0.333333	0.0833333			3	11	0.272727	0.0681818			14	7	2	0.5			4	4	1	0.25					1	4	0.25	0.0625					3	5	0.6
	3	13	0.230769	0.0576923			2	8	0.25	0.0625			1	3	0.333333	0.0833333			3	11	0.272727	0.0681818			10	5	2	0.5			4	4	1	0.25					1	4	0.25	0.0625					3	5	0.6
	3	13	0.230769	0.0576923			5	20	0.25	0.0625			1	3	0.333333	0.0833333			6	22	0.272727	0.0681818			12	6	2	0.5			4	4	1	0.25					1	4	0.25	0.0625					3	5	0.6
	3	13	0.230769	0.0576923			1	4	0.25	0.0625			1	3	0.333333	0.0833333			3	11	0.272727	0.0681818			8	4	2	0.5			4	4	1	0.25					1	4	0.25	0.0625					3	5	0.6
	3	13	0.230769	0.0576923			1	4	0.25	0.0625			1	3	0.333333	0.0833333			3	11	0.272727	0.0681818			10	5	2	0.5			6	6	1	0.25					2	8	0.25	0.0625					3	5	0.6
	3	13	0.230769	0.0576923			1	4	0.25	0.0625			1	3	0.333333	0.0833333			3	11	0.272727	0.0681818			10	5	2	0.5			3	3	1	0.25					1	4	0.25	0.0625					3	5	0.6
	3	13	0.230769	0.0576923			1	4	0.25	0.0625			1	3	0.333333	0.0833333			3	11	0.272727	0.0681818			16	8	2	0.5			5	5	1	0.25					1	4	0.25	0.0625					3	5	0.6
	3	13	0.230769	0.0576923			1	4	0.25	0.0625			1	3	0.333333	0.0833333			3	11	0.272727	0.0681818			10	5	2	0.5			4	4	1	0.25					1	4	0.25	0.0625					3	5	0.6
	3	13	0.230769	0.0576923			1	4	0.25	0.0625			1	3	0.333333	0.0833333			3	11	0.272727	0.0681818			22	11	2	0.5			3	3	1	0.25					1	4	0.25	0.0625					3	5	0.6
	3	13	0.230769	0.0576923			1	4	0.25	0.0625			1	3	0.333333	0.0833333			3	11	0.272727	0.0681818			10	5	2	0.5			4	4	1	0.25					2	8	0.25	0.0625					3	5	0.6
	3	13	0.230769	0.0576923			1	4	0.25	0.0625			1	3	0.333333	0.0833333			3	11	0.272727	0.0681818			8	4	2	0.5			3	3	1	0.25					1	4	0.25	0.0625					3	5	0.6
	3	13	0.230769	0.0576923			1	4	0.25	0.0625			1	3	0.333333	0.0833333			3	11	0.272727	0.0681818			12	6	2	0.5			10	9	1.11111	0.277778					2	8	0.25	0.0625					5	8	0.625
	3	13	0.230769	0.0576923			1	4	0.25	0.0625			1	3	0.333333	0.0833333			3	11	0.272727	0.0681818			16	8	2	0.5			9	8	1.125	0.28125					1	4	0.25	0.0625					5	8	0.625
	3	13	0.230769	0.0576923			1	4	0.25	0.0625			1	3	0.333333	0.0833333			3	11	0.272727	0.0681818			12	6	2	0.5			9	8	1.125	0.28125					1	4	0.25	0.0625					5	8	0.625
	3	13	0.230769	0.0576923			1	4	0.25	0.0625			1	3	0.333333	0.0833333			3	11	0.272727	0.0681818			12	6	2	0.5			9	8	1.125	0.28125					1	4	0.25	0.0625					5	8	0.625
	3	13	0.230769	0.0576923			1	4	0.25	0.0625			1	3	0.333333	0.0833333			3	11	0.272727	0.0681818			16	8	2	0.5			9	8	1.125	0.28125					1	4	0.25	0.0625					6	9	0.666667
	3	13	0.230769	0.0576923			1	4	0.25	0.0625			1	3	0.333333	0.0833333			3	11	0.272727	0.0681818			18	9	2	0.5			9	8	1.125	0.28125					1	4	0.25	0.0625					2	3	0.666667
	3	13	0.230769	0.0576923			1	4	0.25	0.0625			1	3	0.333333	0.0833333			3	11	0.272727	0.0681818			14	7	2	0.5			9	8	1.125	0.28125					1	4	0.25	0.0625					4	6	0.666667
	3	13	0.230769	0.0576923			1	4	0.25	0.0625			1	3	0.333333	0.0833333			3	11	0.272727	0.0681818			14	7	2	0.5			8	7	1.14286	0.285714					1	4	0.25	0.0625					2	3	0.666667
	3	13	0.230769	0.0576923			3	12	0.25	0.0625			1	3	0.333333	0.0833333			3	11	0.272727	0.0681818			10	5	2	0.5			8	7	1.14286	0.285714					1	4	0.25	0.0625					2	3	0.666667
	7	30	0.233333	0.0583333			2	8	0.25	0.0625			1	3	0.333333	0.0833333			3	11	0.272727	0.0681818			12	6	2	0.5			8	7	1.14286	0.285714					1	4	0.25	0.0625					2	3	0.666667
	4	17	0.235294	0.0588235			1	4	0.25	0.0625			1	3	0.333333	0.0833333			3	11	0.272727	0.0681818			8	4	2	0.5			8	7	1.14286	0.285714					1	4	0.25	0.0625					2	3	0.666667
	4	17	0.235294	0.0588235			1	4	0.25	0.0625			1	3	0.333333	0.0833333			3	11	0.272727	0.0681818			10	5	2	0.5			8	7	1.14286	0.285714					1	4	0.25	0.0625					2	3	0.666667
	4	17	0.235294	0.0588235			1	4	0.25	0.0625			1	3	0.333333	0.0833333			3	11	0.272727	0.0681818			12	6	2	0.5			8	7	1.14286	0.285714					1	4	0.25	0.0625					2	3	0.666667
	4	17	0.235294	0.0588235			1	4	0.25	0.0625			1	3	0.333333	0.0833333			3	11	0.272727	0.0681818			8	4	2	0.5			8	7	1.14286	0.285714					1	4	0.25	0.0625					2	3	0.666667
	4	17	0.235294	0.0588235			1	4	0.25	0.0625			1	3	0.333333	0.0833333			3	11	0.272727	0.0681818			10	5	2	0.5			8	7	1.14286	0.285714					2	8	0.25	0.0625					2	3	0.666667
	4	17	0.235294	0.0588235			1	4	0.25	0.0625			1	3	0.333333	0.0833333			5	18	0.277778	0.0694444			12	6	2	0.5			8	7	1.14286	0.285714					1	4	0.25	0.0625					2	3	0.666667
	8	34	0.235294	0.0588235			1	4	0.25	0.0625			1	3	0.333333	0.0833333			4	14	0.285714	0.0714286			8	4	2	0.5			8	7	1.14286	0.285714					1	4	0.25	0.0625					2	3	0.666667
	4	17	0.235294	0.0588235			1	4	0.25	0.0625			1	3	0.333333	0.0833333			2	7	0.285714	0.0714286			8	4	2	0.5			8	7	1.14286	0.285714					1	4	0.25	0.0625					2	3	0.666667
	4	17	0.235294	0.0588235			1	4	0.25	0.0625			1	3	0.333333	0.0833333			2	7	0.285714	0.0714286			14	7	2	0.5			8	7	1.14286	0.285714					1	4	0.25	0.0625					2	3	0.666667
	8	34	0.235294	0.0588235			1	4	0.25	0.0625			1	3	0.333333	0.0833333			2	7	0.285714	0.0714286			12	6	2	0.5			8	7	1.14286	0.285714					1	4	0.25	0.0625					2	3	0.666667
	4	17	0.235294	0.0588235			2	8	0.25	0.0625			1	3	0.333333	0.0833333			4	14	0.285714	0.0714286			12	6	2	0.5			7	6	1.16667	0.291667					1	4	0.25	0.0625					2	3	0.666667
	9	38	0.236842	0.0592105			1	4	0.25	0.0625			1	3	0.333333	0.0833333			4	14	0.285714	0.0714286			12	6	2	0.5			7	6	1.16667	0.291667					1	4	0.25	0.0625					2	3	0.666667
	5	21	0.238095	0.0595238			1	4	0.25	0.0625			1	3	0.333333	0.0833333			2	7	0.285714	0.0714286			12	6	2	0.5			7	6	1.16667	0.291667					1	4	0.25	0.0625					4	6	0.666667
	5	21	0.238095	0.0595238			1	4	0.25	0.0625			1	3	0.333333	0.0833333			4	14	0.285714	0.0714286			14	7	2	0.5			7	6	1.16667	0.291667					1	4	0.25	0.0625					2	3	0.666667
	5	21	0.238095	0.0595238			1	4	0.25	0.0625			1	3	0.333333	0.0833333			2	7	0.285714	0.0714286			10	5	2	0.5			7	6	1.16667	0.291667					5	19	0.263158	0.0657895					4	6	0.666667
	5	21	0.238095	0.0595238			1	4	0.25	0.0625			1	3	0.333333	0.0833333			2	7	0.285714	0.0714286			24	12	2	0.5			14	12	1.16667	0.291667					4	15	0.266667	0.0666667					4	6	0.666667
	5	21	0.238095	0.0595238			1	4	0.25	0.0625			1	3	0.333333	0.0833333			4	14	0.285714	0.0714286			8	4	2	0.5			7	6	1.16667	0.291667					3	11	0.272727	0.0681818					2	3	0.666667
	5	21	0.238095	0.0595238			1	4	0.25	0.0625			1	3	0.333333	0.0833333			2	7	0.285714	0.0714286			10	5	2	0.5			7	6	1.16667	0.291667					3	11	0.272727	0.0681818					2	3	0.666667
	5	21	0.238095	0.0595238			1	4	0.25	0.0625			1	3	0.333333	0.0833333			4	14	0.285714	0.0714286			14	7	2	0.5			7	6	1.16667	0.291667					3	11	0.272727	0.0681818					2	3	0.666667
	5	21	0.238095	0.0595238			1	4	0.25	0.0625			1	3	0.333333	0.0833333			4	14	0.285714	0.0714286			10	5	2	0.5			7	6	1.16667	0.291667					3	11	0.272727	0.0681818					2	3	0.666667
	5	21	0.238095	0.0595238			1	4	0.25	0.0625			1	3	0.333333	0.0833333			2	7	0.285714	0.0714286			16	8	2	0.5			7	6	1.16667	0.291667					3	11	0.272727	0.0681818					4	6	0.666667
	16	67	0.238806	0.0597015			1	4	0.25	0.0625			1	3	0.333333	0.0833333			2	7	0.285714	0.0714286			12	6	2	0.5			7	6	1.16667	0.291667					3	11	0.272727	0.0681818					2	3	0.666667
	6	25	0.24	0.06			1	4	0.25	0.0625			1	3	0.333333	0.0833333			2	7	0.285714	0.0714286			14	7	2	0.5			7	6	1.16667	0.291667					3	11	0.272727	0.0681818					2	3	0.666667
	6	25	0.24	0.06			1	4	0.25	0.0625			1	3	0.333333	0.0833333			4	14	0.285714	0.0714286			12	6	2	0.5			7	6	1.16667	0.291667					3	11	0.272727	0.0681818					4	6	0.666667
	6	25	0.24	0.06			1	4	0.25	0.0625			1	3	0.333333	0.0833333			2	7	0.285714	0.0714286			16	8	2	0.5			7	6	1.16667	0.291667					3	11	0.272727	0.0681818					4	6	0.666667
	6	25	0.24	0.06			2	8	0.25	0.0625			1	3	0.333333	0.0833333			2	7	0.285714	0.0714286			8	4	2	0.5			7	6	1.16667	0.291667					3	11	0.272727	0.0681818					2	3	0.666667
	6	25	0.24	0.06			1	4	0.25	0.0625			1	3	0.333333	0.0833333			2	7	0.285714	0.0714286			12	6	2	0.5			7	6	1.16667	0.291667					3	11	0.272727	0.0681818					2	3	0.666667
	6	25	0.24	0.06			1	4	0.25	0.0625			1	3	0.333333	0.0833333			2	7	0.285714	0.0714286			12	6	2	0.5			7	6	1.16667	0.291667					5	18	0.277778	0.0694444					4	6	0.666667
	7	29	0.241379	0.0603448			1	4	0.25	0.0625			1	3	0.333333	0.0833333			2	7	0.285714	0.0714286			18	9	2	0.5			7	6	1.16667	0.291667					5	18	0.277778	0.0694444					2	3	0.666667
	7	29	0.241379	0.0603448			2	8	0.25	0.0625			1	3	0.333333	0.0833333			2	7	0.285714	0.0714286			10	5	2	0.5			7	6	1.16667	0.291667					5	18	0.277778	0.0694444					2	3	0.666667
	7	29	0.241379	0.0603448			1	4	0.25	0.0625			1	3	0.333333	0.0833333			6	21	0.285714	0.0714286			10	5	2	0.5			7	6	1.16667	0.291667					5	18	0.277778	0.0694444					2	3	0.666667
	16	66	0.242424	0.0606061			1	4	0.25	0.0625			1	3	0.333333	0.0833333			2	7	0.285714	0.0714286			22	11	2	0.5			7	6	1.16667	0.291667					4	14	0.285714	0.0714286					2	3	0.666667
	9	37	0.243243	0.0608108			1	4	0.25	0.0625			1	3	0.333333	0.0833333			2	7	0.285714	0.0714286			6	3	2	0.5			7	6	1.16667	0.291667					2	7	0.285714	0.0714286					2	3	0.666667
	14	57	0.245614	0.0614035			1	4	0.25	0.0625			1	3	0.333333	0.0833333			4	14	0.285714	0.0714286			12	6	2	0.5			7	6	1.16667	0.291667					2	7	0.285714	0.0714286					2	3	0.666667
	2	8	0.25	0.0625			1	4	0.25	0.0625			1	3	0.333333	0.0833333			2	7	0.285714	0.0714286			10	5	2	0.5			7	6	1.16667	0.291667					2	7	0.285714	0.0714286					2	3	0.666667
	2	8	0.25	0.0625			1	4	0.25	0.0625			1	3	0.333333	0.0833333			4	14	0.285714	0.0714286			14	7	2	0.5			7	6	1.16667	0.291667					2	7	0.285714	0.0714286					4	6	0.666667
	2	8	0.25	0.0625			1	4	0.25	0.0625			1	3	0.333333	0.0833333			2	7	0.285714	0.0714286			8	4	2	0.5			7	6	1.16667	0.291667					4	14	0.285714	0.0714286					2	3	0.666667
	3	12	0.25	0.0625			1	4	0.25	0.0625			1	3	0.333333	0.0833333			2	7	0.285714	0.0714286			8	4	2	0.5			6	5	1.2	0.3					2	7	0.285714	0.0714286					2	3	0.666667
	2	8	0.25	0.0625			1	4	0.25	0.0625			1	3	0.333333	0.0833333			2	7	0.285714	0.0714286			10	5	2	0.5			6	5	1.2	0.3					2	7	0.285714	0.0714286					2	3	0.666667
	5	20	0.25	0.0625			1	4	0.25	0.0625			1	3	0.333333	0.0833333			2	7	0.285714	0.0714286			8	4	2	0.5			6	5	1.2	0.3					4	14	0.285714	0.0714286					2	3	0.666667
	2	8	0.25	0.0625			1	4	0.25	0.0625			1	3	0.333333	0.0833333			2	7	0.285714	0.0714286			10	5	2	0.5			12	10	1.2	0.3					2	7	0.285714	0.0714286					2	3	0.666667
	2	8	0.25	0.0625			1	4	0.25	0.0625			1	3	0.333333	0.0833333			2	7	0.285714	0.0714286			10	5	2	0.5			6	5	1.2	0.3					2	7	0.285714	0.0714286					4	6	0.666667
	7	28	0.25	0.0625			1	4	0.25	0.0625			1	3	0.333333	0.0833333			2	7	0.285714	0.0714286			8	4	2	0.5			6	5	1.2	0.3					2	7	0.285714	0.0714286					2	3	0.666667
	3	12	0.25	0.0625			1	4	0.25	0.0625			1	3	0.333333	0.0833333			4	14	0.285714	0.0714286			8	4	2	0.5			6	5	1.2	0.3					2	7	0.285714	0.0714286					2	3	0.666667
	4	16	0.25	0.0625			1	4	0.25	0.0625			1	3	0.333333	0.0833333			2	7	0.285714	0.0714286			12	6	2	0.5			6	5	1.2	0.3					2	7	0.285714	0.0714286					2	3	0.666667
	3	12	0.25	0.0625			1	4	0.25	0.0625			1	3	0.333333	0.0833333			2	7	0.285714	0.0714286			8	4	2	0.5			6	5	1.2	0.3					2	7	0.285714	0.0714286					2	3	0.666667
	3	12	0.25	0.0625			1	4	0.25	0.0625			1	3	0.333333	0.0833333			4	14	0.285714	0.0714286			8	4	2	0.5			6	5	1.2	0.3					4	14	0.285714	0.0714286					2	3	0.666667
	3	12	0.25	0.0625			1	4	0.25	0.0625			1	3	0.333333	0.0833333			2	7	0.285714	0.0714286			6	3	2	0.5			6	5	1.2	0.3					2	7	0.285714	0.0714286					2	3	0.666667
	5	20	0.25	0.0625			1	4	0.25	0.0625			1	3	0.333333	0.0833333			4	14	0.285714	0.0714286			12	6	2	0.5			6	5	1.2	0.3					2	7	0.285714	0.0714286					2	3	0.666667
	4	16	0.25	0.0625			1	4	0.25	0.0625			1	3	0.333333	0.0833333			2	7	0.285714	0.0714286			8	4	2	0.5			6	5	1.2	0.3					2	7	0.285714	0.0714286					2	3	0.666667
	2	8	0.25	0.0625			1	4	0.25	0.0625			1	3	0.333333	0.0833333			4	14	0.285714	0.0714286			6	3	2	0.5			6	5	1.2	0.3					2	7	0.285714	0.0714286					4	6	0.666667
	3	12	0.25	0.0625			1	4	0.25	0.0625			3	9	0.333333	0.0833333			2	7	0.285714	0.0714286			47	23	2.04348	0.51087			6	5	1.2	0.3					2	7	0.285714	0.0714286					2	3	0.666667
	6	24	0.25	0.0625			1	4	0.25	0.0625			1	3	0.333333	0.0833333			2	7	0.285714	0.0714286			39	19	2.05263	0.513158			6	5	1.2	0.3					2	7	0.285714	0.0714286					2	3	0.666667
	2	8	0.25	0.0625			1	4	0.25	0.0625			1	3	0.333333	0.0833333			6	21	0.285714	0.0714286			37	18	2.05556	0.513889			6	5	1.2	0.3					2	7	0.285714	0.0714286					2	3	0.666667
	2	8	0.25	0.0625			1	4	0.25	0.0625			1	3	0.333333	0.0833333			2	7	0.285714	0.0714286			37	18	2.05556	0.513889			6	5	1.2	0.3					2	7	0.285714	0.0714286					2	3	0.666667
	2	8	0.25	0.0625			1	4	0.25	0.0625			2	6	0.333333	0.0833333			2	7	0.285714	0.0714286			37	18	2.05556	0.513889			6	5	1.2	0.3					2	7	0.285714	0.0714286					2	3	0.666667
	4	16	0.25	0.0625			1	4	0.25	0.0625			2	6	0.333333	0.0833333			2	7	0.285714	0.0714286			29	14	2.07143	0.517857			6	5	1.2	0.3					2	7	0.285714	0.0714286					2	3	0.666667
	2	8	0.25	0.0625			1	4	0.25	0.0625			2	6	0.333333	0.0833333			2	7	0.285714	0.0714286			29	14	2.07143	0.517857			6	5	1.2	0.3					2	7	0.285714	0.0714286					2	3	0.666667
	4	16	0.25	0.0625			1	4	0.25	0.0625			2	6	0.333333	0.0833333			2	7	0.285714	0.0714286			29	14	2.07143	0.517857			6	5	1.2	0.3					4	14	0.285714	0.0714286					2	3	0.666667
	2	8	0.25	0.0625			1	4	0.25	0.0625			2	6	0.333333	0.0833333			2	7	0.285714	0.0714286			29	14	2.07143	0.517857			6	5	1.2	0.3					2	7	0.285714	0.0714286					2	3	0.666667
	2	8	0.25	0.0625			1	4	0.25	0.0625			2	6	0.333333	0.0833333			2	7	0.285714	0.0714286			27	13	2.07692	0.519231			6	5	1.2	0.3					2	7	0.285714	0.0714286					2	3	0.666667
	2	8	0.25	0.0625			1	4	0.25	0.0625			2	6	0.333333	0.0833333			2	7	0.285714	0.0714286			27	13	2.07692	0.519231			6	5	1.2	0.3					2	7	0.285714	0.0714286					2	3	0.666667
	2	8	0.25	0.0625			1	4	0.25	0.0625			2	6	0.333333	0.0833333			2	7	0.285714	0.0714286			25	12	2.08333	0.520833			6	5	1.2	0.3					2	7	0.285714	0.0714286					2	3	0.666667
	2	8	0.25	0.0625			1	4	0.25	0.0625			6	18	0.333333	0.0833333			2	7	0.285714	0.0714286			25	12	2.08333	0.520833			6	5	1.2	0.3					2	7	0.285714	0.0714286					2	3	0.666667
	5	20	0.25	0.0625			1	4	0.25	0.0625			2	6	0.333333	0.0833333			2	7	0.285714	0.0714286			25	12	2.08333	0.520833			6	5	1.2	0.3					2	7	0.285714	0.0714286					2	3	0.666667
	2	8	0.25	0.0625			1	4	0.25	0.0625			2	6	0.333333	0.0833333			2	7	0.285714	0.0714286			21	10	2.1	0.525			6	5	1.2	0.3					2	7	0.285714	0.0714286					2	3	0.666667
	6	24	0.25	0.0625			1	4	0.25	0.0625			4	12	0.333333	0.0833333			2	7	0.285714	0.0714286			21	10	2.1	0.525			6	5	1.2	0.3					2	7	0.285714	0.0714286					2	3	0.666667
	3	12	0.25	0.0625			1	4	0.25	0.0625			2	6	0.333333	0.0833333			2	7	0.285714	0.0714286			21	10	2.1	0.525			6	5	1.2	0.3					2	7	0.285714	0.0714286					2	3	0.666667
	3	12	0.25	0.0625			1	4	0.25	0.0625			2	6	0.333333	0.0833333			2	7	0.285714	0.0714286			21	10	2.1	0.525			6	5	1.2	0.3					2	7	0.285714	0.0714286					2	3	0.666667
	3	12	0.25	0.0625			1	4	0.25	0.0625			2	6	0.333333	0.0833333			2	7	0.285714	0.0714286			21	10	2.1	0.525			6	5	1.2	0.3					2	7	0.285714	0.0714286					2	3	0.666667
	2	8	0.25	0.0625			1	4	0.25	0.0625			2	6	0.333333	0.0833333			2	7	0.285714	0.0714286			21	10	2.1	0.525			6	5	1.2	0.3					2	7	0.285714	0.0714286					2	3	0.666667
	3	12	0.25	0.0625			1	4	0.25	0.0625			2	6	0.333333	0.0833333			2	7	0.285714	0.0714286			21	10	2.1	0.525			6	5	1.2	0.3					2	7	0.285714	0.0714286					4	6	0.666667
	3	12	0.25	0.0625			1	4	0.25	0.0625			2	6	0.333333	0.0833333			2	7	0.285714	0.0714286			21	10	2.1	0.525			6	5	1.2	0.3					2	7	0.285714	0.0714286					2	3	0.666667
	6	24	0.25	0.0625			1	4	0.25	0.0625			2	6	0.333333	0.0833333			2	7	0.285714	0.0714286			21	10	2.1	0.525			6	5	1.2	0.3					2	7	0.285714	0.0714286					2	3	0.666667
	2	8	0.25	0.0625			1	4	0.25	0.0625			2	6	0.333333	0.0833333			2	7	0.285714	0.0714286			21	10	2.1	0.525			6	5	1.2	0.3					2	7	0.285714	0.0714286					2	3	0.666667
	2	8	0.25	0.0625			1	4	0.25	0.0625			2	6	0.333333	0.0833333			2	7	0.285714	0.0714286			21	10	2.1	0.525			6	5	1.2	0.3					2	7	0.285714	0.0714286					2	3	0.666667
	2	8	0.25	0.0625			1	4	0.25	0.0625			2	6	0.333333	0.0833333			2	7	0.285714	0.0714286			21	10	2.1	0.525			6	5	1.2	0.3					2	7	0.285714	0.0714286					2	3	0.666667
	3	12	0.25	0.0625			1	4	0.25	0.0625			2	6	0.333333	0.0833333			2	7	0.285714	0.0714286			21	10	2.1	0.525			6	5	1.2	0.3					2	7	0.285714	0.0714286					2	3	0.666667
	8	32	0.25	0.0625			1	4	0.25	0.0625			2	6	0.333333	0.0833333			2	7	0.285714	0.0714286			21	10	2.1	0.525			6	5	1.2	0.3					2	7	0.285714	0.0714286					2	3	0.666667
	4	16	0.25	0.0625			1	4	0.25	0.0625			2	6	0.333333	0.0833333			2	7	0.285714	0.0714286			21	10	2.1	0.525			6	5	1.2	0.3					2	7	0.285714	0.0714286					2	3	0.666667
	2	8	0.25	0.0625			11	43	0.255814	0.0639535			2	6	0.333333	0.0833333			2	7	0.285714	0.0714286			21	10	2.1	0.525			6	5	1.2	0.3					2	7	0.285714	0.0714286					2	3	0.666667
	5	20	0.25	0.0625			10	39	0.25641	0.0641026			5	15	0.333333	0.0833333			2	7	0.285714	0.0714286			21	10	2.1	0.525			6	5	1.2	0.3					2	7	0.285714	0.0714286					2	3	0.666667
	2	8	0.25	0.0625			8	31	0.258065	0.0645161			2	6	0.333333	0.0833333			2	7	0.285714	0.0714286			21	10	2.1	0.525			6	5	1.2	0.3					2	7	0.285714	0.0714286					2	3	0.666667
	2	8	0.25	0.0625			8	31	0.258065	0.0645161			2	6	0.333333	0.0833333			2	7	0.285714	0.0714286			21	10	2.1	0.525			6	5	1.2	0.3					2	7	0.285714	0.0714286					2	3	0.666667
	3	12	0.25	0.0625			7	27	0.259259	0.0648148			2	6	0.333333	0.0833333			2	7	0.285714	0.0714286			21	10	2.1	0.525			6	5	1.2	0.3					2	7	0.285714	0.0714286					6	9	0.666667
	2	8	0.25	0.0625			7	27	0.259259	0.0648148			2	6	0.333333	0.0833333			2	7	0.285714	0.0714286			19	9	2.11111	0.527778			6	5	1.2	0.3					2	7	0.285714	0.0714286					2	3	0.666667
	3	12	0.25	0.0625			6	23	0.26087	0.0652174			2	6	0.333333	0.0833333			2	7	0.285714	0.0714286			19	9	2.11111	0.527778			6	5	1.2	0.3					2	7	0.285714	0.0714286					2	3	0.666667
	2	8	0.25	0.0625			6	23	0.26087	0.0652174			2	6	0.333333	0.0833333			2	7	0.285714	0.0714286			19	9	2.11111	0.527778			6	5	1.2	0.3					2	7	0.285714	0.0714286					2	3	0.666667
	3	12	0.25	0.0625			6	23	0.26087	0.0652174			2	6	0.333333	0.0833333			2	7	0.285714	0.0714286			19	9	2.11111	0.527778			6	5	1.2	0.3					2	7	0.285714	0.0714286					2	3	0.666667
	11	44	0.25	0.0625			6	23	0.26087	0.0652174			2	6	0.333333	0.0833333			2	7	0.285714	0.0714286			19	9	2.11111	0.527778			6	5	1.2	0.3					2	7	0.285714	0.0714286					2	3	0.666667
	2	8	0.25	0.0625			17	65	0.261538	0.0653846			1	3	0.333333	0.0833333			2	7	0.285714	0.0714286			19	9	2.11111	0.527778			6	5	1.2	0.3					2	7	0.285714	0.0714286					2	3	0.666667
	3	12	0.25	0.0625			5	19	0.263158	0.0657895			3	9	0.333333	0.0833333			2	7	0.285714	0.0714286			19	9	2.11111	0.527778			6	5	1.2	0.3					2	7	0.285714	0.0714286					4	6	0.666667
	3	12	0.25	0.0625			5	19	0.263158	0.0657895			2	6	0.333333	0.0833333			2	7	0.285714	0.0714286			19	9	2.11111	0.527778			6	5	1.2	0.3					2	7	0.285714	0.0714286					2	3	0.666667
	3	12	0.25	0.0625			5	19	0.263158	0.0657895			2	6	0.333333	0.0833333			2	7	0.285714	0.0714286			19	9	2.11111	0.527778			6	5	1.2	0.3					2	7	0.285714	0.0714286					2	3	0.666667
	3	12	0.25	0.0625			5	19	0.263158	0.0657895			2	6	0.333333	0.0833333			2	7	0.285714	0.0714286			19	9	2.11111	0.527778			6	5	1.2	0.3					2	7	0.285714	0.0714286					2	3	0.666667
	2	8	0.25	0.0625			5	19	0.263158	0.0657895			2	6	0.333333	0.0833333			4	14	0.285714	0.0714286			19	9	2.11111	0.527778			6	5	1.2	0.3					4	14	0.285714	0.0714286					2	3	0.666667
	3	12	0.25	0.0625			13	49	0.265306	0.0663265			2	6	0.333333	0.0833333			4	14	0.285714	0.0714286			19	9	2.11111	0.527778			6	5	1.2	0.3					2	7	0.285714	0.0714286					2	3	0.666667
	6	24	0.25	0.0625			4	15	0.266667	0.0666667			2	6	0.333333	0.0833333			2	7	0.285714	0.0714286			19	9	2.11111	0.527778			6	5	1.2	0.3					2	7	0.285714	0.0714286					2	3	0.666667
	2	8	0.25	0.0625			4	15	0.266667	0.0666667			2	6	0.333333	0.0833333			2	7	0.285714	0.0714286			19	9	2.11111	0.527778			6	5	1.2	0.3					2	7	0.285714	0.0714286					2	3	0.666667
	3	12	0.25	0.0625			4	15	0.266667	0.0666667			2	6	0.333333	0.0833333			2	7	0.285714	0.0714286			19	9	2.11111	0.527778			6	5	1.2	0.3					2	7	0.285714	0.0714286					2	3	0.666667
	2	8	0.25	0.0625			4	15	0.266667	0.0666667			2	6	0.333333	0.0833333			2	7	0.285714	0.0714286			19	9	2.11111	0.527778			6	5	1.2	0.3					2	7	0.285714	0.0714286					2	3	0.666667
	2	8	0.25	0.0625			17	63	0.269841	0.0674603			2	6	0.333333	0.0833333			4	14	0.285714	0.0714286			19	9	2.11111	0.527778			6	5	1.2	0.3					2	7	0.285714	0.0714286					2	3	0.666667
	2	8	0.25	0.0625			23	85	0.270588	0.0676471			3	9	0.333333	0.0833333			2	7	0.285714	0.0714286			19	9	2.11111	0.527778			6	5	1.2	0.3					2	7	0.285714	0.0714286					2	3	0.666667
	3	12	0.25	0.0625			6	22	0.272727	0.0681818			2	6	0.333333	0.0833333			2	7	0.285714	0.0714286			19	9	2.11111	0.527778			6	5	1.2	0.3					2	7	0.285714	0.0714286					2	3	0.666667
	2	8	0.25	0.0625			6	22	0.272727	0.0681818			3	9	0.333333	0.0833333			2	7	0.285714	0.0714286			19	9	2.11111	0.527778			6	5	1.2	0.3					2	7	0.285714	0.0714286					2	3	0.666667
	5	20	0.25	0.0625			3	11	0.272727	0.0681818			2	6	0.333333	0.0833333			2	7	0.285714	0.0714286			19	9	2.11111	0.527778			6	5	1.2	0.3					2	7	0.285714	0.0714286					2	3	0.666667
	6	24	0.25	0.0625			3	11	0.272727	0.0681818			2	6	0.333333	0.0833333			2	7	0.285714	0.0714286			19	9	2.11111	0.527778			6	5	1.2	0.3					2	7	0.285714	0.0714286					2	3	0.666667
	2	8	0.25	0.0625			3	11	0.272727	0.0681818			2	6	0.333333	0.0833333			2	7	0.285714	0.0714286			19	9	2.11111	0.527778			6	5	1.2	0.3					2	7	0.285714	0.0714286					2	3	0.666667
	3	12	0.25	0.0625			3	11	0.272727	0.0681818			2	6	0.333333	0.0833333			2	7	0.285714	0.0714286			19	9	2.11111	0.527778			6	5	1.2	0.3					2	7	0.285714	0.0714286					2	3	0.666667
	4	16	0.25	0.0625			6	22	0.272727	0.0681818			2	6	0.333333	0.0833333			2	7	0.285714	0.0714286			19	9	2.11111	0.527778			6	5	1.2	0.3					2	7	0.285714	0.0714286					2	3	0.666667
	2	8	0.25	0.0625			12	44	0.272727	0.0681818			2	6	0.333333	0.0833333			2	7	0.285714	0.0714286			19	9	2.11111	0.527778			6	5	1.2	0.3					7	24	0.291667	0.0729167					2	3	0.666667
	2	8	0.25	0.0625			21	77	0.272727	0.0681818			2	6	0.333333	0.0833333			2	7	0.285714	0.0714286			19	9	2.11111	0.527778			6	5	1.2	0.3					3	10	0.3	0.075					2	3	0.666667
	2	8	0.25	0.0625			3	11	0.272727	0.0681818			2	6	0.333333	0.0833333			2	7	0.285714	0.0714286			19	9	2.11111	0.527778			6	5	1.2	0.3					3	10	0.3	0.075					2	3	0.666667
	2	8	0.25	0.0625			3	11	0.272727	0.0681818			2	6	0.333333	0.0833333			2	7	0.285714	0.0714286			19	9	2.11111	0.527778			6	5	1.2	0.3					3	10	0.3	0.075					2	3	0.666667
	3	12	0.25	0.0625			3	11	0.272727	0.0681818			2	6	0.333333	0.0833333			2	7	0.285714	0.0714286			19	9	2.11111	0.527778			6	5	1.2	0.3					3	10	0.3	0.075					2	3	0.666667
	7	28	0.25	0.0625			3	11	0.272727	0.0681818			2	6	0.333333	0.0833333			2	7	0.285714	0.0714286			19	9	2.11111	0.527778			6	5	1.2	0.3					3	10	0.3	0.075					2	3	0.666667
	2	8	0.25	0.0625			3	11	0.272727	0.0681818			2	6	0.333333	0.0833333			2	7	0.285714	0.0714286			19	9	2.11111	0.527778			6	5	1.2	0.3					3	10	0.3	0.075					2	3	0.666667
	5	20	0.25	0.0625			3	11	0.272727	0.0681818			2	6	0.333333	0.0833333			2	7	0.285714	0.0714286			36	17	2.11765	0.529412			6	5	1.2	0.3					3	10	0.3	0.075					2	3	0.666667
	3	12	0.25	0.0625			3	11	0.272727	0.0681818			3	9	0.333333	0.0833333			4	14	0.285714	0.0714286			36	17	2.11765	0.529412			6	5	1.2	0.3					3	10	0.3	0.075					2	3	0.666667
	6	24	0.25	0.0625			3	11	0.272727	0.0681818			2	6	0.333333	0.0833333			2	7	0.285714	0.0714286			17	8	2.125	0.53125			6	5	1.2	0.3					3	10	0.3	0.075					2	3	0.666667
	2	8	0.25	0.0625			3	11	0.272727	0.0681818			2	6	0.333333	0.0833333			2	7	0.285714	0.0714286			17	8	2.125	0.53125			6	5	1.2	0.3					3	10	0.3	0.075					2	3	0.666667
	5	20	0.25	0.0625			11	40	0.275	0.06875			2	6	0.333333	0.0833333			2	7	0.285714	0.0714286			17	8	2.125	0.53125			6	5	1.2	0.3					3	10	0.3	0.075					2	3	0.666667
	2	8	0.25	0.0625			11	40	0.275	0.06875			2	6	0.333333	0.0833333			2	7	0.285714	0.0714286			17	8	2.125	0.53125			6	5	1.2	0.3					3	10	0.3	0.075					2	3	0.666667
	2	8	0.25	0.0625			8	29	0.275862	0.0689655			2	6	0.333333	0.0833333			2	7	0.285714	0.0714286			17	8	2.125	0.53125			6	5	1.2	0.3					3	10	0.3	0.075					2	3	0.666667
	2	8	0.25	0.0625			5	18	0.277778	0.0694444			2	6	0.333333	0.0833333			2	7	0.285714	0.0714286			17	8	2.125	0.53125			6	5	1.2	0.3					3	10	0.3	0.075					2	3	0.666667
	4	16	0.25	0.0625			5	18	0.277778	0.0694444			2	6	0.333333	0.0833333			2	7	0.285714	0.0714286			17	8	2.125	0.53125			6	5	1.2	0.3					3	10	0.3	0.075					2	3	0.666667
	3	12	0.25	0.0625			25	90	0.277778	0.0694444			2	6	0.333333	0.0833333			2	7	0.285714	0.0714286			17	8	2.125	0.53125			6	5	1.2	0.3					3	10	0.3	0.075					2	3	0.666667
	5	20	0.25	0.0625			5	18	0.277778	0.0694444			2	6	0.333333	0.0833333			4	14	0.285714	0.0714286			17	8	2.125	0.53125			6	5	1.2	0.3					3	10	0.3	0.075					2	3	0.666667
	3	12	0.25	0.0625			5	18	0.277778	0.0694444			1	3	0.333333	0.0833333			2	7	0.285714	0.0714286			17	8	2.125	0.53125			6	5	1.2	0.3					4	13	0.307692	0.0769231					2	3	0.666667
	5	20	0.25	0.0625			7	25	0.28	0.07			2	6	0.333333	0.0833333			2	7	0.285714	0.0714286			17	8	2.125	0.53125			5	4	1.25	0.3125					4	13	0.307692	0.0769231					2	3	0.666667
	4	16	0.25	0.0625			7	25	0.28	0.07			2	6	0.333333	0.0833333			2	7	0.285714	0.0714286			17	8	2.125	0.53125			15	12	1.25	0.3125					4	13	0.307692	0.0769231					2	3	0.666667
	2	8	0.25	0.0625			2	7	0.285714	0.0714286			2	6	0.333333	0.0833333			2	7	0.285714	0.0714286			17	8	2.125	0.53125			5	4	1.25	0.3125					5	16	0.3125	0.078125					2	3	0.666667
	3	12	0.25	0.0625			4	14	0.285714	0.0714286			3	9	0.333333	0.0833333			2	7	0.285714	0.0714286			17	8	2.125	0.53125			5	4	1.25	0.3125					5	16	0.3125	0.078125					2	3	0.666667
	6	24	0.25	0.0625			2	7	0.285714	0.0714286			3	9	0.333333	0.0833333			2	7	0.285714	0.0714286			17	8	2.125	0.53125			5	4	1.25	0.3125					5	16	0.3125	0.078125					2	3	0.666667
	3	12	0.25	0.0625			2	7	0.285714	0.0714286			2	6	0.333333	0.0833333			4	14	0.285714	0.0714286			17	8	2.125	0.53125			5	4	1.25	0.3125					5	16	0.3125	0.078125					4	6	0.666667
	3	12	0.25	0.0625			2	7	0.285714	0.0714286			2	6	0.333333	0.0833333			2	7	0.285714	0.0714286			17	8	2.125	0.53125			5	4	1.25	0.3125					1	3	0.333333	0.0833333					2	3	0.666667
	2	8	0.25	0.0625			2	7	0.285714	0.0714286			2	6	0.333333	0.0833333			2	7	0.285714	0.0714286			17	8	2.125	0.53125			5	4	1.25	0.3125					4	12	0.333333	0.0833333					2	3	0.666667
	2	8	0.25	0.0625			2	7	0.285714	0.0714286			2	6	0.333333	0.0833333			2	7	0.285714	0.0714286			17	8	2.125	0.53125			5	4	1.25	0.3125					1	3	0.333333	0.0833333					4	6	0.666667
	3	12	0.25	0.0625			6	21	0.285714	0.0714286			3	9	0.333333	0.0833333			2	7	0.285714	0.0714286			17	8	2.125	0.53125			5	4	1.25	0.3125					1	3	0.333333	0.0833333					2	3	0.666667
	3	12	0.25	0.0625			2	7	0.285714	0.0714286			1	3	0.333333	0.0833333			2	7	0.285714	0.0714286			17	8	2.125	0.53125			5	4	1.25	0.3125					1	3	0.333333	0.0833333					2	3	0.666667
	5	20	0.25	0.0625			2	7	0.285714	0.0714286			1	3	0.333333	0.0833333			4	14	0.285714	0.0714286			17	8	2.125	0.53125			5	4	1.25	0.3125					5	15	0.333333	0.0833333					2	3	0.666667
	5	20	0.25	0.0625			2	7	0.285714	0.0714286			1	3	0.333333	0.0833333			2	7	0.285714	0.0714286			17	8	2.125	0.53125			5	4	1.25	0.3125					1	3	0.333333	0.0833333					2	3	0.666667
	3	12	0.25	0.0625			2	7	0.285714	0.0714286			2	6	0.333333	0.0833333			2	7	0.285714	0.0714286			17	8	2.125	0.53125			5	4	1.25	0.3125					1	3	0.333333	0.0833333					2	3	0.666667
	5	20	0.25	0.0625			2	7	0.285714	0.0714286			2	6	0.333333	0.0833333			2	7	0.285714	0.0714286			17	8	2.125	0.53125			5	4	1.25	0.3125					1	3	0.333333	0.0833333					2	3	0.666667
	3	12	0.25	0.0625			2	7	0.285714	0.0714286			2	6	0.333333	0.0833333			2	7	0.285714	0.0714286			17	8	2.125	0.53125			5	4	1.25	0.3125					2	6	0.333333	0.0833333					2	3	0.666667
	3	12	0.25	0.0625			2	7	0.285714	0.0714286			2	6	0.333333	0.0833333			2	7	0.285714	0.0714286			17	8	2.125	0.53125			5	4	1.25	0.3125					1	3	0.333333	0.0833333					2	3	0.666667
	4	16	0.25	0.0625			2	7	0.285714	0.0714286			2	6	0.333333	0.0833333			2	7	0.285714	0.0714286			17	8	2.125	0.53125			5	4	1.25	0.3125					1	3	0.333333	0.0833333					2	3	0.666667
	3	12	0.25	0.0625			2	7	0.285714	0.0714286			2	6	0.333333	0.0833333			2	7	0.285714	0.0714286			17	8	2.125	0.53125			5	4	1.25	0.3125					3	9	0.333333	0.0833333					2	3	0.666667
	3	12	0.25	0.0625			2	7	0.285714	0.0714286			2	6	0.333333	0.0833333			2	7	0.285714	0.0714286			17	8	2.125	0.53125			5	4	1.25	0.3125					1	3	0.333333	0.0833333					2	3	0.666667
	3	12	0.25	0.0625			2	7	0.285714	0.0714286			2	6	0.333333	0.0833333			2	7	0.285714	0.0714286			17	8	2.125	0.53125			5	4	1.25	0.3125					1	3	0.333333	0.0833333					2	3	0.666667
	2	8	0.25	0.0625			2	7	0.285714	0.0714286			2	6	0.333333	0.0833333			2	7	0.285714	0.0714286			49	23	2.13043	0.532609			5	4	1.25	0.3125					1	3	0.333333	0.0833333					4	6	0.666667
	2	8	0.25	0.0625			2	7	0.285714	0.0714286			2	6	0.333333	0.0833333			2	7	0.285714	0.0714286			49	23	2.13043	0.532609			5	4	1.25	0.3125					1	3	0.333333	0.0833333					2	3	0.666667
	3	12	0.25	0.0625			2	7	0.285714	0.0714286			2	6	0.333333	0.0833333			2	7	0.285714	0.0714286			32	15	2.13333	0.533333			5	4	1.25	0.3125					1	3	0.333333	0.0833333					2	3	0.666667
	3	12	0.25	0.0625			8	28	0.285714	0.0714286			1	3	0.333333	0.0833333			2	7	0.285714	0.0714286			32	15	2.13333	0.533333			5	4	1.25	0.3125					1	3	0.333333	0.0833333					2	3	0.666667
	3	12	0.25	0.0625			2	7	0.285714	0.0714286			4	12	0.333333	0.0833333			2	7	0.285714	0.0714286			15	7	2.14286	0.535714			5	4	1.25	0.3125					1	3	0.333333	0.0833333					2	3	0.666667
	4	16	0.25	0.0625			2	7	0.285714	0.0714286			1	3	0.333333	0.0833333			2	7	0.285714	0.0714286			30	14	2.14286	0.535714			5	4	1.25	0.3125					1	3	0.333333	0.0833333					2	3	0.666667
	2	8	0.25	0.0625			2	7	0.285714	0.0714286			2	6	0.333333	0.0833333			2	7	0.285714	0.0714286			15	7	2.14286	0.535714			5	4	1.25	0.3125					1	3	0.333333	0.0833333					2	3	0.666667
	2	8	0.25	0.0625			2	7	0.285714	0.0714286			2	6	0.333333	0.0833333			2	7	0.285714	0.0714286			15	7	2.14286	0.535714			5	4	1.25	0.3125					5	15	0.333333	0.0833333					2	3	0.666667
	4	16	0.25	0.0625			2	7	0.285714	0.0714286			1	3	0.333333	0.0833333			2	7	0.285714	0.0714286			15	7	2.14286	0.535714			10	8	1.25	0.3125					1	3	0.333333	0.0833333					4	6	0.666667
	4	16	0.25	0.0625			2	7	0.285714	0.0714286			2	6	0.333333	0.0833333			2	7	0.285714	0.0714286			15	7	2.14286	0.535714			5	4	1.25	0.3125					1	3	0.333333	0.0833333					2	3	0.666667
	2	8	0.25	0.0625			2	7	0.285714	0.0714286			3	9	0.333333	0.0833333			2	7	0.285714	0.0714286			15	7	2.14286	0.535714			5	4	1.25	0.3125					1	3	0.333333	0.0833333					2	3	0.666667
	5	20	0.25	0.0625			2	7	0.285714	0.0714286			2	6	0.333333	0.0833333			2	7	0.285714	0.0714286			15	7	2.14286	0.535714			5	4	1.25	0.3125					1	3	0.333333	0.0833333					2	3	0.666667
	5	20	0.25	0.0625			2	7	0.285714	0.0714286			2	6	0.333333	0.0833333			2	7	0.285714	0.0714286			15	7	2.14286	0.535714			5	4	1.25	0.3125					1	3	0.333333	0.0833333					4	6	0.666667
	3	12	0.25	0.0625			2	7	0.285714	0.0714286			2	6	0.333333	0.0833333			2	7	0.285714	0.0714286			15	7	2.14286	0.535714			5	4	1.25	0.3125					2	6	0.333333	0.0833333					2	3	0.666667
	3	12	0.25	0.0625			4	14	0.285714	0.0714286			2	6	0.333333	0.0833333			2	7	0.285714	0.0714286			15	7	2.14286	0.535714			5	4	1.25	0.3125					1	3	0.333333	0.0833333					2	3	0.666667
	2	8	0.25	0.0625			2	7	0.285714	0.0714286			2	6	0.333333	0.0833333			2	7	0.285714	0.0714286			15	7	2.14286	0.535714			5	4	1.25	0.3125					1	3	0.333333	0.0833333					2	3	0.666667
	3	12	0.25	0.0625			2	7	0.285714	0.0714286			2	6	0.333333	0.0833333			4	14	0.285714	0.0714286			15	7	2.14286	0.535714			10	8	1.25	0.3125					1	3	0.333333	0.0833333					2	3	0.666667
	2	8	0.25	0.0625			2	7	0.285714	0.0714286			1	3	0.333333	0.0833333			2	7	0.285714	0.0714286			15	7	2.14286	0.535714			5	4	1.25	0.3125					1	3	0.333333	0.0833333					2	3	0.666667
	3	12	0.25	0.0625			2	7	0.285714	0.0714286			2	6	0.333333	0.0833333			11	38	0.289474	0.0723684			15	7	2.14286	0.535714			5	4	1.25	0.3125					6	18	0.333333	0.0833333					2	3	0.666667
	2	8	0.25	0.0625			2	7	0.285714	0.0714286			3	9	0.333333	0.0833333			9	31	0.290323	0.0725806			15	7	2.14286	0.535714			5	4	1.25	0.3125					2	6	0.333333	0.0833333					2	3	0.666667
	2	8	0.25	0.0625			2	7	0.285714	0.0714286			2	6	0.333333	0.0833333			7	24	0.291667	0.0729167			15	7	2.14286	0.535714			5	4	1.25	0.3125					1	3	0.333333	0.0833333					2	3	0.666667
	2	8	0.25	0.0625			2	7	0.285714	0.0714286			3	9	0.333333	0.0833333			5	17	0.294118	0.0735294			15	7	2.14286	0.535714			10	8	1.25	0.3125					1	3	0.333333	0.0833333					2	3	0.666667
	7	28	0.25	0.0625			2	7	0.285714	0.0714286			2	6	0.333333	0.0833333			5	17	0.294118	0.0735294			15	7	2.14286	0.535714			5	4	1.25	0.3125					1	3	0.333333	0.0833333					2	3	0.666667
	5	20	0.25	0.0625			14	49	0.285714	0.0714286			2	6	0.333333	0.0833333			5	17	0.294118	0.0735294			30	14	2.14286	0.535714			5	4	1.25	0.3125					1	3	0.333333	0.0833333					2	3	0.666667
	4	16	0.25	0.0625			2	7	0.285714	0.0714286			1	3	0.333333	0.0833333			5	17	0.294118	0.0735294			15	7	2.14286	0.535714			5	4	1.25	0.3125					6	18	0.333333	0.0833333					2	3	0.666667
	5	20	0.25	0.0625			4	14	0.285714	0.0714286			1	3	0.333333	0.0833333			5	17	0.294118	0.0735294			15	7	2.14286	0.535714			5	4	1.25	0.3125					1	3	0.333333	0.0833333					2	3	0.666667
	2	8	0.25	0.0625			2	7	0.285714	0.0714286			2	6	0.333333	0.0833333			5	17	0.294118	0.0735294			15	7	2.14286	0.535714			5	4	1.25	0.3125					1	3	0.333333	0.0833333					2	3	0.666667
	3	12	0.25	0.0625			2	7	0.285714	0.0714286			1	3	0.333333	0.0833333			5	17	0.294118	0.0735294			15	7	2.14286	0.535714			5	4	1.25	0.3125					2	6	0.333333	0.0833333					2	3	0.666667
	2	8	0.25	0.0625			2	7	0.285714	0.0714286			2	6	0.333333	0.0833333			5	17	0.294118	0.0735294			30	14	2.14286	0.535714			5	4	1.25	0.3125					1	3	0.333333	0.0833333					2	3	0.666667
	2	8	0.25	0.0625			2	7	0.285714	0.0714286			4	12	0.333333	0.0833333			8	27	0.296296	0.0740741			15	7	2.14286	0.535714			5	4	1.25	0.3125					1	3	0.333333	0.0833333					2	3	0.666667
	2	8	0.25	0.0625			2	7	0.285714	0.0714286			4	12	0.333333	0.0833333			8	27	0.296296	0.0740741			15	7	2.14286	0.535714			5	4	1.25	0.3125					3	9	0.333333	0.0833333					2	3	0.666667
	3	12	0.25	0.0625			2	7	0.285714	0.0714286			2	6	0.333333	0.0833333			8	27	0.296296	0.0740741			15	7	2.14286	0.535714			5	4	1.25	0.3125					2	6	0.333333	0.0833333					2	3	0.666667
	2	8	0.25	0.0625			2	7	0.285714	0.0714286			2	6	0.333333	0.0833333			9	30	0.3	0.075			15	7	2.14286	0.535714			5	4	1.25	0.3125					1	3	0.333333	0.0833333					2	3	0.666667
	2	8	0.25	0.0625			4	14	0.285714	0.0714286			1	3	0.333333	0.0833333			3	10	0.3	0.075			15	7	2.14286	0.535714			5	4	1.25	0.3125					1	3	0.333333	0.0833333					2	3	0.666667
	2	8	0.25	0.0625			2	7	0.285714	0.0714286			1	3	0.333333	0.0833333			3	10	0.3	0.075			15	7	2.14286	0.535714			5	4	1.25	0.3125					1	3	0.333333	0.0833333					2	3	0.666667
	3	12	0.25	0.0625			2	7	0.285714	0.0714286			2	6	0.333333	0.0833333			3	10	0.3	0.075			15	7	2.14286	0.535714			5	4	1.25	0.3125					2	6	0.333333	0.0833333					2	3	0.666667
	2	8	0.25	0.0625			2	7	0.285714	0.0714286			1	3	0.333333	0.0833333			3	10	0.3	0.075			15	7	2.14286	0.535714			5	4	1.25	0.3125					1	3	0.333333	0.0833333					4	6	0.666667
	2	8	0.25	0.0625			2	7	0.285714	0.0714286			2	6	0.333333	0.0833333			3	10	0.3	0.075			15	7	2.14286	0.535714			5	4	1.25	0.3125					2	6	0.333333	0.0833333					2	3	0.666667
	2	8	0.25	0.0625			2	7	0.285714	0.0714286			1	3	0.333333	0.0833333			3	10	0.3	0.075			15	7	2.14286	0.535714			5	4	1.25	0.3125					1	3	0.333333	0.0833333					2	3	0.666667
	2	8	0.25	0.0625			4	14	0.285714	0.0714286			2	6	0.333333	0.0833333			3	10	0.3	0.075			15	7	2.14286	0.535714			5	4	1.25	0.3125					1	3	0.333333	0.0833333					2	3	0.666667
	2	8	0.25	0.0625			8	28	0.285714	0.0714286			1	3	0.333333	0.0833333			3	10	0.3	0.075			15	7	2.14286	0.535714			5	4	1.25	0.3125					8	24	0.333333	0.0833333					2	3	0.666667
	2	8	0.25	0.0625			2	7	0.285714	0.0714286			1	3	0.333333	0.0833333			3	10	0.3	0.075			15	7	2.14286	0.535714			5	4	1.25	0.3125					1	3	0.333333	0.0833333					2	3	0.666667
	3	12	0.25	0.0625			2	7	0.285714	0.0714286			2	6	0.333333	0.0833333			6	20	0.3	0.075			15	7	2.14286	0.535714			5	4	1.25	0.3125					1	3	0.333333	0.0833333					2	3	0.666667
	3	12	0.25	0.0625			2	7	0.285714	0.0714286			5	14	0.357143	0.0892857			3	10	0.3	0.075			15	7	2.14286	0.535714			5	4	1.25	0.3125					2	6	0.333333	0.0833333					2	3	0.666667
	3	12	0.25	0.0625			4	14	0.285714	0.0714286			4	11	0.363636	0.0909091			3	10	0.3	0.075			15	7	2.14286	0.535714			5	4	1.25	0.3125					7	21	0.333333	0.0833333					2	3	0.666667
	3	12	0.25	0.0625			2	7	0.285714	0.0714286			3	8	0.375	0.09375			3	10	0.3	0.075			15	7	2.14286	0.535714			5	4	1.25	0.3125					1	3	0.333333	0.0833333					2	3	0.666667
	2	8	0.25	0.0625			2	7	0.285714	0.0714286			3	8	0.375	0.09375			3	10	0.3	0.075			15	7	2.14286	0.535714			5	4	1.25	0.3125					2	6	0.333333	0.0833333					4	6	0.666667
	4	16	0.25	0.0625			4	14	0.285714	0.0714286			3	8	0.375	0.09375			3	10	0.3	0.075			15	7	2.14286	0.535714			5	4	1.25	0.3125					2	6	0.333333	0.0833333					4	6	0.666667
	2	8	0.25	0.0625			2	7	0.285714	0.0714286			3	8	0.375	0.09375			3	10	0.3	0.075			15	7	2.14286	0.535714			5	4	1.25	0.3125					1	3	0.333333	0.0833333					2	3	0.666667
	2	8	0.25	0.0625			2	7	0.285714	0.0714286			3	8	0.375	0.09375			3	10	0.3	0.075			15	7	2.14286	0.535714			5	4	1.25	0.3125					1	3	0.333333	0.0833333					2	3	0.666667
	2	8	0.25	0.0625			2	7	0.285714	0.0714286			3	8	0.375	0.09375			3	10	0.3	0.075			30	14	2.14286	0.535714			5	4	1.25	0.3125					1	3	0.333333	0.0833333					2	3	0.666667
	2	8	0.25	0.0625			2	7	0.285714	0.0714286			3	8	0.375	0.09375			3	10	0.3	0.075			15	7	2.14286	0.535714			5	4	1.25	0.3125					4	12	0.333333	0.0833333					2	3	0.666667
	2	8	0.25	0.0625			2	7	0.285714	0.0714286			3	8	0.375	0.09375			3	10	0.3	0.075			15	7	2.14286	0.535714			5	4	1.25	0.3125					1	3	0.333333	0.0833333					2	3	0.666667
	2	8	0.25	0.0625			2	7	0.285714	0.0714286			3	8	0.375	0.09375			6	20	0.3	0.075			15	7	2.14286	0.535714			5	4	1.25	0.3125					1	3	0.333333	0.0833333					2	3	0.666667
	2	8	0.25	0.0625			2	7	0.285714	0.0714286			3	8	0.375	0.09375			3	10	0.3	0.075			28	13	2.15385	0.538462			5	4	1.25	0.3125					1	3	0.333333	0.0833333					2	3	0.666667
	2	8	0.25	0.0625			2	7	0.285714	0.0714286			3	8	0.375	0.09375			6	20	0.3	0.075			28	13	2.15385	0.538462			5	4	1.25	0.3125					2	6	0.333333	0.0833333					2	3	0.666667
	2	8	0.25	0.0625			2	7	0.285714	0.0714286			3	8	0.375	0.09375			3	10	0.3	0.075			28	13	2.15385	0.538462			5	4	1.25	0.3125					2	6	0.333333	0.0833333					2	3	0.666667
	2	8	0.25	0.0625			2	7	0.285714	0.0714286			3	8	0.375	0.09375			3	10	0.3	0.075			28	13	2.15385	0.538462			5	4	1.25	0.3125					7	21	0.333333	0.0833333					2	3	0.666667
	2	8	0.25	0.0625			2	7	0.285714	0.0714286			3	8	0.375	0.09375			3	10	0.3	0.075			28	13	2.15385	0.538462			5	4	1.25	0.3125					5	15	0.333333	0.0833333					2	3	0.666667
	2	8	0.25	0.0625			2	7	0.285714	0.0714286			3	8	0.375	0.09375			3	10	0.3	0.075			26	12	2.16667	0.541667			5	4	1.25	0.3125					1	3	0.333333	0.0833333					2	3	0.666667
	2	8	0.25	0.0625			2	7	0.285714	0.0714286			3	8	0.375	0.09375			3	10	0.3	0.075			13	6	2.16667	0.541667			5	4	1.25	0.3125					4	12	0.333333	0.0833333					2	3	0.666667
	2	8	0.25	0.0625			2	7	0.285714	0.0714286			3	8	0.375	0.09375			3	10	0.3	0.075			13	6	2.16667	0.541667			5	4	1.25	0.3125					2	6	0.333333	0.0833333					2	3	0.666667
	2	8	0.25	0.0625			2	7	0.285714	0.0714286			3	8	0.375	0.09375			3	10	0.3	0.075			13	6	2.16667	0.541667			5	4	1.25	0.3125					2	6	0.333333	0.0833333					2	3	0.666667
	2	8	0.25	0.0625			2	7	0.285714	0.0714286			3	8	0.375	0.09375			3	10	0.3	0.075			13	6	2.16667	0.541667			5	4	1.25	0.3125					2	6	0.333333	0.0833333					2	3	0.666667
	2	8	0.25	0.0625			2	7	0.285714	0.0714286			3	8	0.375	0.09375			3	10	0.3	0.075			13	6	2.16667	0.541667			5	4	1.25	0.3125					1	3	0.333333	0.0833333					2	3	0.666667
	2	8	0.25	0.0625			2	7	0.285714	0.0714286			3	8	0.375	0.09375			3	10	0.3	0.075			13	6	2.16667	0.541667			5	4	1.25	0.3125					1	3	0.333333	0.0833333					2	3	0.666667
	2	8	0.25	0.0625			2	7	0.285714	0.0714286			3	8	0.375	0.09375			3	10	0.3	0.075			13	6	2.16667	0.541667			10	8	1.25	0.3125					1	3	0.333333	0.0833333					2	3	0.666667
	16	63	0.253968	0.0634921			11	38	0.289474	0.0723684			3	8	0.375	0.09375			3	10	0.3	0.075			13	6	2.16667	0.541667			5	4	1.25	0.3125					2	6	0.333333	0.0833333					2	3	0.666667
	12	47	0.255319	0.0638298			9	31	0.290323	0.0725806			3	8	0.375	0.09375			3	10	0.3	0.075			13	6	2.16667	0.541667			5	4	1.25	0.3125					1	3	0.333333	0.0833333					2	3	0.666667
	10	39	0.25641	0.0641026			9	31	0.290323	0.0725806			3	8	0.375	0.09375			3	10	0.3	0.075			13	6	2.16667	0.541667			5	4	1.25	0.3125					3	9	0.333333	0.0833333					2	3	0.666667
	9	35	0.257143	0.0642857			9	31	0.290323	0.0725806			3	8	0.375	0.09375			3	10	0.3	0.075			26	12	2.16667	0.541667			5	4	1.25	0.3125					2	6	0.333333	0.0833333					2	3	0.666667
	8	31	0.258065	0.0645161			10	34	0.294118	0.0735294			3	8	0.375	0.09375			3	10	0.3	0.075			26	12	2.16667	0.541667			5	4	1.25	0.3125					1	3	0.333333	0.0833333					2	3	0.666667
	8	31	0.258065	0.0645161			5	17	0.294118	0.0735294			3	8	0.375	0.09375			3	10	0.3	0.075			13	6	2.16667	0.541667			5	4	1.25	0.3125					4	12	0.333333	0.0833333					2	3	0.666667
	7	27	0.259259	0.0648148			5	17	0.294118	0.0735294			3	8	0.375	0.09375			3	10	0.3	0.075			13	6	2.16667	0.541667			5	4	1.25	0.3125					5	15	0.333333	0.0833333					2	3	0.666667
	7	27	0.259259	0.0648148			5	17	0.294118	0.0735294			3	8	0.375	0.09375			3	10	0.3	0.075			13	6	2.16667	0.541667			5	4	1.25	0.3125					3	9	0.333333	0.0833333					2	3	0.666667
	7	27	0.259259	0.0648148			21	71	0.295775	0.0739437			3	8	0.375	0.09375			3	10	0.3	0.075			26	12	2.16667	0.541667			5	4	1.25	0.3125					2	6	0.333333	0.0833333					2	3	0.666667
	12	46	0.26087	0.0652174			8	27	0.296296	0.0740741			3	8	0.375	0.09375			6	20	0.3	0.075			13	6	2.16667	0.541667			5	4	1.25	0.3125					1	3	0.333333	0.0833333					2	3	0.666667
	6	23	0.26087	0.0652174			8	27	0.296296	0.0740741			3	8	0.375	0.09375			3	10	0.3	0.075			13	6	2.16667	0.541667			5	4	1.25	0.3125					1	3	0.333333	0.0833333					2	3	0.666667
	6	23	0.26087	0.0652174			8	27	0.296296	0.0740741			3	8	0.375	0.09375			3	10	0.3	0.075			13	6	2.16667	0.541667			5	4	1.25	0.3125					1	3	0.333333	0.0833333					2	3	0.666667
	6	23	0.26087	0.0652174			3	10	0.3	0.075			3	8	0.375	0.09375			3	10	0.3	0.075			13	6	2.16667	0.541667			5	4	1.25	0.3125					1	3	0.333333	0.0833333					2	3	0.666667
	6	23	0.26087	0.0652174			3	10	0.3	0.075			3	8	0.375	0.09375			3	10	0.3	0.075			13	6	2.16667	0.541667			5	4	1.25	0.3125					1	3	0.333333	0.0833333					2	3	0.666667
	6	23	0.26087	0.0652174			3	10	0.3	0.075			3	8	0.375	0.09375			6	20	0.3	0.075			13	6	2.16667	0.541667			5	4	1.25	0.3125					1	3	0.333333	0.0833333					2	3	0.666667
	6	23	0.26087	0.0652174			3	10	0.3	0.075			3	8	0.375	0.09375			3	10	0.3	0.075			13	6	2.16667	0.541667			5	4	1.25	0.3125					2	6	0.333333	0.0833333					2	3	0.666667
	6	23	0.26087	0.0652174			3	10	0.3	0.075			2	5	0.4	0.1			3	10	0.3	0.075			13	6	2.16667	0.541667			5	4	1.25	0.3125					2	6	0.333333	0.0833333					4	6	0.666667
	11	42	0.261905	0.0654762			3	10	0.3	0.075			2	5	0.4	0.1			3	10	0.3	0.075			13	6	2.16667	0.541667			5	4	1.25	0.3125					1	3	0.333333	0.0833333					2	3	0.666667
	5	19	0.263158	0.0657895			3	10	0.3	0.075			2	5	0.4	0.1			3	10	0.3	0.075			13	6	2.16667	0.541667			5	4	1.25	0.3125					7	21	0.333333	0.0833333					2	3	0.666667
	5	19	0.263158	0.0657895			3	10	0.3	0.075			2	5	0.4	0.1			3	10	0.3	0.075			13	6	2.16667	0.541667			5	4	1.25	0.3125					1	3	0.333333	0.0833333					2	3	0.666667
	5	19	0.263158	0.0657895			3	10	0.3	0.075			2	5	0.4	0.1			3	10	0.3	0.075			13	6	2.16667	0.541667			5	4	1.25	0.3125					1	3	0.333333	0.0833333					2	3	0.666667
	5	19	0.263158	0.0657895			3	10	0.3	0.075			2	5	0.4	0.1			3	10	0.3	0.075			26	12	2.16667	0.541667			5	4	1.25	0.3125					2	6	0.333333	0.0833333					2	3	0.666667
	5	19	0.263158	0.0657895			3	10	0.3	0.075			2	5	0.4	0.1			3	10	0.3	0.075			13	6	2.16667	0.541667			5	4	1.25	0.3125					2	6	0.333333	0.0833333					2	3	0.666667
	5	19	0.263158	0.0657895			6	20	0.3	0.075			2	5	0.4	0.1			3	10	0.3	0.075			13	6	2.16667	0.541667			5	4	1.25	0.3125					5	15	0.333333	0.0833333					2	3	0.666667
	5	19	0.263158	0.0657895			3	10	0.3	0.075			2	5	0.4	0.1			3	10	0.3	0.075			13	6	2.16667	0.541667			5	4	1.25	0.3125					1	3	0.333333	0.0833333					2	3	0.666667
	5	19	0.263158	0.0657895			3	10	0.3	0.075			2	5	0.4	0.1			3	10	0.3	0.075			13	6	2.16667	0.541667			5	4	1.25	0.3125					1	3	0.333333	0.0833333					2	3	0.666667
	5	19	0.263158	0.0657895			6	20	0.3	0.075			2	5	0.4	0.1			3	10	0.3	0.075			13	6	2.16667	0.541667			5	4	1.25	0.3125					3	9	0.333333	0.0833333					2	3	0.666667
	5	19	0.263158	0.0657895			6	20	0.3	0.075			2	5	0.4	0.1			3	10	0.3	0.075			13	6	2.16667	0.541667			5	4	1.25	0.3125					1	3	0.333333	0.0833333					2	3	0.666667
	5	19	0.263158	0.0657895			3	10	0.3	0.075			2	5	0.4	0.1			3	10	0.3	0.075			13	6	2.16667	0.541667			5	4	1.25	0.3125					1	3	0.333333	0.0833333					2	3	0.666667
	5	19	0.263158	0.0657895			15	50	0.3	0.075			2	5	0.4	0.1			3	10	0.3	0.075			13	6	2.16667	0.541667			5	4	1.25	0.3125					1	3	0.333333	0.0833333					2	3	0.666667
	5	19	0.263158	0.0657895			3	10	0.3	0.075			2	5	0.4	0.1			3	10	0.3	0.075			13	6	2.16667	0.541667			5	4	1.25	0.3125					2	6	0.333333	0.0833333					2	3	0.666667
	9	34	0.264706	0.0661765			3	10	0.3	0.075			2	5	0.4	0.1			3	10	0.3	0.075			13	6	2.16667	0.541667			5	4	1.25	0.3125					1	3	0.333333	0.0833333					2	3	0.666667
	9	34	0.264706	0.0661765			3	10	0.3	0.075			2	5	0.4	0.1			3	10	0.3	0.075			13	6	2.16667	0.541667			5	4	1.25	0.3125					1	3	0.333333	0.0833333					2	3	0.666667
	4	15	0.266667	0.0666667			3	10	0.3	0.075			2	5	0.4	0.1			3	10	0.3	0.075			13	6	2.16667	0.541667			5	4	1.25	0.3125					3	9	0.333333	0.0833333					2	3	0.666667
	4	15	0.266667	0.0666667			3	10	0.3	0.075			2	5	0.4	0.1			7	23	0.304348	0.076087			26	12	2.16667	0.541667			5	4	1.25	0.3125					1	3	0.333333	0.0833333					2	3	0.666667
	4	15	0.266667	0.0666667			3	10	0.3	0.075			2	5	0.4	0.1			7	23	0.304348	0.076087			13	6	2.16667	0.541667			5	4	1.25	0.3125					2	6	0.333333	0.0833333					2	3	0.666667
	8	30	0.266667	0.0666667			3	10	0.3	0.075			2	5	0.4	0.1			7	23	0.304348	0.076087			13	6	2.16667	0.541667			5	4	1.25	0.3125					3	9	0.333333	0.0833333					2	3	0.666667
	4	15	0.266667	0.0666667			3	10	0.3	0.075			2	5	0.4	0.1			7	23	0.304348	0.076087			13	6	2.16667	0.541667			5	4	1.25	0.3125					2	6	0.333333	0.0833333					2	3	0.666667
	8	30	0.266667	0.0666667			6	20	0.3	0.075			2	5	0.4	0.1			4	13	0.307692	0.0769231			13	6	2.16667	0.541667			5	4	1.25	0.3125					1	3	0.333333	0.0833333					2	3	0.666667
	4	15	0.266667	0.0666667			3	10	0.3	0.075			4	10	0.4	0.1			8	26	0.307692	0.0769231			13	6	2.16667	0.541667			5	4	1.25	0.3125					5	15	0.333333	0.0833333					2	3	0.666667
	4	15	0.266667	0.0666667			3	10	0.3	0.075			2	5	0.4	0.1			4	13	0.307692	0.0769231			13	6	2.16667	0.541667			5	4	1.25	0.3125					2	6	0.333333	0.0833333					2	3	0.666667
	4	15	0.266667	0.0666667			3	10	0.3	0.075			2	5	0.4	0.1			4	13	0.307692	0.0769231			13	6	2.16667	0.541667			5	4	1.25	0.3125					2	6	0.333333	0.0833333					2	3	0.666667
	4	15	0.266667	0.0666667			3	10	0.3	0.075			6	15	0.4	0.1			4	13	0.307692	0.0769231			13	6	2.16667	0.541667			5	4	1.25	0.3125					1	3	0.333333	0.0833333					4	6	0.666667
	4	15	0.266667	0.0666667			3	10	0.3	0.075			2	5	0.4	0.1			4	13	0.307692	0.0769231			13	6	2.16667	0.541667			5	4	1.25	0.3125					2	6	0.333333	0.0833333					2	3	0.666667
	4	15	0.266667	0.0666667			3	10	0.3	0.075			2	5	0.4	0.1			8	26	0.307692	0.0769231			13	6	2.16667	0.541667			5	4	1.25	0.3125					1	3	0.333333	0.0833333					2	3	0.666667
	4	15	0.266667	0.0666667			3	10	0.3	0.075			2	5	0.4	0.1			4	13	0.307692	0.0769231			26	12	2.16667	0.541667			5	4	1.25	0.3125					1	3	0.333333	0.0833333					2	3	0.666667
	4	15	0.266667	0.0666667			3	10	0.3	0.075			2	5	0.4	0.1			4	13	0.307692	0.0769231			26	12	2.16667	0.541667			5	4	1.25	0.3125					2	6	0.333333	0.0833333					2	3	0.666667
	4	15	0.266667	0.0666667			3	10	0.3	0.075			2	5	0.4	0.1			4	13	0.307692	0.0769231			13	6	2.16667	0.541667			5	4	1.25	0.3125					1	3	0.333333	0.0833333					2	3	0.666667
	4	15	0.266667	0.0666667			3	10	0.3	0.075			2	5	0.4	0.1			4	13	0.307692	0.0769231			13	6	2.16667	0.541667			5	4	1.25	0.3125					1	3	0.333333	0.0833333					2	3	0.666667
	4	15	0.266667	0.0666667			3	10	0.3	0.075			2	5	0.4	0.1			4	13	0.307692	0.0769231			13	6	2.16667	0.541667			5	4	1.25	0.3125					1	3	0.333333	0.0833333					2	3	0.666667
	4	15	0.266667	0.0666667			6	20	0.3	0.075			2	5	0.4	0.1			4	13	0.307692	0.0769231			26	12	2.16667	0.541667			5	4	1.25	0.3125					2	6	0.333333	0.0833333					2	3	0.666667
	4	15	0.266667	0.0666667			3	10	0.3	0.075			2	5	0.4	0.1			4	13	0.307692	0.0769231			13	6	2.16667	0.541667			5	4	1.25	0.3125					1	3	0.333333	0.0833333					2	3	0.666667
	4	15	0.266667	0.0666667			3	10	0.3	0.075			2	5	0.4	0.1			4	13	0.307692	0.0769231			13	6	2.16667	0.541667			5	4	1.25	0.3125					1	3	0.333333	0.0833333					2	3	0.666667
	4	15	0.266667	0.0666667			3	10	0.3	0.075			2	5	0.4	0.1			4	13	0.307692	0.0769231			13	6	2.16667	0.541667			5	4	1.25	0.3125					1	3	0.333333	0.0833333					2	3	0.666667
	8	30	0.266667	0.0666667			3	10	0.3	0.075			2	5	0.4	0.1			4	13	0.307692	0.0769231			13	6	2.16667	0.541667			5	4	1.25	0.3125					2	6	0.333333	0.0833333					2	3	0.666667
	4	15	0.266667	0.0666667			10	33	0.30303	0.0757576			2	5	0.4	0.1			5	16	0.3125	0.078125			13	6	2.16667	0.541667			5	4	1.25	0.3125					1	3	0.333333	0.0833333					2	3	0.666667
	8	30	0.266667	0.0666667			7	23	0.304348	0.076087			4	10	0.4	0.1			5	16	0.3125	0.078125			13	6	2.16667	0.541667			5	4	1.25	0.3125					2	6	0.333333	0.0833333					2	3	0.666667
	4	15	0.266667	0.0666667			7	23	0.304348	0.076087			2	5	0.4	0.1			5	16	0.3125	0.078125			13	6	2.16667	0.541667			5	4	1.25	0.3125					1	3	0.333333	0.0833333					2	3	0.666667
	4	15	0.266667	0.0666667			7	23	0.304348	0.076087			2	5	0.4	0.1			5	16	0.3125	0.078125			13	6	2.16667	0.541667			5	4	1.25	0.3125					1	3	0.333333	0.0833333					2	3	0.666667
	4	15	0.266667	0.0666667			4	13	0.307692	0.0769231			2	5	0.4	0.1			5	16	0.3125	0.078125			13	6	2.16667	0.541667			5	4	1.25	0.3125					1	3	0.333333	0.0833333					2	3	0.666667
	7	26	0.269231	0.0673077			4	13	0.307692	0.0769231			2	5	0.4	0.1			5	16	0.3125	0.078125			13	6	2.16667	0.541667			5	4	1.25	0.3125					1	3	0.333333	0.0833333					2	3	0.666667
	7	26	0.269231	0.0673077			4	13	0.307692	0.0769231			2	5	0.4	0.1			5	16	0.3125	0.078125			13	6	2.16667	0.541667			5	4	1.25	0.3125					1	3	0.333333	0.0833333					2	3	0.666667
	7	26	0.269231	0.0673077			4	13	0.307692	0.0769231			4	10	0.4	0.1			5	16	0.3125	0.078125			13	6	2.16667	0.541667			5	4	1.25	0.3125					1	3	0.333333	0.0833333					2	3	0.666667
	7	26	0.269231	0.0673077			4	13	0.307692	0.0769231			2	5	0.4	0.1			5	16	0.3125	0.078125			13	6	2.16667	0.541667			5	4	1.25	0.3125					3	9	0.333333	0.0833333					2	3	0.666667
	7	26	0.269231	0.0673077			4	13	0.307692	0.0769231			2	5	0.4	0.1			10	32	0.3125	0.078125			26	12	2.16667	0.541667			5	4	1.25	0.3125					2	6	0.333333	0.0833333					2	3	0.666667
	3	11	0.272727	0.0681818			4	13	0.307692	0.0769231			2	5	0.4	0.1			5	16	0.3125	0.078125			13	6	2.16667	0.541667			5	4	1.25	0.3125					2	6	0.333333	0.0833333					2	3	0.666667
	6	22	0.272727	0.0681818			4	13	0.307692	0.0769231			2	5	0.4	0.1			5	16	0.3125	0.078125			13	6	2.16667	0.541667			5	4	1.25	0.3125					1	3	0.333333	0.0833333					2	3	0.666667
	12	44	0.272727	0.0681818			4	13	0.307692	0.0769231			2	5	0.4	0.1			6	19	0.315789	0.0789474			13	6	2.16667	0.541667			5	4	1.25	0.3125					1	3	0.333333	0.0833333					2	3	0.666667
	6	22	0.272727	0.0681818			8	26	0.307692	0.0769231			2	5	0.4	0.1			7	22	0.318182	0.0795455			13	6	2.16667	0.541667			5	4	1.25	0.3125					2	6	0.333333	0.0833333					2	3	0.666667
	3	11	0.272727	0.0681818			4	13	0.307692	0.0769231			2	5	0.4	0.1			7	22	0.318182	0.0795455			13	6	2.16667	0.541667			5	4	1.25	0.3125					1	3	0.333333	0.0833333					2	3	0.666667
	3	11	0.272727	0.0681818			4	13	0.307692	0.0769231			2	5	0.4	0.1			10	31	0.322581	0.0806452			13	6	2.16667	0.541667			5	4	1.25	0.3125					1	3	0.333333	0.0833333					2	3	0.666667
	3	11	0.272727	0.0681818			8	26	0.307692	0.0769231			2	5	0.4	0.1			9	27	0.333333	0.0833333			13	6	2.16667	0.541667			5	4	1.25	0.3125					1	3	0.333333	0.0833333					2	3	0.666667
	3	11	0.272727	0.0681818			8	26	0.307692	0.0769231			6	15	0.4	0.1			3	9	0.333333	0.0833333			13	6	2.16667	0.541667			5	4	1.25	0.3125					1	3	0.333333	0.0833333					2	3	0.666667
	3	11	0.272727	0.0681818			8	26	0.307692	0.0769231			2	5	0.4	0.1			3	9	0.333333	0.0833333			13	6	2.16667	0.541667			5	4	1.25	0.3125					1	3	0.333333	0.0833333					2	3	0.666667
	3	11	0.272727	0.0681818			4	13	0.307692	0.0769231			2	5	0.4	0.1			3	9	0.333333	0.0833333			13	6	2.16667	0.541667			5	4	1.25	0.3125					1	3	0.333333	0.0833333					2	3	0.666667
	3	11	0.272727	0.0681818			4	13	0.307692	0.0769231			2	5	0.4	0.1			4	12	0.333333	0.0833333			13	6	2.16667	0.541667			5	4	1.25	0.3125					1	3	0.333333	0.0833333					2	3	0.666667
	3	11	0.272727	0.0681818			4	13	0.307692	0.0769231			2	5	0.4	0.1			3	9	0.333333	0.0833333			13	6	2.16667	0.541667			5	4	1.25	0.3125					1	3	0.333333	0.0833333					2	3	0.666667
	3	11	0.272727	0.0681818			4	13	0.307692	0.0769231			2	5	0.4	0.1			5	15	0.333333	0.0833333			13	6	2.16667	0.541667			5	4	1.25	0.3125					2	6	0.333333	0.0833333					2	3	0.666667
	3	11	0.272727	0.0681818			4	13	0.307692	0.0769231			2	5	0.4	0.1			3	9	0.333333	0.0833333			13	6	2.16667	0.541667			5	4	1.25	0.3125					1	3	0.333333	0.0833333					2	3	0.666667
	3	11	0.272727	0.0681818			4	13	0.307692	0.0769231			2	5	0.4	0.1			7	21	0.333333	0.0833333			13	6	2.16667	0.541667			5	4	1.25	0.3125					1	3	0.333333	0.0833333					2	3	0.666667
	3	11	0.272727	0.0681818			4	13	0.307692	0.0769231			2	5	0.4	0.1			4	12	0.333333	0.0833333			13	6	2.16667	0.541667			5	4	1.25	0.3125					2	6	0.333333	0.0833333					2	3	0.666667
	3	11	0.272727	0.0681818			4	13	0.307692	0.0769231			2	5	0.4	0.1			3	9	0.333333	0.0833333			24	11	2.18182	0.545455			5	4	1.25	0.3125					2	6	0.333333	0.0833333					2	3	0.666667
	3	11	0.272727	0.0681818			17	55	0.309091	0.0772727			2	5	0.4	0.1			3	9	0.333333	0.0833333			24	11	2.18182	0.545455			5	4	1.25	0.3125					2	6	0.333333	0.0833333					2	3	0.666667
	3	11	0.272727	0.0681818			17	55	0.309091	0.0772727			2	5	0.4	0.1			9	27	0.333333	0.0833333			24	11	2.18182	0.545455			5	4	1.25	0.3125					1	3	0.333333	0.0833333					2	3	0.666667
	6	22	0.272727	0.0681818			13	42	0.309524	0.077381			2	5	0.4	0.1			5	15	0.333333	0.0833333			24	11	2.18182	0.545455			5	4	1.25	0.3125					2	6	0.333333	0.0833333					2	3	0.666667
	3	11	0.272727	0.0681818			13	42	0.309524	0.077381			2	5	0.4	0.1			5	15	0.333333	0.0833333			22	10	2.2	0.55			5	4	1.25	0.3125					1	3	0.333333	0.0833333					2	3	0.666667
	3	11	0.272727	0.0681818			9	29	0.310345	0.0775862			2	5	0.4	0.1			3	9	0.333333	0.0833333			11	5	2.2	0.55			5	4	1.25	0.3125					1	3	0.333333	0.0833333					2	3	0.666667
	3	11	0.272727	0.0681818			14	45	0.311111	0.0777778			2	5	0.4	0.1			3	9	0.333333	0.0833333			11	5	2.2	0.55			5	4	1.25	0.3125					1	3	0.333333	0.0833333					2	3	0.666667
	3	11	0.272727	0.0681818			5	16	0.3125	0.078125			2	5	0.4	0.1			5	15	0.333333	0.0833333			11	5	2.2	0.55			5	4	1.25	0.3125					1	3	0.333333	0.0833333					2	3	0.666667
	3	11	0.272727	0.0681818			5	16	0.3125	0.078125			2	5	0.4	0.1			4	12	0.333333	0.0833333			11	5	2.2	0.55			5	4	1.25	0.3125					2	6	0.333333	0.0833333					2	3	0.666667
	3	11	0.272727	0.0681818			5	16	0.3125	0.078125			2	5	0.4	0.1			3	9	0.333333	0.0833333			11	5	2.2	0.55			5	4	1.25	0.3125					1	3	0.333333	0.0833333					2	3	0.666667
	3	11	0.272727	0.0681818			5	16	0.3125	0.078125			2	5	0.4	0.1			3	9	0.333333	0.0833333			11	5	2.2	0.55			5	4	1.25	0.3125					1	3	0.333333	0.0833333					2	3	0.666667
	3	11	0.272727	0.0681818			5	16	0.3125	0.078125			2	5	0.4	0.1			2	6	0.333333	0.0833333			22	10	2.2	0.55			5	4	1.25	0.3125					5	15	0.333333	0.0833333					2	3	0.666667
	3	11	0.272727	0.0681818			16	51	0.313725	0.0784314			2	5	0.4	0.1			5	15	0.333333	0.0833333			33	15	2.2	0.55			5	4	1.25	0.3125					1	3	0.333333	0.0833333					2	3	0.666667
	3	11	0.272727	0.0681818			6	19	0.315789	0.0789474			2	5	0.4	0.1			4	12	0.333333	0.0833333			22	10	2.2	0.55			5	4	1.25	0.3125					1	3	0.333333	0.0833333					2	3	0.666667
	3	11	0.272727	0.0681818			6	19	0.315789	0.0789474			2	5	0.4	0.1			3	9	0.333333	0.0833333			11	5	2.2	0.55			5	4	1.25	0.3125					1	3	0.333333	0.0833333					2	3	0.666667
	3	11	0.272727	0.0681818			6	19	0.315789	0.0789474			2	5	0.4	0.1			3	9	0.333333	0.0833333			11	5	2.2	0.55			5	4	1.25	0.3125					1	3	0.333333	0.0833333					2	3	0.666667
	3	11	0.272727	0.0681818			6	19	0.315789	0.0789474			2	5	0.4	0.1			2	6	0.333333	0.0833333			11	5	2.2	0.55			5	4	1.25	0.3125					1	3	0.333333	0.0833333					2	3	0.666667
	3	11	0.272727	0.0681818			6	19	0.315789	0.0789474			2	5	0.4	0.1			6	18	0.333333	0.0833333			22	10	2.2	0.55			5	4	1.25	0.3125					1	3	0.333333	0.0833333					2	3	0.666667
	3	11	0.272727	0.0681818			7	22	0.318182	0.0795455			2	5	0.4	0.1			3	9	0.333333	0.0833333			22	10	2.2	0.55			5	4	1.25	0.3125					1	3	0.333333	0.0833333					2	3	0.666667
	12	44	0.272727	0.0681818			7	22	0.318182	0.0795455			2	5	0.4	0.1			3	9	0.333333	0.0833333			11	5	2.2	0.55			5	4	1.25	0.3125					1	3	0.333333	0.0833333					2	3	0.666667
	3	11	0.272727	0.0681818			8	25	0.32	0.08			2	5	0.4	0.1			3	9	0.333333	0.0833333			11	5	2.2	0.55			5	4	1.25	0.3125					1	3	0.333333	0.0833333					2	3	0.666667
	3	11	0.272727	0.0681818			10	31	0.322581	0.0806452			2	5	0.4	0.1			4	12	0.333333	0.0833333			11	5	2.2	0.55			5	4	1.25	0.3125					1	3	0.333333	0.0833333					2	3	0.666667
	3	11	0.272727	0.0681818			10	31	0.322581	0.0806452			2	5	0.4	0.1			4	12	0.333333	0.0833333			11	5	2.2	0.55			5	4	1.25	0.3125					1	3	0.333333	0.0833333					2	3	0.666667
	9	33	0.272727	0.0681818			11	34	0.323529	0.0808824			2	5	0.4	0.1			4	12	0.333333	0.0833333			11	5	2.2	0.55			5	4	1.25	0.3125					2	6	0.333333	0.0833333					2	3	0.666667
	3	11	0.272727	0.0681818			11	34	0.323529	0.0808824			2	5	0.4	0.1			3	9	0.333333	0.0833333			22	10	2.2	0.55			5	4	1.25	0.3125					1	3	0.333333	0.0833333					2	3	0.666667
	3	11	0.272727	0.0681818			12	37	0.324324	0.0810811			2	5	0.4	0.1			2	6	0.333333	0.0833333			11	5	2.2	0.55			5	4	1.25	0.3125					2	6	0.333333	0.0833333					2	3	0.666667
	3	11	0.272727	0.0681818			18	55	0.327273	0.0818182			2	5	0.4	0.1			3	9	0.333333	0.0833333			11	5	2.2	0.55			5	4	1.25	0.3125					1	3	0.333333	0.0833333					2	3	0.666667
	3	11	0.272727	0.0681818			1	3	0.333333	0.0833333			2	5	0.4	0.1			3	9	0.333333	0.0833333			11	5	2.2	0.55			5	4	1.25	0.3125					1	3	0.333333	0.0833333					2	3	0.666667
	3	11	0.272727	0.0681818			1	3	0.333333	0.0833333			2	5	0.4	0.1			4	12	0.333333	0.0833333			22	10	2.2	0.55			5	4	1.25	0.3125					2	6	0.333333	0.0833333					2	3	0.666667
	3	11	0.272727	0.0681818			1	3	0.333333	0.0833333			2	5	0.4	0.1			3	9	0.333333	0.0833333			11	5	2.2	0.55			5	4	1.25	0.3125					1	3	0.333333	0.0833333					2	3	0.666667
	3	11	0.272727	0.0681818			1	3	0.333333	0.0833333			2	5	0.4	0.1			3	9	0.333333	0.0833333			11	5	2.2	0.55			5	4	1.25	0.3125					2	6	0.333333	0.0833333					2	3	0.666667
	6	22	0.272727	0.0681818			1	3	0.333333	0.0833333			2	5	0.4	0.1			3	9	0.333333	0.0833333			22	10	2.2	0.55			5	4	1.25	0.3125					1	3	0.333333	0.0833333					2	3	0.666667
	3	11	0.272727	0.0681818			1	3	0.333333	0.0833333			2	5	0.4	0.1			3	9	0.333333	0.0833333			22	10	2.2	0.55			5	4	1.25	0.3125					1	3	0.333333	0.0833333					2	3	0.666667
	3	11	0.272727	0.0681818			1	3	0.333333	0.0833333			2	5	0.4	0.1			3	9	0.333333	0.0833333			11	5	2.2	0.55			5	4	1.25	0.3125					1	3	0.333333	0.0833333					2	3	0.666667
	3	11	0.272727	0.0681818			1	3	0.333333	0.0833333			2	5	0.4	0.1			3	9	0.333333	0.0833333			11	5	2.2	0.55			5	4	1.25	0.3125					1	3	0.333333	0.0833333					2	3	0.666667
	3	11	0.272727	0.0681818			1	3	0.333333	0.0833333			2	5	0.4	0.1			4	12	0.333333	0.0833333			11	5	2.2	0.55			5	4	1.25	0.3125					1	3	0.333333	0.0833333					2	3	0.666667
	3	11	0.272727	0.0681818			1	3	0.333333	0.0833333			2	5	0.4	0.1			4	12	0.333333	0.0833333			11	5	2.2	0.55			5	4	1.25	0.3125					1	3	0.333333	0.0833333					2	3	0.666667
	6	22	0.272727	0.0681818			1	3	0.333333	0.0833333			2	5	0.4	0.1			5	15	0.333333	0.0833333			11	5	2.2	0.55			5	4	1.25	0.3125					2	6	0.333333	0.0833333					2	3	0.666667
	3	11	0.272727	0.0681818			1	3	0.333333	0.0833333			2	5	0.4	0.1			3	9	0.333333	0.0833333			22	10	2.2	0.55			5	4	1.25	0.3125					1	3	0.333333	0.0833333					2	3	0.666667
	3	11	0.272727	0.0681818			1	3	0.333333	0.0833333			2	5	0.4	0.1			3	9	0.333333	0.0833333			11	5	2.2	0.55			5	4	1.25	0.3125					1	3	0.333333	0.0833333					2	3	0.666667
	3	11	0.272727	0.0681818			1	3	0.333333	0.0833333			2	5	0.4	0.1			3	9	0.333333	0.0833333			11	5	2.2	0.55			5	4	1.25	0.3125					1	3	0.333333	0.0833333					2	3	0.666667
	9	33	0.272727	0.0681818			1	3	0.333333	0.0833333			2	5	0.4	0.1			2	6	0.333333	0.0833333			11	5	2.2	0.55			5	4	1.25	0.3125					2	6	0.333333	0.0833333					2	3	0.666667
	3	11	0.272727	0.0681818			1	3	0.333333	0.0833333			2	5	0.4	0.1			3	9	0.333333	0.0833333			11	5	2.2	0.55			5	4	1.25	0.3125					1	3	0.333333	0.0833333					4	6	0.666667
	3	11	0.272727	0.0681818			1	3	0.333333	0.0833333			2	5	0.4	0.1			4	12	0.333333	0.0833333			11	5	2.2	0.55			5	4	1.25	0.3125					1	3	0.333333	0.0833333					2	3	0.666667
	3	11	0.272727	0.0681818			1	3	0.333333	0.0833333			2	5	0.4	0.1			2	6	0.333333	0.0833333			11	5	2.2	0.55			5	4	1.25	0.3125					2	6	0.333333	0.0833333					2	3	0.666667
	3	11	0.272727	0.0681818			1	3	0.333333	0.0833333			2	5	0.4	0.1			3	9	0.333333	0.0833333			11	5	2.2	0.55			5	4	1.25	0.3125					1	3	0.333333	0.0833333					2	3	0.666667
	3	11	0.272727	0.0681818			1	3	0.333333	0.0833333			2	5	0.4	0.1			4	12	0.333333	0.0833333			11	5	2.2	0.55			5	4	1.25	0.3125					1	3	0.333333	0.0833333					2	3	0.666667
	3	11	0.272727	0.0681818			1	3	0.333333	0.0833333			2	5	0.4	0.1			2	6	0.333333	0.0833333			11	5	2.2	0.55			5	4	1.25	0.3125					2	6	0.333333	0.0833333					2	3	0.666667
	3	11	0.272727	0.0681818			1	3	0.333333	0.0833333			2	5	0.4	0.1			3	9	0.333333	0.0833333			11	5	2.2	0.55			5	4	1.25	0.3125					2	6	0.333333	0.0833333					2	3	0.666667
	3	11	0.272727	0.0681818			1	3	0.333333	0.0833333			2	5	0.4	0.1			6	18	0.333333	0.0833333			11	5	2.2	0.55			5	4	1.25	0.3125					1	3	0.333333	0.0833333					2	3	0.666667
	3	11	0.272727	0.0681818			1	3	0.333333	0.0833333			2	5	0.4	0.1			4	12	0.333333	0.0833333			11	5	2.2	0.55			5	4	1.25	0.3125					2	6	0.333333	0.0833333					2	3	0.666667
	3	11	0.272727	0.0681818			1	3	0.333333	0.0833333			2	5	0.4	0.1			5	15	0.333333	0.0833333			11	5	2.2	0.55			5	4	1.25	0.3125					3	9	0.333333	0.0833333					2	3	0.666667
	3	11	0.272727	0.0681818			1	3	0.333333	0.0833333			2	5	0.4	0.1			3	9	0.333333	0.0833333			11	5	2.2	0.55			5	4	1.25	0.3125					1	3	0.333333	0.0833333					2	3	0.666667
	3	11	0.272727	0.0681818			1	3	0.333333	0.0833333			2	5	0.4	0.1			2	6	0.333333	0.0833333			11	5	2.2	0.55			5	4	1.25	0.3125					1	3	0.333333	0.0833333					2	3	0.666667
	3	11	0.272727	0.0681818			1	3	0.333333	0.0833333			2	5	0.4	0.1			2	6	0.333333	0.0833333			11	5	2.2	0.55			5	4	1.25	0.3125					1	3	0.333333	0.0833333					2	3	0.666667
	3	11	0.272727	0.0681818			1	3	0.333333	0.0833333			2	5	0.4	0.1			5	15	0.333333	0.0833333			11	5	2.2	0.55			5	4	1.25	0.3125					3	9	0.333333	0.0833333					2	3	0.666667
	8	29	0.275862	0.0689655			1	3	0.333333	0.0833333			2	5	0.4	0.1			2	6	0.333333	0.0833333			22	10	2.2	0.55			5	4	1.25	0.3125					1	3	0.333333	0.0833333					2	3	0.666667
	5	18	0.277778	0.0694444			1	3	0.333333	0.0833333			2	5	0.4	0.1			5	15	0.333333	0.0833333			11	5	2.2	0.55			5	4	1.25	0.3125					1	3	0.333333	0.0833333					2	3	0.666667
	5	18	0.277778	0.0694444			1	3	0.333333	0.0833333			2	5	0.4	0.1			3	9	0.333333	0.0833333			11	5	2.2	0.55			5	4	1.25	0.3125					1	3	0.333333	0.0833333					2	3	0.666667
	5	18	0.277778	0.0694444			1	3	0.333333	0.0833333			2	5	0.4	0.1			2	6	0.333333	0.0833333			11	5	2.2	0.55			5	4	1.25	0.3125					1	3	0.333333	0.0833333					2	3	0.666667
	5	18	0.277778	0.0694444			1	3	0.333333	0.0833333			2	5	0.4	0.1			4	12	0.333333	0.0833333			11	5	2.2	0.55			5	4	1.25	0.3125					1	3	0.333333	0.0833333					2	3	0.666667
	10	36	0.277778	0.0694444			1	3	0.333333	0.0833333			2	5	0.4	0.1			3	9	0.333333	0.0833333			11	5	2.2	0.55			5	4	1.25	0.3125					1	3	0.333333	0.0833333					2	3	0.666667
	5	18	0.277778	0.0694444			1	3	0.333333	0.0833333			2	5	0.4	0.1			4	12	0.333333	0.0833333			11	5	2.2	0.55			5	4	1.25	0.3125					1	3	0.333333	0.0833333					2	3	0.666667
	15	54	0.277778	0.0694444			1	3	0.333333	0.0833333			2	5	0.4	0.1			2	6	0.333333	0.0833333			22	10	2.2	0.55			5	4	1.25	0.3125					1	3	0.333333	0.0833333					2	3	0.666667
	5	18	0.277778	0.0694444			1	3	0.333333	0.0833333			2	5	0.4	0.1			7	21	0.333333	0.0833333			33	15	2.2	0.55			5	4	1.25	0.3125					1	3	0.333333	0.0833333					2	3	0.666667
	5	18	0.277778	0.0694444			1	3	0.333333	0.0833333			4	10	0.4	0.1			3	9	0.333333	0.0833333			22	10	2.2	0.55			5	4	1.25	0.3125					1	3	0.333333	0.0833333					2	3	0.666667
	5	18	0.277778	0.0694444			1	3	0.333333	0.0833333			2	5	0.4	0.1			5	15	0.333333	0.0833333			11	5	2.2	0.55			5	4	1.25	0.3125					2	6	0.333333	0.0833333					2	3	0.666667
	5	18	0.277778	0.0694444			1	3	0.333333	0.0833333			2	5	0.4	0.1			5	15	0.333333	0.0833333			11	5	2.2	0.55			5	4	1.25	0.3125					1	3	0.333333	0.0833333					2	3	0.666667
	5	18	0.277778	0.0694444			1	3	0.333333	0.0833333			2	5	0.4	0.1			2	6	0.333333	0.0833333			11	5	2.2	0.55			5	4	1.25	0.3125					1	3	0.333333	0.0833333					2	3	0.666667
	5	18	0.277778	0.0694444			1	3	0.333333	0.0833333			2	5	0.4	0.1			2	6	0.333333	0.0833333			22	10	2.2	0.55			5	4	1.25	0.3125					1	3	0.333333	0.0833333					2	3	0.666667
	5	18	0.277778	0.0694444			1	3	0.333333	0.0833333			2	5	0.4	0.1			2	6	0.333333	0.0833333			22	10	2.2	0.55			5	4	1.25	0.3125					1	3	0.333333	0.0833333					2	3	0.666667
	12	43	0.27907	0.0697674			1	3	0.333333	0.0833333			2	5	0.4	0.1			2	6	0.333333	0.0833333			11	5	2.2	0.55			5	4	1.25	0.3125					2	6	0.333333	0.0833333					2	3	0.666667
	7	25	0.28	0.07			1	3	0.333333	0.0833333			2	5	0.4	0.1			7	21	0.333333	0.0833333			11	5	2.2	0.55			5	4	1.25	0.3125					1	3	0.333333	0.0833333					2	3	0.666667
	7	25	0.28	0.07			1	3	0.333333	0.0833333			2	5	0.4	0.1			2	6	0.333333	0.0833333			11	5	2.2	0.55			5	4	1.25	0.3125					1	3	0.333333	0.0833333					2	3	0.666667
	7	25	0.28	0.07			1	3	0.333333	0.0833333			2	5	0.4	0.1			2	6	0.333333	0.0833333			11	5	2.2	0.55			5	4	1.25	0.3125					1	3	0.333333	0.0833333					2	3	0.666667
	7	25	0.28	0.07			1	3	0.333333	0.0833333			2	5	0.4	0.1			2	6	0.333333	0.0833333			11	5	2.2	0.55			5	4	1.25	0.3125					1	3	0.333333	0.0833333					2	3	0.666667
	7	25	0.28	0.07			1	3	0.333333	0.0833333			2	5	0.4	0.1			2	6	0.333333	0.0833333			11	5	2.2	0.55			5	4	1.25	0.3125					1	3	0.333333	0.0833333					2	3	0.666667
	7	25	0.28	0.07			1	3	0.333333	0.0833333			2	5	0.4	0.1			3	9	0.333333	0.0833333			22	10	2.2	0.55			5	4	1.25	0.3125					2	6	0.333333	0.0833333					2	3	0.666667
	9	32	0.28125	0.0703125			1	3	0.333333	0.0833333			2	5	0.4	0.1			2	6	0.333333	0.0833333			11	5	2.2	0.55			9	7	1.28571	0.321429					1	3	0.333333	0.0833333					2	3	0.666667
	15	53	0.283019	0.0707547			1	3	0.333333	0.0833333			2	5	0.4	0.1			4	12	0.333333	0.0833333			11	5	2.2	0.55			9	7	1.28571	0.321429					2	6	0.333333	0.0833333					2	3	0.666667
	25	88	0.284091	0.0710227			1	3	0.333333	0.0833333			2	5	0.4	0.1			7	21	0.333333	0.0833333			11	5	2.2	0.55			9	7	1.28571	0.321429					1	3	0.333333	0.0833333					4	6	0.666667
	2	7	0.285714	0.0714286			1	3	0.333333	0.0833333			2	5	0.4	0.1			2	6	0.333333	0.0833333			22	10	2.2	0.55			9	7	1.28571	0.321429					1	3	0.333333	0.0833333					2	3	0.666667
	2	7	0.285714	0.0714286			1	3	0.333333	0.0833333			2	5	0.4	0.1			2	6	0.333333	0.0833333			11	5	2.2	0.55			9	7	1.28571	0.321429					1	3	0.333333	0.0833333					2	3	0.666667
	6	21	0.285714	0.0714286			1	3	0.333333	0.0833333			2	5	0.4	0.1			4	12	0.333333	0.0833333			11	5	2.2	0.55			9	7	1.28571	0.321429					3	9	0.333333	0.0833333					2	3	0.666667
	4	14	0.285714	0.0714286			1	3	0.333333	0.0833333			2	5	0.4	0.1			8	24	0.333333	0.0833333			11	5	2.2	0.55			9	7	1.28571	0.321429					1	3	0.333333	0.0833333					2	3	0.666667
	4	14	0.285714	0.0714286			1	3	0.333333	0.0833333			2	5	0.4	0.1			4	12	0.333333	0.0833333			22	10	2.2	0.55			9	7	1.28571	0.321429					1	3	0.333333	0.0833333					2	3	0.666667
	2	7	0.285714	0.0714286			1	3	0.333333	0.0833333			2	5	0.4	0.1			3	9	0.333333	0.0833333			22	10	2.2	0.55			4	3	1.33333	0.333333					1	3	0.333333	0.0833333					2	3	0.666667
	2	7	0.285714	0.0714286			1	3	0.333333	0.0833333			2	5	0.4	0.1			4	12	0.333333	0.0833333			11	5	2.2	0.55			8	6	1.33333	0.333333					1	3	0.333333	0.0833333					2	3	0.666667
	2	7	0.285714	0.0714286			1	3	0.333333	0.0833333			2	5	0.4	0.1			2	6	0.333333	0.0833333			11	5	2.2	0.55			12	9	1.33333	0.333333					1	3	0.333333	0.0833333					2	3	0.666667
	4	14	0.285714	0.0714286			1	3	0.333333	0.0833333			2	5	0.4	0.1			3	9	0.333333	0.0833333			11	5	2.2	0.55			8	6	1.33333	0.333333					1	3	0.333333	0.0833333					2	3	0.666667
	2	7	0.285714	0.0714286			1	3	0.333333	0.0833333			2	5	0.4	0.1			2	6	0.333333	0.0833333			11	5	2.2	0.55			8	6	1.33333	0.333333					1	3	0.333333	0.0833333					4	6	0.666667
	2	7	0.285714	0.0714286			1	3	0.333333	0.0833333			2	5	0.4	0.1			2	6	0.333333	0.0833333			11	5	2.2	0.55			8	6	1.33333	0.333333					1	3	0.333333	0.0833333					2	3	0.666667
	4	14	0.285714	0.0714286			1	3	0.333333	0.0833333			2	5	0.4	0.1			3	9	0.333333	0.0833333			11	5	2.2	0.55			8	6	1.33333	0.333333					2	6	0.333333	0.0833333					2	3	0.666667
	8	28	0.285714	0.0714286			8	24	0.333333	0.0833333			2	5	0.4	0.1			2	6	0.333333	0.0833333			22	10	2.2	0.55			12	9	1.33333	0.333333					1	3	0.333333	0.0833333					2	3	0.666667
	2	7	0.285714	0.0714286			1	3	0.333333	0.0833333			2	5	0.4	0.1			2	6	0.333333	0.0833333			11	5	2.2	0.55			8	6	1.33333	0.333333					3	9	0.333333	0.0833333					2	3	0.666667
	2	7	0.285714	0.0714286			1	3	0.333333	0.0833333			2	5	0.4	0.1			2	6	0.333333	0.0833333			11	5	2.2	0.55			8	6	1.33333	0.333333					1	3	0.333333	0.0833333					2	3	0.666667
	10	35	0.285714	0.0714286			1	3	0.333333	0.0833333			2	5	0.4	0.1			3	9	0.333333	0.0833333			11	5	2.2	0.55			8	6	1.33333	0.333333					1	3	0.333333	0.0833333					2	3	0.666667
	14	49	0.285714	0.0714286			1	3	0.333333	0.0833333			2	5	0.4	0.1			2	6	0.333333	0.0833333			11	5	2.2	0.55			8	6	1.33333	0.333333					2	6	0.333333	0.0833333					2	3	0.666667
	6	21	0.285714	0.0714286			1	3	0.333333	0.0833333			4	10	0.4	0.1			5	15	0.333333	0.0833333			11	5	2.2	0.55			4	3	1.33333	0.333333					2	6	0.333333	0.0833333					2	3	0.666667
	4	14	0.285714	0.0714286			2	6	0.333333	0.0833333			2	5	0.4	0.1			2	6	0.333333	0.0833333			11	5	2.2	0.55			4	3	1.33333	0.333333					2	6	0.333333	0.0833333					2	3	0.666667
	4	14	0.285714	0.0714286			1	3	0.333333	0.0833333			2	5	0.4	0.1			2	6	0.333333	0.0833333			11	5	2.2	0.55			8	6	1.33333	0.333333					1	3	0.333333	0.0833333					2	3	0.666667
	4	14	0.285714	0.0714286			1	3	0.333333	0.0833333			2	5	0.4	0.1			2	6	0.333333	0.0833333			11	5	2.2	0.55			8	6	1.33333	0.333333					2	6	0.333333	0.0833333					2	3	0.666667
	2	7	0.285714	0.0714286			1	3	0.333333	0.0833333			2	5	0.4	0.1			5	15	0.333333	0.0833333			11	5	2.2	0.55			8	6	1.33333	0.333333					1	3	0.333333	0.0833333					2	3	0.666667
	2	7	0.285714	0.0714286			1	3	0.333333	0.0833333			2	5	0.4	0.1			5	15	0.333333	0.0833333			11	5	2.2	0.55			8	6	1.33333	0.333333					1	3	0.333333	0.0833333					2	3	0.666667
	6	21	0.285714	0.0714286			1	3	0.333333	0.0833333			2	5	0.4	0.1			2	6	0.333333	0.0833333			11	5	2.2	0.55			8	6	1.33333	0.333333					1	3	0.333333	0.0833333					2	3	0.666667
	2	7	0.285714	0.0714286			1	3	0.333333	0.0833333			2	5	0.4	0.1			3	9	0.333333	0.0833333			11	5	2.2	0.55			8	6	1.33333	0.333333					1	3	0.333333	0.0833333					2	3	0.666667
	2	7	0.285714	0.0714286			1	3	0.333333	0.0833333			2	5	0.4	0.1			2	6	0.333333	0.0833333			11	5	2.2	0.55			8	6	1.33333	0.333333					4	12	0.333333	0.0833333					2	3	0.666667
	4	14	0.285714	0.0714286			1	3	0.333333	0.0833333			2	5	0.4	0.1			2	6	0.333333	0.0833333			11	5	2.2	0.55			8	6	1.33333	0.333333					1	3	0.333333	0.0833333					2	3	0.666667
	2	7	0.285714	0.0714286			1	3	0.333333	0.0833333			2	5	0.4	0.1			2	6	0.333333	0.0833333			11	5	2.2	0.55			8	6	1.33333	0.333333					1	3	0.333333	0.0833333					2	3	0.666667
	2	7	0.285714	0.0714286			1	3	0.333333	0.0833333			2	5	0.4	0.1			2	6	0.333333	0.0833333			11	5	2.2	0.55			8	6	1.33333	0.333333					1	3	0.333333	0.0833333					2	3	0.666667
	2	7	0.285714	0.0714286			1	3	0.333333	0.0833333			2	5	0.4	0.1			2	6	0.333333	0.0833333			11	5	2.2	0.55			4	3	1.33333	0.333333					1	3	0.333333	0.0833333					2	3	0.666667
	2	7	0.285714	0.0714286			1	3	0.333333	0.0833333			2	5	0.4	0.1			2	6	0.333333	0.0833333			11	5	2.2	0.55			4	3	1.33333	0.333333					1	3	0.333333	0.0833333					2	3	0.666667
	4	14	0.285714	0.0714286			1	3	0.333333	0.0833333			2	5	0.4	0.1			5	15	0.333333	0.0833333			31	14	2.21429	0.553571			4	3	1.33333	0.333333					2	6	0.333333	0.0833333					2	3	0.666667
	4	14	0.285714	0.0714286			1	3	0.333333	0.0833333			2	5	0.4	0.1			2	6	0.333333	0.0833333			31	14	2.21429	0.553571			12	9	1.33333	0.333333					2	6	0.333333	0.0833333					2	3	0.666667
	2	7	0.285714	0.0714286			1	3	0.333333	0.0833333			2	5	0.4	0.1			2	6	0.333333	0.0833333			31	14	2.21429	0.553571			8	6	1.33333	0.333333					1	3	0.333333	0.0833333					2	3	0.666667
	2	7	0.285714	0.0714286			1	3	0.333333	0.0833333			2	5	0.4	0.1			2	6	0.333333	0.0833333			31	14	2.21429	0.553571			8	6	1.33333	0.333333					3	9	0.333333	0.0833333					2	3	0.666667
	2	7	0.285714	0.0714286			1	3	0.333333	0.0833333			2	5	0.4	0.1			2	6	0.333333	0.0833333			20	9	2.22222	0.555556			4	3	1.33333	0.333333					1	3	0.333333	0.0833333					2	3	0.666667
	2	7	0.285714	0.0714286			4	12	0.333333	0.0833333			2	5	0.4	0.1			2	6	0.333333	0.0833333			20	9	2.22222	0.555556			8	6	1.33333	0.333333					2	6	0.333333	0.0833333					2	3	0.666667
	2	7	0.285714	0.0714286			4	12	0.333333	0.0833333			2	5	0.4	0.1			2	6	0.333333	0.0833333			20	9	2.22222	0.555556			4	3	1.33333	0.333333					2	6	0.333333	0.0833333					2	3	0.666667
	2	7	0.285714	0.0714286			1	3	0.333333	0.0833333			2	5	0.4	0.1			3	9	0.333333	0.0833333			20	9	2.22222	0.555556			4	3	1.33333	0.333333					1	3	0.333333	0.0833333					2	3	0.666667
	2	7	0.285714	0.0714286			2	6	0.333333	0.0833333			2	5	0.4	0.1			2	6	0.333333	0.0833333			20	9	2.22222	0.555556			4	3	1.33333	0.333333					1	3	0.333333	0.0833333					2	3	0.666667
	4	14	0.285714	0.0714286			2	6	0.333333	0.0833333			2	5	0.4	0.1			3	9	0.333333	0.0833333			20	9	2.22222	0.555556			8	6	1.33333	0.333333					1	3	0.333333	0.0833333					2	3	0.666667
	2	7	0.285714	0.0714286			4	12	0.333333	0.0833333			2	5	0.4	0.1			3	9	0.333333	0.0833333			20	9	2.22222	0.555556			4	3	1.33333	0.333333					1	3	0.333333	0.0833333					2	3	0.666667
	8	28	0.285714	0.0714286			4	12	0.333333	0.0833333			2	5	0.4	0.1			8	24	0.333333	0.0833333			20	9	2.22222	0.555556			8	6	1.33333	0.333333					2	6	0.333333	0.0833333					2	3	0.666667
	2	7	0.285714	0.0714286			1	3	0.333333	0.0833333			2	5	0.4	0.1			3	9	0.333333	0.0833333			20	9	2.22222	0.555556			8	6	1.33333	0.333333					1	3	0.333333	0.0833333					2	3	0.666667
	2	7	0.285714	0.0714286			1	3	0.333333	0.0833333			2	5	0.4	0.1			2	6	0.333333	0.0833333			20	9	2.22222	0.555556			4	3	1.33333	0.333333					1	3	0.333333	0.0833333					2	3	0.666667
	2	7	0.285714	0.0714286			1	3	0.333333	0.0833333			2	5	0.4	0.1			2	6	0.333333	0.0833333			20	9	2.22222	0.555556			8	6	1.33333	0.333333					1	3	0.333333	0.0833333					2	3	0.666667
	4	14	0.285714	0.0714286			5	15	0.333333	0.0833333			2	5	0.4	0.1			3	9	0.333333	0.0833333			20	9	2.22222	0.555556			4	3	1.33333	0.333333					1	3	0.333333	0.0833333					2	3	0.666667
	12	42	0.285714	0.0714286			1	3	0.333333	0.0833333			2	5	0.4	0.1			2	6	0.333333	0.0833333			20	9	2.22222	0.555556			8	6	1.33333	0.333333					1	3	0.333333	0.0833333					2	3	0.666667
	2	7	0.285714	0.0714286			1	3	0.333333	0.0833333			2	5	0.4	0.1			2	6	0.333333	0.0833333			20	9	2.22222	0.555556			4	3	1.33333	0.333333					1	3	0.333333	0.0833333					2	3	0.666667
	2	7	0.285714	0.0714286			1	3	0.333333	0.0833333			2	5	0.4	0.1			2	6	0.333333	0.0833333			20	9	2.22222	0.555556			4	3	1.33333	0.333333					2	6	0.333333	0.0833333					2	3	0.666667
	4	14	0.285714	0.0714286			1	3	0.333333	0.0833333			2	5	0.4	0.1			3	9	0.333333	0.0833333			20	9	2.22222	0.555556			4	3	1.33333	0.333333					1	3	0.333333	0.0833333					2	3	0.666667
	2	7	0.285714	0.0714286			1	3	0.333333	0.0833333			2	5	0.4	0.1			2	6	0.333333	0.0833333			20	9	2.22222	0.555556			4	3	1.33333	0.333333					1	3	0.333333	0.0833333					2	3	0.666667
	4	14	0.285714	0.0714286			1	3	0.333333	0.0833333			2	5	0.4	0.1			2	6	0.333333	0.0833333			20	9	2.22222	0.555556			8	6	1.33333	0.333333					3	9	0.333333	0.0833333					2	3	0.666667
	4	14	0.285714	0.0714286			3	9	0.333333	0.0833333			2	5	0.4	0.1			2	6	0.333333	0.0833333			20	9	2.22222	0.555556			8	6	1.33333	0.333333					3	9	0.333333	0.0833333					2	3	0.666667
	4	14	0.285714	0.0714286			3	9	0.333333	0.0833333			2	5	0.4	0.1			2	6	0.333333	0.0833333			20	9	2.22222	0.555556			8	6	1.33333	0.333333					1	3	0.333333	0.0833333					2	3	0.666667
	6	21	0.285714	0.0714286			1	3	0.333333	0.0833333			2	5	0.4	0.1			2	6	0.333333	0.0833333			20	9	2.22222	0.555556			4	3	1.33333	0.333333					3	9	0.333333	0.0833333					2	3	0.666667
	4	14	0.285714	0.0714286			1	3	0.333333	0.0833333			2	5	0.4	0.1			2	6	0.333333	0.0833333			20	9	2.22222	0.555556			8	6	1.33333	0.333333					2	6	0.333333	0.0833333					2	3	0.666667
	2	7	0.285714	0.0714286			1	3	0.333333	0.0833333			2	5	0.4	0.1			3	9	0.333333	0.0833333			20	9	2.22222	0.555556			4	3	1.33333	0.333333					3	9	0.333333	0.0833333					2	3	0.666667
	8	28	0.285714	0.0714286			2	6	0.333333	0.0833333			2	5	0.4	0.1			2	6	0.333333	0.0833333			20	9	2.22222	0.555556			8	6	1.33333	0.333333					1	3	0.333333	0.0833333					2	3	0.666667
	4	14	0.285714	0.0714286			1	3	0.333333	0.0833333			2	5	0.4	0.1			2	6	0.333333	0.0833333			20	9	2.22222	0.555556			8	6	1.33333	0.333333					1	3	0.333333	0.0833333					2	3	0.666667
	4	14	0.285714	0.0714286			1	3	0.333333	0.0833333			2	5	0.4	0.1			2	6	0.333333	0.0833333			20	9	2.22222	0.555556			4	3	1.33333	0.333333					2	6	0.333333	0.0833333					2	3	0.666667
	4	14	0.285714	0.0714286			1	3	0.333333	0.0833333			2	5	0.4	0.1			2	6	0.333333	0.0833333			20	9	2.22222	0.555556			8	6	1.33333	0.333333					1	3	0.333333	0.0833333					2	3	0.666667
	4	14	0.285714	0.0714286			1	3	0.333333	0.0833333			2	5	0.4	0.1			4	12	0.333333	0.0833333			20	9	2.22222	0.555556			4	3	1.33333	0.333333					1	3	0.333333	0.0833333					2	3	0.666667
	4	14	0.285714	0.0714286			1	3	0.333333	0.0833333			2	5	0.4	0.1			3	9	0.333333	0.0833333			20	9	2.22222	0.555556			4	3	1.33333	0.333333					1	3	0.333333	0.0833333					2	3	0.666667
	2	7	0.285714	0.0714286			1	3	0.333333	0.0833333			2	5	0.4	0.1			4	12	0.333333	0.0833333			20	9	2.22222	0.555556			4	3	1.33333	0.333333					2	6	0.333333	0.0833333					2	3	0.666667
	2	7	0.285714	0.0714286			1	3	0.333333	0.0833333			2	5	0.4	0.1			3	9	0.333333	0.0833333			18	8	2.25	0.5625			8	6	1.33333	0.333333					1	3	0.333333	0.0833333					2	3	0.666667
	2	7	0.285714	0.0714286			1	3	0.333333	0.0833333			2	5	0.4	0.1			2	6	0.333333	0.0833333			9	4	2.25	0.5625			8	6	1.33333	0.333333					1	3	0.333333	0.0833333					2	3	0.666667
	2	7	0.285714	0.0714286			1	3	0.333333	0.0833333			2	5	0.4	0.1			2	6	0.333333	0.0833333			18	8	2.25	0.5625			4	3	1.33333	0.333333					1	3	0.333333	0.0833333					2	3	0.666667
	4	14	0.285714	0.0714286			1	3	0.333333	0.0833333			2	5	0.4	0.1			2	6	0.333333	0.0833333			18	8	2.25	0.5625			4	3	1.33333	0.333333					1	3	0.333333	0.0833333					2	3	0.666667
	2	7	0.285714	0.0714286			1	3	0.333333	0.0833333			2	5	0.4	0.1			3	9	0.333333	0.0833333			18	8	2.25	0.5625			4	3	1.33333	0.333333					1	3	0.333333	0.0833333					2	3	0.666667
	2	7	0.285714	0.0714286			1	3	0.333333	0.0833333			2	5	0.4	0.1			2	6	0.333333	0.0833333			9	4	2.25	0.5625			4	3	1.33333	0.333333					2	6	0.333333	0.0833333					2	3	0.666667
	4	14	0.285714	0.0714286			2	6	0.333333	0.0833333			2	5	0.4	0.1			3	9	0.333333	0.0833333			9	4	2.25	0.5625			8	6	1.33333	0.333333					1	3	0.333333	0.0833333					2	3	0.666667
	6	21	0.285714	0.0714286			1	3	0.333333	0.0833333			2	5	0.4	0.1			2	6	0.333333	0.0833333			18	8	2.25	0.5625			8	6	1.33333	0.333333					1	3	0.333333	0.0833333					2	3	0.666667
	2	7	0.285714	0.0714286			3	9	0.333333	0.0833333			2	5	0.4	0.1			2	6	0.333333	0.0833333			9	4	2.25	0.5625			4	3	1.33333	0.333333					1	3	0.333333	0.0833333					2	3	0.666667
	4	14	0.285714	0.0714286			1	3	0.333333	0.0833333			2	5	0.4	0.1			2	6	0.333333	0.0833333			27	12	2.25	0.5625			4	3	1.33333	0.333333					1	3	0.333333	0.0833333					2	3	0.666667
	4	14	0.285714	0.0714286			2	6	0.333333	0.0833333			2	5	0.4	0.1			4	12	0.333333	0.0833333			9	4	2.25	0.5625			4	3	1.33333	0.333333					1	3	0.333333	0.0833333					2	3	0.666667
	2	7	0.285714	0.0714286			2	6	0.333333	0.0833333			2	5	0.4	0.1			2	6	0.333333	0.0833333			27	12	2.25	0.5625			8	6	1.33333	0.333333					1	3	0.333333	0.0833333					2	3	0.666667
	4	14	0.285714	0.0714286			6	18	0.333333	0.0833333			2	5	0.4	0.1			3	9	0.333333	0.0833333			9	4	2.25	0.5625			4	3	1.33333	0.333333					1	3	0.333333	0.0833333					2	3	0.666667
	4	14	0.285714	0.0714286			1	3	0.333333	0.0833333			2	5	0.4	0.1			2	6	0.333333	0.0833333			18	8	2.25	0.5625			4	3	1.33333	0.333333					1	3	0.333333	0.0833333					2	3	0.666667
	2	7	0.285714	0.0714286			1	3	0.333333	0.0833333			2	5	0.4	0.1			3	9	0.333333	0.0833333			18	8	2.25	0.5625			4	3	1.33333	0.333333					1	3	0.333333	0.0833333					2	3	0.666667
	2	7	0.285714	0.0714286			1	3	0.333333	0.0833333			2	5	0.4	0.1			3	9	0.333333	0.0833333			9	4	2.25	0.5625			4	3	1.33333	0.333333					1	3	0.333333	0.0833333					2	3	0.666667
	2	7	0.285714	0.0714286			1	3	0.333333	0.0833333			2	5	0.4	0.1			3	9	0.333333	0.0833333			18	8	2.25	0.5625			8	6	1.33333	0.333333					1	3	0.333333	0.0833333					9	13	0.692308
	4	14	0.285714	0.0714286			1	3	0.333333	0.0833333			2	5	0.4	0.1			2	6	0.333333	0.0833333			18	8	2.25	0.5625			8	6	1.33333	0.333333					2	6	0.333333	0.0833333					7	10	0.7
	2	7	0.285714	0.0714286			1	3	0.333333	0.0833333			2	5	0.4	0.1			2	6	0.333333	0.0833333			18	8	2.25	0.5625			4	3	1.33333	0.333333					3	9	0.333333	0.0833333					5	7	0.714286
	2	7	0.285714	0.0714286			1	3	0.333333	0.0833333			2	5	0.4	0.1			2	6	0.333333	0.0833333			9	4	2.25	0.5625			4	3	1.33333	0.333333					1	3	0.333333	0.0833333					5	7	0.714286
	2	7	0.285714	0.0714286			1	3	0.333333	0.0833333			2	5	0.4	0.1			2	6	0.333333	0.0833333			9	4	2.25	0.5625			4	3	1.33333	0.333333					2	6	0.333333	0.0833333					5	7	0.714286
	2	7	0.285714	0.0714286			1	3	0.333333	0.0833333			2	5	0.4	0.1			2	6	0.333333	0.0833333			9	4	2.25	0.5625			4	3	1.33333	0.333333					1	3	0.333333	0.0833333					5	7	0.714286
	4	14	0.285714	0.0714286			1	3	0.333333	0.0833333			2	5	0.4	0.1			2	6	0.333333	0.0833333			18	8	2.25	0.5625			4	3	1.33333	0.333333					2	6	0.333333	0.0833333					5	7	0.714286
	2	7	0.285714	0.0714286			1	3	0.333333	0.0833333			2	5	0.4	0.1			4	12	0.333333	0.0833333			9	4	2.25	0.5625			4	3	1.33333	0.333333					4	12	0.333333	0.0833333					5	7	0.714286
	2	7	0.285714	0.0714286			2	6	0.333333	0.0833333			2	5	0.4	0.1			2	6	0.333333	0.0833333			9	4	2.25	0.5625			4	3	1.33333	0.333333					2	6	0.333333	0.0833333					5	7	0.714286
	2	7	0.285714	0.0714286			1	3	0.333333	0.0833333			7	17	0.411765	0.102941			3	9	0.333333	0.0833333			9	4	2.25	0.5625			4	3	1.33333	0.333333					2	6	0.333333	0.0833333					5	7	0.714286
	2	7	0.285714	0.0714286			6	18	0.333333	0.0833333			12	29	0.413793	0.103448			3	9	0.333333	0.0833333			18	8	2.25	0.5625			4	3	1.33333	0.333333					2	6	0.333333	0.0833333					5	7	0.714286
	2	7	0.285714	0.0714286			2	6	0.333333	0.0833333			5	12	0.416667	0.104167			3	9	0.333333	0.0833333			27	12	2.25	0.5625			4	3	1.33333	0.333333					1	3	0.333333	0.0833333					5	7	0.714286
	6	21	0.285714	0.0714286			2	6	0.333333	0.0833333			5	12	0.416667	0.104167			4	12	0.333333	0.0833333			9	4	2.25	0.5625			11	8	1.375	0.34375					2	6	0.333333	0.0833333					5	7	0.714286
	2	7	0.285714	0.0714286			1	3	0.333333	0.0833333			5	12	0.416667	0.104167			5	15	0.333333	0.0833333			18	8	2.25	0.5625			11	8	1.375	0.34375					1	3	0.333333	0.0833333					5	7	0.714286
	2	7	0.285714	0.0714286			1	3	0.333333	0.0833333			3	7	0.428571	0.107143			2	6	0.333333	0.0833333			18	8	2.25	0.5625			11	8	1.375	0.34375					1	3	0.333333	0.0833333					5	7	0.714286
	2	7	0.285714	0.0714286			1	3	0.333333	0.0833333			3	7	0.428571	0.107143			2	6	0.333333	0.0833333			9	4	2.25	0.5625			11	8	1.375	0.34375					1	3	0.333333	0.0833333					5	7	0.714286
	2	7	0.285714	0.0714286			1	3	0.333333	0.0833333			3	7	0.428571	0.107143			2	6	0.333333	0.0833333			18	8	2.25	0.5625			11	8	1.375	0.34375					1	3	0.333333	0.0833333					5	7	0.714286
	8	28	0.285714	0.0714286			1	3	0.333333	0.0833333			3	7	0.428571	0.107143			2	6	0.333333	0.0833333			9	4	2.25	0.5625			7	5	1.4	0.35					1	3	0.333333	0.0833333					5	7	0.714286
	4	14	0.285714	0.0714286			2	6	0.333333	0.0833333			3	7	0.428571	0.107143			3	9	0.333333	0.0833333			9	4	2.25	0.5625			7	5	1.4	0.35					1	3	0.333333	0.0833333					3	4	0.75
	2	7	0.285714	0.0714286			1	3	0.333333	0.0833333			3	7	0.428571	0.107143			6	18	0.333333	0.0833333			9	4	2.25	0.5625			7	5	1.4	0.35					1	3	0.333333	0.0833333					3	4	0.75
	4	14	0.285714	0.0714286			2	6	0.333333	0.0833333			3	7	0.428571	0.107143			2	6	0.333333	0.0833333			9	4	2.25	0.5625			7	5	1.4	0.35					1	3	0.333333	0.0833333					3	4	0.75
	2	7	0.285714	0.0714286			1	3	0.333333	0.0833333			3	7	0.428571	0.107143			3	9	0.333333	0.0833333			18	8	2.25	0.5625			7	5	1.4	0.35					1	3	0.333333	0.0833333					3	4	0.75
	2	7	0.285714	0.0714286			1	3	0.333333	0.0833333			3	7	0.428571	0.107143			7	21	0.333333	0.0833333			9	4	2.25	0.5625			7	5	1.4	0.35					1	3	0.333333	0.0833333					3	4	0.75
	2	7	0.285714	0.0714286			1	3	0.333333	0.0833333			3	7	0.428571	0.107143			3	9	0.333333	0.0833333			9	4	2.25	0.5625			7	5	1.4	0.35					1	3	0.333333	0.0833333					6	8	0.75
	8	28	0.285714	0.0714286			1	3	0.333333	0.0833333			3	7	0.428571	0.107143			6	18	0.333333	0.0833333			9	4	2.25	0.5625			7	5	1.4	0.35					1	3	0.333333	0.0833333					3	4	0.75
	2	7	0.285714	0.0714286			1	3	0.333333	0.0833333			3	7	0.428571	0.107143			2	6	0.333333	0.0833333			9	4	2.25	0.5625			7	5	1.4	0.35					1	3	0.333333	0.0833333					3	4	0.75
	2	7	0.285714	0.0714286			2	6	0.333333	0.0833333			3	7	0.428571	0.107143			4	12	0.333333	0.0833333			9	4	2.25	0.5625			7	5	1.4	0.35					1	3	0.333333	0.0833333					3	4	0.75
	4	14	0.285714	0.0714286			1	3	0.333333	0.0833333			3	7	0.428571	0.107143			2	6	0.333333	0.0833333			9	4	2.25	0.5625			7	5	1.4	0.35					1	3	0.333333	0.0833333					3	4	0.75
	2	7	0.285714	0.0714286			2	6	0.333333	0.0833333			3	7	0.428571	0.107143			2	6	0.333333	0.0833333			9	4	2.25	0.5625			7	5	1.4	0.35					3	9	0.333333	0.0833333					3	4	0.75
	2	7	0.285714	0.0714286			1	3	0.333333	0.0833333			3	7	0.428571	0.107143			5	15	0.333333	0.0833333			9	4	2.25	0.5625			7	5	1.4	0.35					2	6	0.333333	0.0833333					3	4	0.75
	2	7	0.285714	0.0714286			2	6	0.333333	0.0833333			3	7	0.428571	0.107143			4	12	0.333333	0.0833333			18	8	2.25	0.5625			7	5	1.4	0.35					1	3	0.333333	0.0833333					3	4	0.75
	2	7	0.285714	0.0714286			1	3	0.333333	0.0833333			3	7	0.428571	0.107143			2	6	0.333333	0.0833333			9	4	2.25	0.5625			7	5	1.4	0.35					1	3	0.333333	0.0833333					3	4	0.75
	11	38	0.289474	0.0723684			1	3	0.333333	0.0833333			3	7	0.428571	0.107143			9	27	0.333333	0.0833333			27	12	2.25	0.5625			7	5	1.4	0.35					1	3	0.333333	0.0833333					3	4	0.75
	11	38	0.289474	0.0723684			1	3	0.333333	0.0833333			3	7	0.428571	0.107143			2	6	0.333333	0.0833333			9	4	2.25	0.5625			7	5	1.4	0.35					1	3	0.333333	0.0833333					3	4	0.75
	9	31	0.290323	0.0725806			1	3	0.333333	0.0833333			3	7	0.428571	0.107143			2	6	0.333333	0.0833333			18	8	2.25	0.5625			7	5	1.4	0.35					1	3	0.333333	0.0833333					3	4	0.75
	9	31	0.290323	0.0725806			1	3	0.333333	0.0833333			3	7	0.428571	0.107143			2	6	0.333333	0.0833333			18	8	2.25	0.5625			7	5	1.4	0.35					1	3	0.333333	0.0833333					6	8	0.75
	7	24	0.291667	0.0729167			2	6	0.333333	0.0833333			3	7	0.428571	0.107143			7	21	0.333333	0.0833333			18	8	2.25	0.5625			7	5	1.4	0.35					1	3	0.333333	0.0833333					6	8	0.75
	7	24	0.291667	0.0729167			1	3	0.333333	0.0833333			3	7	0.428571	0.107143			2	6	0.333333	0.0833333			18	8	2.25	0.5625			7	5	1.4	0.35					1	3	0.333333	0.0833333					3	4	0.75
	5	17	0.294118	0.0735294			1	3	0.333333	0.0833333			3	7	0.428571	0.107143			2	6	0.333333	0.0833333			9	4	2.25	0.5625			7	5	1.4	0.35					2	6	0.333333	0.0833333					3	4	0.75
	5	17	0.294118	0.0735294			1	3	0.333333	0.0833333			3	7	0.428571	0.107143			3	9	0.333333	0.0833333			9	4	2.25	0.5625			7	5	1.4	0.35					2	6	0.333333	0.0833333					3	4	0.75
	5	17	0.294118	0.0735294			1	3	0.333333	0.0833333			3	7	0.428571	0.107143			2	6	0.333333	0.0833333			9	4	2.25	0.5625			7	5	1.4	0.35					1	3	0.333333	0.0833333					3	4	0.75
	5	17	0.294118	0.0735294			1	3	0.333333	0.0833333			3	7	0.428571	0.107143			3	9	0.333333	0.0833333			18	8	2.25	0.5625			7	5	1.4	0.35					2	6	0.333333	0.0833333					3	4	0.75
	5	17	0.294118	0.0735294			2	6	0.333333	0.0833333			3	7	0.428571	0.107143			3	9	0.333333	0.0833333			9	4	2.25	0.5625			7	5	1.4	0.35					2	6	0.333333	0.0833333					3	4	0.75
	5	17	0.294118	0.0735294			2	6	0.333333	0.0833333			3	7	0.428571	0.107143			3	9	0.333333	0.0833333			27	12	2.25	0.5625			7	5	1.4	0.35					2	6	0.333333	0.0833333					3	4	0.75
	5	17	0.294118	0.0735294			2	6	0.333333	0.0833333			3	7	0.428571	0.107143			2	6	0.333333	0.0833333			9	4	2.25	0.5625			7	5	1.4	0.35					1	3	0.333333	0.0833333					3	4	0.75
	5	17	0.294118	0.0735294			1	3	0.333333	0.0833333			3	7	0.428571	0.107143			3	9	0.333333	0.0833333			27	12	2.25	0.5625			7	5	1.4	0.35					1	3	0.333333	0.0833333					3	4	0.75
	5	17	0.294118	0.0735294			1	3	0.333333	0.0833333			3	7	0.428571	0.107143			2	6	0.333333	0.0833333			27	12	2.25	0.5625			7	5	1.4	0.35					1	3	0.333333	0.0833333					3	4	0.75
	10	34	0.294118	0.0735294			3	9	0.333333	0.0833333			3	7	0.428571	0.107143			3	9	0.333333	0.0833333			9	4	2.25	0.5625			7	5	1.4	0.35					1	3	0.333333	0.0833333					3	4	0.75
	5	17	0.294118	0.0735294			1	3	0.333333	0.0833333			3	7	0.428571	0.107143			4	12	0.333333	0.0833333			18	8	2.25	0.5625			7	5	1.4	0.35					1	3	0.333333	0.0833333					3	4	0.75
	5	17	0.294118	0.0735294			1	3	0.333333	0.0833333			3	7	0.428571	0.107143			2	6	0.333333	0.0833333			18	8	2.25	0.5625			7	5	1.4	0.35					1	3	0.333333	0.0833333					3	4	0.75
	5	17	0.294118	0.0735294			3	9	0.333333	0.0833333			3	7	0.428571	0.107143			3	9	0.333333	0.0833333			9	4	2.25	0.5625			7	5	1.4	0.35					1	3	0.333333	0.0833333					3	4	0.75
	5	17	0.294118	0.0735294			2	6	0.333333	0.0833333			3	7	0.428571	0.107143			3	9	0.333333	0.0833333			18	8	2.25	0.5625			7	5	1.4	0.35					1	3	0.333333	0.0833333					3	4	0.75
	10	34	0.294118	0.0735294			1	3	0.333333	0.0833333			3	7	0.428571	0.107143			2	6	0.333333	0.0833333			18	8	2.25	0.5625			7	5	1.4	0.35					1	3	0.333333	0.0833333					3	4	0.75
	5	17	0.294118	0.0735294			1	3	0.333333	0.0833333			6	14	0.428571	0.107143			2	6	0.333333	0.0833333			18	8	2.25	0.5625			7	5	1.4	0.35					1	3	0.333333	0.0833333					3	4	0.75
	5	17	0.294118	0.0735294			1	3	0.333333	0.0833333			3	7	0.428571	0.107143			2	6	0.333333	0.0833333			9	4	2.25	0.5625			7	5	1.4	0.35					1	3	0.333333	0.0833333					3	4	0.75
	5	17	0.294118	0.0735294			1	3	0.333333	0.0833333			3	7	0.428571	0.107143			2	6	0.333333	0.0833333			9	4	2.25	0.5625			7	5	1.4	0.35					1	3	0.333333	0.0833333					3	4	0.75
	5	17	0.294118	0.0735294			1	3	0.333333	0.0833333			3	7	0.428571	0.107143			2	6	0.333333	0.0833333			9	4	2.25	0.5625			7	5	1.4	0.35					3	9	0.333333	0.0833333					3	4	0.75
	5	17	0.294118	0.0735294			5	15	0.333333	0.0833333			3	7	0.428571	0.107143			2	6	0.333333	0.0833333			9	4	2.25	0.5625			7	5	1.4	0.35					1	3	0.333333	0.0833333					3	4	0.75
	8	27	0.296296	0.0740741			1	3	0.333333	0.0833333			3	7	0.428571	0.107143			2	6	0.333333	0.0833333			18	8	2.25	0.5625			7	5	1.4	0.35					1	3	0.333333	0.0833333					3	4	0.75
	8	27	0.296296	0.0740741			1	3	0.333333	0.0833333			3	7	0.428571	0.107143			3	9	0.333333	0.0833333			9	4	2.25	0.5625			7	5	1.4	0.35					4	12	0.333333	0.0833333					3	4	0.75
	14	47	0.297872	0.0744681			1	3	0.333333	0.0833333			3	7	0.428571	0.107143			3	9	0.333333	0.0833333			9	4	2.25	0.5625			7	5	1.4	0.35					1	3	0.333333	0.0833333					3	4	0.75
	14	47	0.297872	0.0744681			1	3	0.333333	0.0833333			3	7	0.428571	0.107143			3	9	0.333333	0.0833333			9	4	2.25	0.5625			7	5	1.4	0.35					1	3	0.333333	0.0833333					3	4	0.75
	3	10	0.3	0.075			1	3	0.333333	0.0833333			3	7	0.428571	0.107143			2	6	0.333333	0.0833333			9	4	2.25	0.5625			7	5	1.4	0.35					1	3	0.333333	0.0833333					3	4	0.75
	3	10	0.3	0.075			3	9	0.333333	0.0833333			3	7	0.428571	0.107143			3	9	0.333333	0.0833333			18	8	2.25	0.5625			7	5	1.4	0.35					2	6	0.333333	0.0833333					3	4	0.75
	6	20	0.3	0.075			1	3	0.333333	0.0833333			3	7	0.428571	0.107143			2	6	0.333333	0.0833333			18	8	2.25	0.5625			7	5	1.4	0.35					1	3	0.333333	0.0833333					3	4	0.75
	6	20	0.3	0.075			1	3	0.333333	0.0833333			3	7	0.428571	0.107143			7	21	0.333333	0.0833333			27	12	2.25	0.5625			7	5	1.4	0.35					1	3	0.333333	0.0833333					3	4	0.75
	3	10	0.3	0.075			2	6	0.333333	0.0833333			3	7	0.428571	0.107143			2	6	0.333333	0.0833333			9	4	2.25	0.5625			7	5	1.4	0.35					1	3	0.333333	0.0833333					3	4	0.75
	3	10	0.3	0.075			1	3	0.333333	0.0833333			3	7	0.428571	0.107143			2	6	0.333333	0.0833333			18	8	2.25	0.5625			7	5	1.4	0.35					2	6	0.333333	0.0833333					3	4	0.75
	3	10	0.3	0.075			4	12	0.333333	0.0833333			3	7	0.428571	0.107143			2	6	0.333333	0.0833333			9	4	2.25	0.5625			7	5	1.4	0.35					3	9	0.333333	0.0833333					3	4	0.75
	3	10	0.3	0.075			1	3	0.333333	0.0833333			3	7	0.428571	0.107143			3	9	0.333333	0.0833333			18	8	2.25	0.5625			7	5	1.4	0.35					1	3	0.333333	0.0833333					3	4	0.75
	3	10	0.3	0.075			2	6	0.333333	0.0833333			3	7	0.428571	0.107143			2	6	0.333333	0.0833333			9	4	2.25	0.5625			7	5	1.4	0.35					1	3	0.333333	0.0833333					3	4	0.75
	6	20	0.3	0.075			1	3	0.333333	0.0833333			3	7	0.428571	0.107143			4	12	0.333333	0.0833333			9	4	2.25	0.5625			7	5	1.4	0.35					2	6	0.333333	0.0833333					3	4	0.75
	3	10	0.3	0.075			1	3	0.333333	0.0833333			3	7	0.428571	0.107143			3	9	0.333333	0.0833333			9	4	2.25	0.5625			7	5	1.4	0.35					2	6	0.333333	0.0833333					3	4	0.75
	3	10	0.3	0.075			1	3	0.333333	0.0833333			3	7	0.428571	0.107143			3	9	0.333333	0.0833333			9	4	2.25	0.5625			7	5	1.4	0.35					1	3	0.333333	0.0833333					3	4	0.75
	3	10	0.3	0.075			1	3	0.333333	0.0833333			3	7	0.428571	0.107143			3	9	0.333333	0.0833333			18	8	2.25	0.5625			7	5	1.4	0.35					2	6	0.333333	0.0833333					3	4	0.75
	3	10	0.3	0.075			4	12	0.333333	0.0833333			3	7	0.428571	0.107143			2	6	0.333333	0.0833333			9	4	2.25	0.5625			7	5	1.4	0.35					1	3	0.333333	0.0833333					3	4	0.75
	3	10	0.3	0.075			1	3	0.333333	0.0833333			3	7	0.428571	0.107143			2	6	0.333333	0.0833333			9	4	2.25	0.5625			7	5	1.4	0.35					1	3	0.333333	0.0833333					3	4	0.75
	3	10	0.3	0.075			2	6	0.333333	0.0833333			3	7	0.428571	0.107143			2	6	0.333333	0.0833333			9	4	2.25	0.5625			7	5	1.4	0.35					1	3	0.333333	0.0833333					3	4	0.75
	3	10	0.3	0.075			1	3	0.333333	0.0833333			3	7	0.428571	0.107143			3	9	0.333333	0.0833333			9	4	2.25	0.5625			7	5	1.4	0.35					3	9	0.333333	0.0833333					3	4	0.75
	6	20	0.3	0.075			1	3	0.333333	0.0833333			3	7	0.428571	0.107143			2	6	0.333333	0.0833333			9	4	2.25	0.5625			7	5	1.4	0.35					1	3	0.333333	0.0833333					3	4	0.75
	3	10	0.3	0.075			1	3	0.333333	0.0833333			3	7	0.428571	0.107143			3	9	0.333333	0.0833333			9	4	2.25	0.5625			7	5	1.4	0.35					1	3	0.333333	0.0833333					3	4	0.75
	6	20	0.3	0.075			4	12	0.333333	0.0833333			3	7	0.428571	0.107143			3	9	0.333333	0.0833333			9	4	2.25	0.5625			7	5	1.4	0.35					1	3	0.333333	0.0833333					3	4	0.75
	3	10	0.3	0.075			2	6	0.333333	0.0833333			3	7	0.428571	0.107143			2	6	0.333333	0.0833333			9	4	2.25	0.5625			7	5	1.4	0.35					1	3	0.333333	0.0833333					3	4	0.75
	3	10	0.3	0.075			4	12	0.333333	0.0833333			3	7	0.428571	0.107143			3	9	0.333333	0.0833333			9	4	2.25	0.5625			7	5	1.4	0.35					1	3	0.333333	0.0833333					3	4	0.75
	6	20	0.3	0.075			1	3	0.333333	0.0833333			3	7	0.428571	0.107143			3	9	0.333333	0.0833333			18	8	2.25	0.5625			7	5	1.4	0.35					2	6	0.333333	0.0833333					3	4	0.75
	3	10	0.3	0.075			2	6	0.333333	0.0833333			3	7	0.428571	0.107143			3	9	0.333333	0.0833333			9	4	2.25	0.5625			7	5	1.4	0.35					1	3	0.333333	0.0833333					3	4	0.75
	3	10	0.3	0.075			2	6	0.333333	0.0833333			3	7	0.428571	0.107143			2	6	0.333333	0.0833333			9	4	2.25	0.5625			7	5	1.4	0.35					1	3	0.333333	0.0833333					3	4	0.75
	3	10	0.3	0.075			1	3	0.333333	0.0833333			3	7	0.428571	0.107143			2	6	0.333333	0.0833333			9	4	2.25	0.5625			7	5	1.4	0.35					1	3	0.333333	0.0833333					3	4	0.75
	3	10	0.3	0.075			3	9	0.333333	0.0833333			3	7	0.428571	0.107143			2	6	0.333333	0.0833333			9	4	2.25	0.5625			7	5	1.4	0.35					1	3	0.333333	0.0833333					3	4	0.75
	3	10	0.3	0.075			2	6	0.333333	0.0833333			3	7	0.428571	0.107143			3	9	0.333333	0.0833333			9	4	2.25	0.5625			7	5	1.4	0.35					1	3	0.333333	0.0833333					3	4	0.75
	3	10	0.3	0.075			3	9	0.333333	0.0833333			3	7	0.428571	0.107143			2	6	0.333333	0.0833333			9	4	2.25	0.5625			7	5	1.4	0.35					1	3	0.333333	0.0833333					3	4	0.75
	6	20	0.3	0.075			1	3	0.333333	0.0833333			3	7	0.428571	0.107143			2	6	0.333333	0.0833333			9	4	2.25	0.5625			7	5	1.4	0.35					2	6	0.333333	0.0833333					3	4	0.75
	6	20	0.3	0.075			3	9	0.333333	0.0833333			4	9	0.444444	0.111111			2	6	0.333333	0.0833333			9	4	2.25	0.5625			7	5	1.4	0.35					1	3	0.333333	0.0833333					3	4	0.75
	3	10	0.3	0.075			8	24	0.333333	0.0833333			4	9	0.444444	0.111111			2	6	0.333333	0.0833333			9	4	2.25	0.5625			7	5	1.4	0.35					1	3	0.333333	0.0833333					3	4	0.75
	6	20	0.3	0.075			2	6	0.333333	0.0833333			8	18	0.444444	0.111111			3	9	0.333333	0.0833333			9	4	2.25	0.5625			7	5	1.4	0.35					1	3	0.333333	0.0833333					3	4	0.75
	3	10	0.3	0.075			1	3	0.333333	0.0833333			4	9	0.444444	0.111111			3	9	0.333333	0.0833333			9	4	2.25	0.5625			7	5	1.4	0.35					1	3	0.333333	0.0833333					3	4	0.75
	3	10	0.3	0.075			2	6	0.333333	0.0833333			4	9	0.444444	0.111111			3	9	0.333333	0.0833333			9	4	2.25	0.5625			7	5	1.4	0.35					1	3	0.333333	0.0833333					3	4	0.75
	3	10	0.3	0.075			3	9	0.333333	0.0833333			4	9	0.444444	0.111111			2	6	0.333333	0.0833333			9	4	2.25	0.5625			7	5	1.4	0.35					1	3	0.333333	0.0833333					3	4	0.75
	3	10	0.3	0.075			5	15	0.333333	0.0833333			4	9	0.444444	0.111111			4	12	0.333333	0.0833333			9	4	2.25	0.5625			7	5	1.4	0.35					1	3	0.333333	0.0833333					3	4	0.75
	3	10	0.3	0.075			2	6	0.333333	0.0833333			4	9	0.444444	0.111111			3	9	0.333333	0.0833333			9	4	2.25	0.5625			7	5	1.4	0.35					1	3	0.333333	0.0833333					3	4	0.75
	3	10	0.3	0.075			1	3	0.333333	0.0833333			4	9	0.444444	0.111111			2	6	0.333333	0.0833333			9	4	2.25	0.5625			7	5	1.4	0.35					2	6	0.333333	0.0833333					3	4	0.75
	3	10	0.3	0.075			1	3	0.333333	0.0833333			4	9	0.444444	0.111111			3	9	0.333333	0.0833333			34	15	2.26667	0.566667			7	5	1.4	0.35					1	3	0.333333	0.0833333					3	4	0.75
	3	10	0.3	0.075			1	3	0.333333	0.0833333			4	9	0.444444	0.111111			3	9	0.333333	0.0833333			34	15	2.26667	0.566667			7	5	1.4	0.35					2	6	0.333333	0.0833333					3	4	0.75
	3	10	0.3	0.075			1	3	0.333333	0.0833333			4	9	0.444444	0.111111			3	9	0.333333	0.0833333			25	11	2.27273	0.568182			7	5	1.4	0.35					1	3	0.333333	0.0833333					3	4	0.75
	3	10	0.3	0.075			1	3	0.333333	0.0833333			4	9	0.444444	0.111111			3	9	0.333333	0.0833333			25	11	2.27273	0.568182			7	5	1.4	0.35					1	3	0.333333	0.0833333					3	4	0.75
	3	10	0.3	0.075			6	18	0.333333	0.0833333			4	9	0.444444	0.111111			2	6	0.333333	0.0833333			25	11	2.27273	0.568182			7	5	1.4	0.35					1	3	0.333333	0.0833333					3	4	0.75
	3	10	0.3	0.075			2	6	0.333333	0.0833333			4	9	0.444444	0.111111			2	6	0.333333	0.0833333			25	11	2.27273	0.568182			7	5	1.4	0.35					1	3	0.333333	0.0833333					3	4	0.75
	3	10	0.3	0.075			1	3	0.333333	0.0833333			4	9	0.444444	0.111111			2	6	0.333333	0.0833333			25	11	2.27273	0.568182			7	5	1.4	0.35					1	3	0.333333	0.0833333					3	4	0.75
	3	10	0.3	0.075			3	9	0.333333	0.0833333			4	9	0.444444	0.111111			2	6	0.333333	0.0833333			25	11	2.27273	0.568182			7	5	1.4	0.35					1	3	0.333333	0.0833333					3	4	0.75
	3	10	0.3	0.075			1	3	0.333333	0.0833333			4	9	0.444444	0.111111			3	9	0.333333	0.0833333			25	11	2.27273	0.568182			7	5	1.4	0.35					2	6	0.333333	0.0833333					3	4	0.75
	3	10	0.3	0.075			1	3	0.333333	0.0833333			4	9	0.444444	0.111111			3	9	0.333333	0.0833333			25	11	2.27273	0.568182			7	5	1.4	0.35					1	3	0.333333	0.0833333					3	4	0.75
	3	10	0.3	0.075			2	6	0.333333	0.0833333			4	9	0.444444	0.111111			2	6	0.333333	0.0833333			25	11	2.27273	0.568182			7	5	1.4	0.35					1	3	0.333333	0.0833333					3	4	0.75
	3	10	0.3	0.075			2	6	0.333333	0.0833333			5	11	0.454545	0.113636			2	6	0.333333	0.0833333			25	11	2.27273	0.568182			7	5	1.4	0.35					1	3	0.333333	0.0833333					3	4	0.75
	3	10	0.3	0.075			2	6	0.333333	0.0833333			5	11	0.454545	0.113636			1	3	0.333333	0.0833333			25	11	2.27273	0.568182			7	5	1.4	0.35					1	3	0.333333	0.0833333					3	4	0.75
	3	10	0.3	0.075			2	6	0.333333	0.0833333			5	11	0.454545	0.113636			1	3	0.333333	0.0833333			41	18	2.27778	0.569444			7	5	1.4	0.35					1	3	0.333333	0.0833333					3	4	0.75
	3	10	0.3	0.075			1	3	0.333333	0.0833333			5	11	0.454545	0.113636			1	3	0.333333	0.0833333			41	18	2.27778	0.569444			7	5	1.4	0.35					1	3	0.333333	0.0833333					3	4	0.75
	3	10	0.3	0.075			5	15	0.333333	0.0833333			5	11	0.454545	0.113636			1	3	0.333333	0.0833333			16	7	2.28571	0.571429			7	5	1.4	0.35					1	3	0.333333	0.0833333					3	4	0.75
	3	10	0.3	0.075			2	6	0.333333	0.0833333			6	13	0.461538	0.115385			1	3	0.333333	0.0833333			16	7	2.28571	0.571429			7	5	1.4	0.35					1	3	0.333333	0.0833333					3	4	0.75
	3	10	0.3	0.075			1	3	0.333333	0.0833333			6	13	0.461538	0.115385			1	3	0.333333	0.0833333			16	7	2.28571	0.571429			7	5	1.4	0.35					2	6	0.333333	0.0833333					3	4	0.75
	3	10	0.3	0.075			3	9	0.333333	0.0833333			6	13	0.461538	0.115385			1	3	0.333333	0.0833333			16	7	2.28571	0.571429			7	5	1.4	0.35					1	3	0.333333	0.0833333					3	4	0.75
	3	10	0.3	0.075			2	6	0.333333	0.0833333			8	17	0.470588	0.117647			1	3	0.333333	0.0833333			16	7	2.28571	0.571429			7	5	1.4	0.35					1	3	0.333333	0.0833333					3	4	0.75
	3	10	0.3	0.075			1	3	0.333333	0.0833333			2	4	0.5	0.125			1	3	0.333333	0.0833333			16	7	2.28571	0.571429			7	5	1.4	0.35					1	3	0.333333	0.0833333					3	4	0.75
	3	10	0.3	0.075			2	6	0.333333	0.0833333			3	6	0.5	0.125			1	3	0.333333	0.0833333			16	7	2.28571	0.571429			7	5	1.4	0.35					1	3	0.333333	0.0833333					3	4	0.75
	3	10	0.3	0.075			1	3	0.333333	0.0833333			2	4	0.5	0.125			1	3	0.333333	0.0833333			32	14	2.28571	0.571429			7	5	1.4	0.35					1	3	0.333333	0.0833333					3	4	0.75
	3	10	0.3	0.075			2	6	0.333333	0.0833333			3	6	0.5	0.125			1	3	0.333333	0.0833333			16	7	2.28571	0.571429			7	5	1.4	0.35					1	3	0.333333	0.0833333					3	4	0.75
	3	10	0.3	0.075			7	21	0.333333	0.0833333			3	6	0.5	0.125			1	3	0.333333	0.0833333			16	7	2.28571	0.571429			7	5	1.4	0.35					1	3	0.333333	0.0833333					3	4	0.75
	3	10	0.3	0.075			7	21	0.333333	0.0833333			2	4	0.5	0.125			1	3	0.333333	0.0833333			16	7	2.28571	0.571429			7	5	1.4	0.35					1	3	0.333333	0.0833333					3	4	0.75
	6	20	0.3	0.075			1	3	0.333333	0.0833333			2	4	0.5	0.125			1	3	0.333333	0.0833333			16	7	2.28571	0.571429			7	5	1.4	0.35					3	9	0.333333	0.0833333					3	4	0.75
	3	10	0.3	0.075			1	3	0.333333	0.0833333			2	4	0.5	0.125			1	3	0.333333	0.0833333			16	7	2.28571	0.571429			7	5	1.4	0.35					1	3	0.333333	0.0833333					3	4	0.75
	3	10	0.3	0.075			3	9	0.333333	0.0833333			2	4	0.5	0.125			1	3	0.333333	0.0833333			16	7	2.28571	0.571429			7	5	1.4	0.35					1	3	0.333333	0.0833333					3	4	0.75
	3	10	0.3	0.075			2	6	0.333333	0.0833333			2	4	0.5	0.125			1	3	0.333333	0.0833333			16	7	2.28571	0.571429			7	5	1.4	0.35					3	9	0.333333	0.0833333					6	8	0.75
	3	10	0.3	0.075			1	3	0.333333	0.0833333			2	4	0.5	0.125			1	3	0.333333	0.0833333			16	7	2.28571	0.571429			7	5	1.4	0.35					1	3	0.333333	0.0833333					3	4	0.75
	3	10	0.3	0.075			5	15	0.333333	0.0833333			2	4	0.5	0.125			1	3	0.333333	0.0833333			16	7	2.28571	0.571429			7	5	1.4	0.35					1	3	0.333333	0.0833333					3	4	0.75
	3	10	0.3	0.075			2	6	0.333333	0.0833333			2	4	0.5	0.125			1	3	0.333333	0.0833333			16	7	2.28571	0.571429			7	5	1.4	0.35					2	6	0.333333	0.0833333					3	4	0.75
	3	10	0.3	0.075			4	12	0.333333	0.0833333			2	4	0.5	0.125			1	3	0.333333	0.0833333			16	7	2.28571	0.571429			7	5	1.4	0.35					1	3	0.333333	0.0833333					3	4	0.75
	3	10	0.3	0.075			1	3	0.333333	0.0833333			2	4	0.5	0.125			1	3	0.333333	0.0833333			16	7	2.28571	0.571429			7	5	1.4	0.35					1	3	0.333333	0.0833333					3	4	0.75
	3	10	0.3	0.075			1	3	0.333333	0.0833333			3	6	0.5	0.125			1	3	0.333333	0.0833333			16	7	2.28571	0.571429			7	5	1.4	0.35					1	3	0.333333	0.0833333					3	4	0.75
	6	20	0.3	0.075			1	3	0.333333	0.0833333			3	6	0.5	0.125			1	3	0.333333	0.0833333			16	7	2.28571	0.571429			7	5	1.4	0.35					1	3	0.333333	0.0833333					3	4	0.75
	3	10	0.3	0.075			9	27	0.333333	0.0833333			2	4	0.5	0.125			1	3	0.333333	0.0833333			16	7	2.28571	0.571429			7	5	1.4	0.35					1	3	0.333333	0.0833333					3	4	0.75
	3	10	0.3	0.075			1	3	0.333333	0.0833333			2	4	0.5	0.125			1	3	0.333333	0.0833333			16	7	2.28571	0.571429			7	5	1.4	0.35					1	3	0.333333	0.0833333					3	4	0.75
	3	10	0.3	0.075			1	3	0.333333	0.0833333			2	4	0.5	0.125			1	3	0.333333	0.0833333			16	7	2.28571	0.571429			7	5	1.4	0.35					3	9	0.333333	0.0833333					3	4	0.75
	3	10	0.3	0.075			1	3	0.333333	0.0833333			2	4	0.5	0.125			1	3	0.333333	0.0833333			16	7	2.28571	0.571429			7	5	1.4	0.35					1	3	0.333333	0.0833333					3	4	0.75
	3	10	0.3	0.075			2	6	0.333333	0.0833333			3	6	0.5	0.125			1	3	0.333333	0.0833333			16	7	2.28571	0.571429			7	5	1.4	0.35					1	3	0.333333	0.0833333					6	8	0.75
	3	10	0.3	0.075			2	6	0.333333	0.0833333			2	4	0.5	0.125			1	3	0.333333	0.0833333			16	7	2.28571	0.571429			7	5	1.4	0.35					1	3	0.333333	0.0833333					3	4	0.75
	3	10	0.3	0.075			3	9	0.333333	0.0833333			4	8	0.5	0.125			1	3	0.333333	0.0833333			16	7	2.28571	0.571429			7	5	1.4	0.35					4	12	0.333333	0.0833333					3	4	0.75
	12	40	0.3	0.075			1	3	0.333333	0.0833333			2	4	0.5	0.125			1	3	0.333333	0.0833333			16	7	2.28571	0.571429			7	5	1.4	0.35					1	3	0.333333	0.0833333					3	4	0.75
	3	10	0.3	0.075			1	3	0.333333	0.0833333			2	4	0.5	0.125			1	3	0.333333	0.0833333			16	7	2.28571	0.571429			7	5	1.4	0.35					1	3	0.333333	0.0833333					3	4	0.75
	3	10	0.3	0.075			3	9	0.333333	0.0833333			2	4	0.5	0.125			1	3	0.333333	0.0833333			16	7	2.28571	0.571429			7	5	1.4	0.35					1	3	0.333333	0.0833333					3	4	0.75
	9	30	0.3	0.075			2	6	0.333333	0.0833333			2	4	0.5	0.125			1	3	0.333333	0.0833333			16	7	2.28571	0.571429			7	5	1.4	0.35					1	3	0.333333	0.0833333					3	4	0.75
	3	10	0.3	0.075			3	9	0.333333	0.0833333			3	6	0.5	0.125			1	3	0.333333	0.0833333			16	7	2.28571	0.571429			7	5	1.4	0.35					1	3	0.333333	0.0833333					3	4	0.75
	3	10	0.3	0.075			3	9	0.333333	0.0833333			3	6	0.5	0.125			2	6	0.333333	0.0833333			16	7	2.28571	0.571429			7	5	1.4	0.35					1	3	0.333333	0.0833333					3	4	0.75
	3	10	0.3	0.075			1	3	0.333333	0.0833333			3	6	0.5	0.125			1	3	0.333333	0.0833333			16	7	2.28571	0.571429			7	5	1.4	0.35					1	3	0.333333	0.0833333					3	4	0.75
	3	10	0.3	0.075			1	3	0.333333	0.0833333			4	8	0.5	0.125			1	3	0.333333	0.0833333			16	7	2.28571	0.571429			7	5	1.4	0.35					2	6	0.333333	0.0833333					3	4	0.75
	3	10	0.3	0.075			3	9	0.333333	0.0833333			3	6	0.5	0.125			1	3	0.333333	0.0833333			16	7	2.28571	0.571429			7	5	1.4	0.35					1	3	0.333333	0.0833333					3	4	0.75
	3	10	0.3	0.075			1	3	0.333333	0.0833333			4	8	0.5	0.125			1	3	0.333333	0.0833333			16	7	2.28571	0.571429			10	7	1.42857	0.357143					1	3	0.333333	0.0833333					3	4	0.75
	3	10	0.3	0.075			3	9	0.333333	0.0833333			2	4	0.5	0.125			1	3	0.333333	0.0833333			16	7	2.28571	0.571429			10	7	1.42857	0.357143					1	3	0.333333	0.0833333					3	4	0.75
	3	10	0.3	0.075			1	3	0.333333	0.0833333			2	4	0.5	0.125			1	3	0.333333	0.0833333			16	7	2.28571	0.571429			10	7	1.42857	0.357143					1	3	0.333333	0.0833333					3	4	0.75
	3	10	0.3	0.075			1	3	0.333333	0.0833333			4	8	0.5	0.125			1	3	0.333333	0.0833333			32	14	2.28571	0.571429			10	7	1.42857	0.357143					1	3	0.333333	0.0833333					3	4	0.75
	3	10	0.3	0.075			1	3	0.333333	0.0833333			2	4	0.5	0.125			2	6	0.333333	0.0833333			16	7	2.28571	0.571429			10	7	1.42857	0.357143					1	3	0.333333	0.0833333					3	4	0.75
	3	10	0.3	0.075			1	3	0.333333	0.0833333			2	4	0.5	0.125			4	12	0.333333	0.0833333			16	7	2.28571	0.571429			10	7	1.42857	0.357143					1	3	0.333333	0.0833333					3	4	0.75
	3	10	0.3	0.075			2	6	0.333333	0.0833333			2	4	0.5	0.125			2	6	0.333333	0.0833333			16	7	2.28571	0.571429			10	7	1.42857	0.357143					1	3	0.333333	0.0833333					3	4	0.75
	3	10	0.3	0.075			1	3	0.333333	0.0833333			2	4	0.5	0.125			3	9	0.333333	0.0833333			16	7	2.28571	0.571429			10	7	1.42857	0.357143					1	3	0.333333	0.0833333					3	4	0.75
	3	10	0.3	0.075			2	6	0.333333	0.0833333			2	4	0.5	0.125			2	6	0.333333	0.0833333			16	7	2.28571	0.571429			10	7	1.42857	0.357143					2	6	0.333333	0.0833333					3	4	0.75
	3	10	0.3	0.075			2	6	0.333333	0.0833333			3	6	0.5	0.125			3	9	0.333333	0.0833333			16	7	2.28571	0.571429			10	7	1.42857	0.357143					2	6	0.333333	0.0833333					3	4	0.75
	3	10	0.3	0.075			2	6	0.333333	0.0833333			4	8	0.5	0.125			3	9	0.333333	0.0833333			16	7	2.28571	0.571429			10	7	1.42857	0.357143					1	3	0.333333	0.0833333					3	4	0.75
	3	10	0.3	0.075			1	3	0.333333	0.0833333			2	4	0.5	0.125			2	6	0.333333	0.0833333			16	7	2.28571	0.571429			6	4	1.5	0.375					1	3	0.333333	0.0833333					3	4	0.75
	3	10	0.3	0.075			2	6	0.333333	0.0833333			5	10	0.5	0.125			2	6	0.333333	0.0833333			16	7	2.28571	0.571429			6	4	1.5	0.375					1	3	0.333333	0.0833333					3	4	0.75
	3	10	0.3	0.075			2	6	0.333333	0.0833333			4	8	0.5	0.125			2	6	0.333333	0.0833333			16	7	2.28571	0.571429			6	4	1.5	0.375					1	3	0.333333	0.0833333					3	4	0.75
	3	10	0.3	0.075			2	6	0.333333	0.0833333			2	4	0.5	0.125			2	6	0.333333	0.0833333			16	7	2.28571	0.571429			6	4	1.5	0.375					1	3	0.333333	0.0833333					3	4	0.75
	3	10	0.3	0.075			2	6	0.333333	0.0833333			3	6	0.5	0.125			2	6	0.333333	0.0833333			16	7	2.28571	0.571429			12	8	1.5	0.375					2	6	0.333333	0.0833333					3	4	0.75
	3	10	0.3	0.075			2	6	0.333333	0.0833333			2	4	0.5	0.125			2	6	0.333333	0.0833333			16	7	2.28571	0.571429			6	4	1.5	0.375					1	3	0.333333	0.0833333					3	4	0.75
	6	20	0.3	0.075			1	3	0.333333	0.0833333			2	4	0.5	0.125			3	9	0.333333	0.0833333			16	7	2.28571	0.571429			9	6	1.5	0.375					1	3	0.333333	0.0833333					3	4	0.75
	16	53	0.301887	0.0754717			1	3	0.333333	0.0833333			2	4	0.5	0.125			2	6	0.333333	0.0833333			32	14	2.28571	0.571429			9	6	1.5	0.375					1	3	0.333333	0.0833333					3	4	0.75
	16	53	0.301887	0.0754717			1	3	0.333333	0.0833333			2	4	0.5	0.125			2	6	0.333333	0.0833333			16	7	2.28571	0.571429			6	4	1.5	0.375					2	6	0.333333	0.0833333					3	4	0.75
	10	33	0.30303	0.0757576			1	3	0.333333	0.0833333			2	4	0.5	0.125			2	6	0.333333	0.0833333			16	7	2.28571	0.571429			9	6	1.5	0.375					1	3	0.333333	0.0833333					3	4	0.75
	7	23	0.304348	0.076087			2	6	0.333333	0.0833333			3	6	0.5	0.125			3	9	0.333333	0.0833333			16	7	2.28571	0.571429			9	6	1.5	0.375					4	12	0.333333	0.0833333					3	4	0.75
	7	23	0.304348	0.076087			2	6	0.333333	0.0833333			7	14	0.5	0.125			2	6	0.333333	0.0833333			16	7	2.28571	0.571429			9	6	1.5	0.375					2	6	0.333333	0.0833333					3	4	0.75
	7	23	0.304348	0.076087			1	3	0.333333	0.0833333			2	4	0.5	0.125			2	6	0.333333	0.0833333			16	7	2.28571	0.571429			6	4	1.5	0.375					1	3	0.333333	0.0833333					6	8	0.75
	7	23	0.304348	0.076087			4	12	0.333333	0.0833333			2	4	0.5	0.125			2	6	0.333333	0.0833333			16	7	2.28571	0.571429			6	4	1.5	0.375					1	3	0.333333	0.0833333					6	8	0.75
	7	23	0.304348	0.076087			3	9	0.333333	0.0833333			2	4	0.5	0.125			7	20	0.35	0.0875			16	7	2.28571	0.571429			6	4	1.5	0.375					1	3	0.333333	0.0833333					3	4	0.75
	7	23	0.304348	0.076087			3	9	0.333333	0.0833333			6	12	0.5	0.125			7	20	0.35	0.0875			16	7	2.28571	0.571429			9	6	1.5	0.375					2	6	0.333333	0.0833333					3	4	0.75
	7	23	0.304348	0.076087			2	6	0.333333	0.0833333			2	4	0.5	0.125			7	20	0.35	0.0875			16	7	2.28571	0.571429			6	4	1.5	0.375					1	3	0.333333	0.0833333					3	4	0.75
	7	23	0.304348	0.076087			2	6	0.333333	0.0833333			3	6	0.5	0.125			7	20	0.35	0.0875			16	7	2.28571	0.571429			9	6	1.5	0.375					1	3	0.333333	0.0833333					3	4	0.75
	11	36	0.305556	0.0763889			2	6	0.333333	0.0833333			3	6	0.5	0.125			7	20	0.35	0.0875			16	7	2.28571	0.571429			6	4	1.5	0.375					1	3	0.333333	0.0833333					3	4	0.75
	4	13	0.307692	0.0769231			2	6	0.333333	0.0833333			2	4	0.5	0.125			7	20	0.35	0.0875			16	7	2.28571	0.571429			9	6	1.5	0.375					1	3	0.333333	0.0833333					3	4	0.75
	8	26	0.307692	0.0769231			1	3	0.333333	0.0833333			4	8	0.5	0.125			7	20	0.35	0.0875			16	7	2.28571	0.571429			6	4	1.5	0.375					1	3	0.333333	0.0833333					3	4	0.75
	4	13	0.307692	0.0769231			8	24	0.333333	0.0833333			2	4	0.5	0.125			7	20	0.35	0.0875			16	7	2.28571	0.571429			6	4	1.5	0.375					1	3	0.333333	0.0833333					3	4	0.75
	4	13	0.307692	0.0769231			1	3	0.333333	0.0833333			2	4	0.5	0.125			7	20	0.35	0.0875			23	10	2.3	0.575			6	4	1.5	0.375					1	3	0.333333	0.0833333					3	4	0.75
	4	13	0.307692	0.0769231			1	3	0.333333	0.0833333			3	6	0.5	0.125			7	20	0.35	0.0875			23	10	2.3	0.575			6	4	1.5	0.375					2	6	0.333333	0.0833333					3	4	0.75
	4	13	0.307692	0.0769231			1	3	0.333333	0.0833333			7	14	0.5	0.125			7	20	0.35	0.0875			23	10	2.3	0.575			9	6	1.5	0.375					1	3	0.333333	0.0833333					3	4	0.75
	4	13	0.307692	0.0769231			1	3	0.333333	0.0833333			2	4	0.5	0.125			7	20	0.35	0.0875			23	10	2.3	0.575			6	4	1.5	0.375					1	3	0.333333	0.0833333					3	4	0.75
	4	13	0.307692	0.0769231			1	3	0.333333	0.0833333			3	6	0.5	0.125			6	17	0.352941	0.0882353			23	10	2.3	0.575			6	4	1.5	0.375					1	3	0.333333	0.0833333					3	4	0.75
	4	13	0.307692	0.0769231			4	12	0.333333	0.0833333			2	4	0.5	0.125			6	17	0.352941	0.0882353			23	10	2.3	0.575			6	4	1.5	0.375					1	3	0.333333	0.0833333					3	4	0.75
	4	13	0.307692	0.0769231			2	6	0.333333	0.0833333			4	8	0.5	0.125			6	17	0.352941	0.0882353			23	10	2.3	0.575			6	4	1.5	0.375					1	3	0.333333	0.0833333					3	4	0.75
	4	13	0.307692	0.0769231			2	6	0.333333	0.0833333			3	6	0.5	0.125			6	17	0.352941	0.0882353			23	10	2.3	0.575			6	4	1.5	0.375					1	3	0.333333	0.0833333					3	4	0.75
	4	13	0.307692	0.0769231			2	6	0.333333	0.0833333			2	4	0.5	0.125			6	17	0.352941	0.0882353			23	10	2.3	0.575			6	4	1.5	0.375					1	3	0.333333	0.0833333					3	4	0.75
	4	13	0.307692	0.0769231			3	9	0.333333	0.0833333			2	4	0.5	0.125			6	17	0.352941	0.0882353			23	10	2.3	0.575			6	4	1.5	0.375					2	6	0.333333	0.0833333					3	4	0.75
	4	13	0.307692	0.0769231			2	6	0.333333	0.0833333			4	8	0.5	0.125			6	17	0.352941	0.0882353			23	10	2.3	0.575			6	4	1.5	0.375					2	6	0.333333	0.0833333					3	4	0.75
	4	13	0.307692	0.0769231			3	9	0.333333	0.0833333			3	6	0.5	0.125			6	17	0.352941	0.0882353			23	10	2.3	0.575			9	6	1.5	0.375					1	3	0.333333	0.0833333					3	4	0.75
	4	13	0.307692	0.0769231			10	30	0.333333	0.0833333			2	4	0.5	0.125			6	17	0.352941	0.0882353			30	13	2.30769	0.576923			6	4	1.5	0.375					1	3	0.333333	0.0833333					3	4	0.75
	4	13	0.307692	0.0769231			3	9	0.333333	0.0833333			2	4	0.5	0.125			6	17	0.352941	0.0882353			30	13	2.30769	0.576923			6	4	1.5	0.375					1	3	0.333333	0.0833333					3	4	0.75
	4	13	0.307692	0.0769231			2	6	0.333333	0.0833333			6	12	0.5	0.125			6	17	0.352941	0.0882353			30	13	2.30769	0.576923			6	4	1.5	0.375					1	3	0.333333	0.0833333					3	4	0.75
	8	26	0.307692	0.0769231			1	3	0.333333	0.0833333			2	4	0.5	0.125			6	17	0.352941	0.0882353			30	13	2.30769	0.576923			6	4	1.5	0.375					1	3	0.333333	0.0833333					3	4	0.75
[truncated: 67,406 more rows]
[truncated: 31 more columns]

## Sheet: Fig.3H, I
Treatment	MOUSE	Z-stack	Basal cells	EdU+ Basal	EdU+ SB	% EdU+ Basal+ SB	% EdU+ Basal + SB mean	% EdU+ Basal cells	% EdU+ Basal Mean	% Stratification	SP8 40 X Zoom 1X
[truncated: 24 more rows]

[truncated: 30 more sheets: Fig.4C, Fig.4E, Fig.4G, Fig.4H, Fig.4I, Fig.5C, Fig.5G, Fig.5H, Fig.5I, Fig.5L, Fig.6B, Fig.6D, Fig.6E, Fig.6H,I, Fig.S2C,D, Fig.S2F, Fig,S2H,I, J, Fig.S2M, Fig.S3 C,D, Fig.S3E …]
